# Supplementary material for: Diversity and Potential Multifunctionality of Archaeal CetZ Tubulin-like Cytoskeletal Proteins
Source: Biomolecules. 2023 Jan 9;13(1):134. doi: 10.3390/biom13010134 (PMC9856176; doi:10.3390/biom13010134)
Supplement: Supplementary file 1 [file biomolecules-13-00134-s001.zip]

Archive with 4 entries (4 files):
- biomolecules-2083598-supplementary figures.pdf
- biomolecules-2083598-Table S1.xlsx
- biomolecules-2083598-Table S2.xlsx
- biomolecules-2083598-Table S3.xlsx
