# Supplementary material for: Diversity and Potential Multifunctionality of Archaeal CetZ Tubulin-like Cytoskeletal Proteins
Source: Biomolecules. 2023 Jan 9;13(1):134. doi: 10.3390/biom13010134 (PMC9856176; doi:10.3390/biom13010134)
Supplement: Supplementary file 1 [file biomolecules-13-00134-s001.zip › biomolecules-2083598-Table S1.xlsx]

## Sheet: species list and annotations
														Abbreviations: N, no; Y, yes; C, contig.; S, scaffold; ND, not determined; ND - flagella; not determined but flagella observed; ND - motility genes, not determined but motility genes present in genome
Group	Phylum	Order (*Class)	Species	Taxa ID	Abbreviation	Complete genome?	Candidatus/ unclassified?	Motile?	Rods Reported?	Shapes reported	Total TSF homologues detected	FtsZ1	FtsZ2	CetZ1	CetZ2	Other Halobacteria CetZs	Thermococci CetZ	Halobacteria-like CetZ from Archaeoglobales/ Methanomicrobiales	Archaeoglobi/ Methanomicrobia CetZ clusters	Non-cannonical TSFs	Citations for phenotypes
	Euryarchaeota	Archaeoglobales	Ferroglobus placidus DSM 10642	589924	FERPA	Y	N	Y	N	irregular coccoid, triangular	4	1	1					1	1		Hafenbradl, D., Keller, M., Dirmeier, R. et al. Ferroglobus placidus gen. nov., sp. nov., a novel hyperthermophilic archaeum that oxidizes Fe2+ at neutral pH under anoxic conditions. Arch Microbiol166, 308–314 (1996). https://doi.org/10.1007/s002030050388
			Archaeoglobus veneficus DSM 11195	693661	ARCVS	Y	N	Y	N	irregular coccoid, triangular	4	1	1					1	1		Huber, Harald, et al. "Archaeoglobus veneficus sp. nov., a novel facultative chemolithoautotrophic hyperthermophilic sulfite reducer, isolated from abyssal black smokers." Systematic and Applied Microbiology 20.3 (1997): 374-380.
			Archaeoglobus fulgidus DSM 4304	224325	ARCFU	Y	N	Y	N	irregular coccoid, disc	4	1	1					1	1		Beeder, Janiche, et al. "Archaeoglobus fulgidus isolated from hot North Sea oil field waters." Applied and environmental microbiology 60.4 (1994): 1227-1231.
			Geoglobus acetivorans	565033	GEOAC	C	N	ND - flagella	N	irregular coccoid	4	1	1					1	1		Slobodkina GB, Kolganova TV, Querellou J, Bonch-Osmolovskaya EA, Slobodkin AI. Geoglobus acetivorans sp. nov., an iron(III)-reducing archaeon from a deep-sea hydrothermal vent. Int J Syst Evol Microbiol. 2009 Nov;59(Pt 11):2880-3. doi: 10.1099/ijs.0.011080-0. Epub 2009 Jul 23. PMID: 19628601.
		Methanobacteriales	Methanothermus fervidus DSM 2088	523846	METFV	C	N	N	Y	rod	1	1									Stetter, Karl O., et al. "Methanothermus fervidus, sp. nov., a novel extremely thermophilic methanogen isolated from an Icelandic hot spring." Zentralblatt für Bakteriologie Mikrobiologie und Hygiene: I. Abt. Originale C: Allgemeine, angewandte und ökologische Mikrobiologie 2.2 (1981): 166-178.
			Methanobrevibacter ruminantium M1	634498	METRM	Y	N	N	Y	rod	1	1									Smith, Paul H., and R. E. Hungate. "Isolation and characterization of Methanobacterium ruminantium n. sp." Journal of Bacteriology 75.6 (1958): 713-718.
			Methanobrevibacter formicicum	2162	METFO	Y	N	N	Y	rod	1	1									Kelly, W.J., Leahy, S.C., Li, D. et al. The complete genome sequence of the rumen methanogen Methanobacterium formicicum BRM9. Stand in Genomic Sci 9, 15 (2014). https://doi.org/10.1186/1944-3277-9-15
			Methanobacterium lacus	877455	METLA	Y	N	N	Y	rod	1	1									Borrel, Guillaume, et al. "Methanobacterium lacus sp. nov., isolated from the profundal sediment of a freshwater meromictic lake." International journal of systematic and evolutionary microbiology 62.Pt_7 (2012): 1625-1629.
			Methanosphaera stadtmanae DSM 3091	339860	METST	Y	N	N	N	coccoid	1	1									Miller, T.L., Wolin, M.J. Methanosphaera stadtmaniae gen. nov., sp. nov.: a species that forms methane by reducing methanol with hydrogen. Arch. Microbiol. 141, 116–122 (1985). https://doi.org/10.1007/BF00423270
			Methanothermobacter thermautotrophicus	187420	METTH	Y	N	N	Y	cylindrical, irregular rod, filament	1	1									Wasserfallen, A., et al. "Phylogenetic analysis of 18 thermophilic Methanobacterium isolates supports the proposals to create a new genus, Methanothermobacter gen. nov., and to reclassify several isolates in three species, Methanothermobacter thermautotrophicus comb. nov., Methanothermobacter wolfeii comb. nov., and Methanothermobacter marburgensis sp. nov." International Journal of Systematic an…
			Methanothermobacter wolfeii	145261	METWO	Y	N	N	Y	cylindrical, irregular rod, chains	1	1									Wasserfallen, A., et al. "Phylogenetic analysis of 18 thermophilic Methanobacterium isolates supports the proposals to create a new genus, Methanothermobacter gen. nov., and to reclassify several isolates in three species, Methanothermobacter thermautotrophicus comb. nov., Methanothermobacter wolfeii comb. nov., and Methanothermobacter marburgensis sp. nov." International Journal of Systematic an…
			Methanothermobacter marburgensis	79929	METTM	Y	N	N	Y	rod, chains	1	1									Wasserfallen, A., et al. "Phylogenetic analysis of 18 thermophilic Methanobacterium isolates supports the proposals to create a new genus, Methanothermobacter gen. nov., and to reclassify several isolates in three species, Methanothermobacter thermautotrophicus comb. nov., Methanothermobacter wolfeii comb. nov., and Methanothermobacter marburgensis sp. nov." International Journal of Systematic an…
		Methanococcales	Methanocaldococcus jannaschii DSM 2661	243232	METJA	Y	N	Y	N	irregular coccoid	2	1	1								Jones, W. J., et al. "Methanococcus jannaschii sp. nov., an extremely thermophilic methanogen from a submarine hydrothermal vent." Archives of Microbiology 136.4 (1983): 254-261.
			Methanocaldococcus villosus	1069083	METVI	Y	N	Y	N	irregular coccoid	1	1									Bellack, Annett, et al. "Methanocaldococcus villosus sp. nov., a heavily flagellated archaeon that adheres to surfaces and forms cell–cell contacts." International journal of systematic and evolutionary microbiology 61.6 (2011): 1239-1245.
			Methanococcus vannielii SB	406327	METVS	Y	N	Y	N	irregular coccoid	2	1	1								Stadtman, Thressa C., and H. A. Barker. "STUDIES ON THE METHANE FERMENTATION X: A New Formate-Decomposing Bacterium, Methanococcus vannielii." Journal of bacteriology62.3 (1951): 269-280.
			Methanococcus maripaludis C7	426368	METM7	Y	N	Y	Y	rod, coccoid	2	1	1								Jones, W. Jack, M. J. B. Paynter, and R. Gupta. "Characterization of Methanococcus maripaludis sp. nov., a new methanogen isolated from salt marsh sediment." Archives of microbiology 135.2 (1983): 91-97.
		Methanonatronarchaeales	Methanonatronarchaeum thermophilum	1927129	MENAT	Y	N	Y	Y	irregular coccoid	2	1	1								Rivard and Smith 1982
		Methanopyrales	Methanopyrus kandleri AV19	190192	METKA	Y	N	Y	Y	rod, chains	1	1									Kurr, Margit, et al. "Methanopyrus kandleri, gen. and sp. nov. represents a novel group of hyperthermophilic methanogens, growing at 110 C." Archives of Microbiology 156.4 (1991): 239-247.
		Halobacteriales	Halapricum salinum	1457250	HALSA	Y	N	ND	N	pleomorphic coccoid	4	1	1	1	1						Song, Hye Seon, et al. "Halapricum salinum gen. nov., sp. nov., an extremely halophilic archaeon isolated from non-purified solar salt." Antonie van Leeuwenhoek 105.5 (2014): 979-986.
			Halococcus morrhuae DSM 1307	931277	HALMO	C	N	N	N	coccoid, clusters	2	1	1								Kocur, M., and W. Hodgkiss. "Taxonomic status of the genus Halococcus Schoop." International Journal of Systematic and Evolutionary Microbiology 23.2 (1973): 151-156.
			Natronococcus occultus SP4	694430	NATOC	Y	N	N	N	coccoid	3	1	1	1							Tindall, B. J., H. N. M. Ross, and W. D. Grant. "Natronobacterium gen. nov. and Natronococcus gen. nov., two new genera of haloalkaliphilic archaebacteria." Systematic and Applied Microbiology 5.1 (1984): 41-57.
			Halobacterium salinarum R1	478009	HALS3	Y	N	Y	Y	rod	8	1	1	1	1	1				3	Mescher, Matthew F., and Jack L. Strominger. "Structural (shape-maintaining) role of the cell surface glycoprotein of Halobacterium salinarium." Proceedings of the National Academy of Sciences 73.8 (1976): 2687-2691.
			Halomicrobium mukohataei DSM 12286	57705	HALMU	Y	N	Y	Y	pleomorphic	5	1	1	1	1	1					Oren, Aharon, et al. "Halomicrobium mukohataei gen. nov., comb. nov., and emended description of Halomicrobium mukohataei." International journal of systematic and evolutionary microbiology 52.5 (2002): 1831-1835.
			Haloarcula japonica DSM 6131	1227453	HALJP	C	N	Y	N	triangular	5	1	1	1	1	1					Horikoshi, K., R. Aono, and S. Nakamura. "The triangular halophilic archaebacterium Haloarcula japonica strain TR-1." Experientia 49.6 (1993): 497-502.
			Halorhabdus tiamatea SARL4B	1033806	HALTI	Y	N	N	Y	pleomorphic	4	1	1	1	1						Antunes, Andre, et al. "Halorhabdus tiamatea sp. nov., a non-pigmented, extremely halophilic archaeon from a deep-sea, hypersaline anoxic basin of the Red Sea, and emended description of the genus Halorhabdus." International Journal of Systematic and Evolutionary Microbiology 58.1 (2008): 215-220.
			Halorhabdus utahensis DSM 12940	519442	HALUD	C	N	Y	Y	pleomorphic	5	1	1	1	1					1
			Halorientalis persicus	1367881	HALPE	S	N	Y	Y	pleomorphic rods	4	1	1	1	1						Amoozegar, Mohammad Ali, et al. "Halorientalis persicus sp. nov., an extremely halophilic archaeon isolated from a salt lake and emended description of the genus Halorientalis." International journal of systematic and evolutionary microbiology 64.Pt_3 (2014): 940-944.
			Halosimplex carlsbadense 2-9-1	797114	HALCA	C	N	Y	Y	rod	5	1	1	1	1	1					Vreeland, Russell H., et al. "Halosimplex carlsbadense gen. nov., sp. nov., a unique halophilic archaeon, with three 16S rRNA genes, that grows only in defined medium with glycerol and acetate or pyruvate." Extremophiles 6.6 (2002): 445-452.
			Haladaptatus paucihalophilus DX253	797209	HALPA	C	N	N	Y	coccoid	4	1	1	1	1						Savage, Kristen N., et al. "Haladaptatus paucihalophilus gen. nov., sp. nov., a halophilic archaeon isolated from a low-salt, sulfide-rich spring." International journal of systematic and evolutionary microbiology 57.1 (2007): 19-24.
			Halalkalicoccus jeotgali B3	795797	HALJB	Y	N	N	N	coccoid	3	1	1	1							Roh, Seong Woon, et al. "Halalkalicoccus jeotgali sp. nov., a halophilic archaeon from shrimp jeotgal, a traditional Korean fermented seafood." International journal of systematic and evolutionary microbiology 57.10 (2007): 2296-2298.
			Halanaeroarchaeum sulfurireducens	1604004	HALSU	Y	N	N	Y	pleomorphic	5	1	1	1	1	1					Sorokin, Dimitry Y., et al. "Halanaeroarchaeum sulfurireducens gen. nov., sp. nov., the first obligately anaerobic sulfur-respiring haloarchaeon, isolated from a hypersaline lake." International journal of systematic and evolutionary microbiology 66.6 (2016): 2377-2381.
			Halarchaeum acidiphilum MH1-52-1	1261545	HALAC	Y	N	N	N	pleomorphic plate	5	1	1	1		2					Minegishi, Hiroaki, et al. "Halarchaeum acidiphilum gen. nov., sp. nov., a moderately acidophilic haloarchaeon isolated from commercial solar salt." International journal of systematic and evolutionary microbiology 60.11 (2010): 2513-2516.
			Haloarchaeobius iranensis	996166	HALIR	S	N	Y	Y	rod	8	1	1	1	1	1				3	Makhdoumi-Kakhki, A., et al. "Haloarchaeobius iranensis gen. nov., sp. nov., an extremely halophilic archaeon isolated from a saline lake." International journal of systematic and evolutionary microbiology 62.Pt_5 (2012): 1021-1026.
			Halodesulfurarchaeum formicicum	1873524	HALFO	Y	N	Y	Y	pleomorphic	4	1	1	1	1						Sorokin DY, Messina E, Smedile F, Roman P, Damsté JSS, Ciordia S, Mena MC, Ferrer M, Golyshin PN, Kublanov IV, Samarov NI, Toshchakov SV, La Cono V, Yakimov MM. Discovery of anaerobic lithoheterotrophic haloarchaea, ubiquitous in hypersaline habitats. ISME J. 2017 May;11(5):1245-1260. doi: 10.1038/ismej.2016.203. Epub 2017 Jan 20. PMID: 28106880; PMCID: PMC5437934.
			Halorussus rarus	660515	HALRA	C	N	Y	Y	rod	0										Cui, Heng-Lin, et al. "Halorussus rarus gen. nov., sp. nov., a new member of the family Halobacteriaceae isolated from a marine solar saltern." Extremophiles 14.6 (2010): 493-499.
			Halovenus aranensis	890420	HALAR	S	N	N	Y	pleomorphic	5	1	1	1	1					1	Makhdoumi-Kakhki, A., M. A. Amoozegar, and A. Ventosa. "Halovenus aranensis gen. nov., sp. nov., an extremely halophilic archaeon from Aran-Bidgol salt lake." International journal of systematic and evolutionary microbiology 62.Pt_6 (2012): 1331-1336.
			Natronomonas pharaonis DSM 2160	348780	NATPD	Y	N	Y	Y	rod	5	1	1			3					Gonzalez, Orland, et al. "Characterization of growth and metabolism of the haloalkaliphile Natronomonas pharaonis." PLoS computational biology 6.6 (2010): e1000799.
			Natronoarchaeum philippinense	558529	NATPH	C	N	N	Y	pleomorphic	4	1	1	1	1						Shimane, Yasuhiro, et al. "Natronoarchaeum philippinense sp. nov., a haloarchaeon isolated from commercial solar salt." International journal of systematic and evolutionary microbiology 63.Pt_3 (2013): 920-924.
			Halococcus saccharolyticus DSM 5350	1227455	HALSC	C	N	N	N	coccoid	2	1	1								Montero, Carlos G., et al. "Halococcus saccharolyticus sp. nov., a new species of extremely halophilic non-alkaliphilic cocci." Systematic and applied microbiology 12.2 (1989): 167-171.
			Halococcus agarilyticus	1232219	HALAG	C	N	N	N	coccoid	0										Minegishi, Hiroaki, et al. "Halococcus agarilyticus sp. nov., an agar-degrading haloarchaeon isolated from commercial salt." International journal of systematic and evolutionary microbiology 65.Pt_5 (2015): 1634-1639.
		Haloferacales	Halorubrum lacusprofundi ACAM 34	416348	HALLT	Y	N	N	Y	pleomorphic rods	5	1	1	1	1	1					Franzmann, P. D., et al. "Halobacterium lacusprofundi sp. nov., a halophilic bacterium isolated from Deep Lake, Antarctica." Systematic and Applied Microbiology 11.1 (1988): 20-27.
			Halorubrum lacusprofundi ATCC 49239	416348	HALL4	Y	N	N	Y	pleomorphic rods	5	1	1	1	1	1
			Halorubrum sodomense	35743	HALSD	Y	N	Y	Y	rod	5	1	1	1	1	1					McGenity, Terry J., and William D. Grant. "Transfer of Halobacterium saccharovorum, Halobacterium sodomense, Halobacterium trapanicum NRC 34021 and Halobacterium lacusprofundi to the genus Halorubrum gen. nov., as Halorubrum saccharovorum comb. nov., Halorubrum sodomense comb. nov., Halorubrum trapanicum comb. nov., and Halorubrum lacusprofundi comb. nov." Systematic and applied microbiology 18.2…
			Halorubrum trapanicum	29284	HALTR	Y	N	N	Y	pleomorphic rods	0										McGenity, Terry J., and William D. Grant. "Transfer of Halobacterium saccharovorum, Halobacterium sodomense, Halobacterium trapanicum NRC 34021 and Halobacterium lacusprofundi to the genus Halorubrum gen. nov., as Halorubrum saccharovorum comb. nov., Halorubrum sodomense comb. nov., Halorubrum trapanicum comb. nov., and Halorubrum lacusprofundi comb. nov." Systematic and applied microbiology 18.2…
			Haloferax volcanii DS2	309800	HALVD	Y	N	Y	Y	pleomorphic	8	1	1	1	1	4					Duggin et al., 2015
			Haloferax mediterranei ATCC 33500	523841	HALMT	Y	N	Y	Y	pleomorphic	6	1	1	1	1	2
			Halobellus limi	699433	HALLI	Y	N	Y	Y	pleomorphic	5	1	1	1	1	1					Cui, Heng-Lin, et al. "Halobellus limi sp. nov. and Halobellus salinus sp. nov., isolated from two marine solar salterns." International journal of systematic and evolutionary microbiology 62.Pt_6 (2012): 1307-1313.
			Halogeometricum borinquense DSM 11551	469382	HALBP	Y	N	Y	Y	pleomorphic	5	1	1	1	1	1					Montalvo-Rodriguez, R. A. F. A. E. L., et al. "Halogeometricum borinquense gen. nov., sp. nov., a novel halophilic archaeon from Puerto Rico." International Journal of Systematic and Evolutionary Microbiology 48.4 (1998): 1305-1312.
			Halogranum gelatinilyticum	660521	HALGE	C	N	Y	Y	pleomorphic	6	1	1	1	1	2					Cui, Heng-Lin, et al. "Halogranum gelatinilyticum sp. nov. and Halogranum amylolyticum sp. nov., isolated from a marine solar saltern, and emended description of the genus Halogranum." International journal of systematic and evolutionary microbiology 61.4 (2011): 911-915.
			Halopelagius longus	1236180	HALIO	Y	N	Y	Y	irregular rod	5	1	1	1	1	1					Zhang, Xin, et al. "Halopelagiuslongus sp. nov., a member of the family Halobacteriaceae isolated from a salt mine, and emended description of the genus Halopelagius." International journal of systematic and evolutionary microbiology 63.Pt_10 (2013): 3585-3590.
			Haloplanus rubicundus	1547898	HALRU	Y	N	Y	Y	pleomorphic	7	1	1	1	1	3					Kim, Yeon Bee, et al. "Haloplanus rubicundus sp. nov., an extremely halophilic archaeon isolated from solar salt." Systematic and applied microbiology 43.3 (2020): 126085.
			Haloprofundus marisrubri	1514971	HALMA	C	N	Y	Y	pleomorphic	4	1	1	1	1						Zhang, Guishan, et al. "Haloprofundus marisrubri gen. nov., sp. nov., an extremely halophilic archaeon isolated from a brine–seawater interface." International journal of systematic and evolutionary microbiology 67.1 (2017): 9-16.
			Haloquadratum walsbyi C23	768065	HALWC	Y	N	N	N	square	6	1	1	1						3	Burns, David G., et al. "Haloquadratum walsbyi gen. nov., sp. nov., the square haloarchaeon of Walsby, isolated from saltern crystallizers in Australia and Spain." International Journal of Systematic and Evolutionary Microbiology 57.2 (2007): 387-392.
			Candidatus Halobonum tyrrellensis G22	1324957	HALTY	C	Y	ND - motiltiy genes	ND	ND	5	1	1	1		2					Ugalde, Juan A., et al. "Draft genome sequence of “Candidatus Halobonum tyrrellensis” strain G22, isolated from the hypersaline waters of Lake Tyrrell, Australia." Genome announcements 1.6 (2013): e01001-13.
			Halalkaliarchaeum desulfuricum	2055893	HALDE	Y	N	N	Y	pleomorphic	5	1	1	1	1	1					Sorokin, Dimitry Y., et al. "Natronolimnobius sulfurireducens sp. nov. and Halalkaliarchaeum desulfuricum gen. nov., sp. nov., the first sulfur-respiring alkaliphilic haloarchaea from hypersaline alkaline lakes." International journal of systematic and evolutionary microbiology 69.9 (2019): 2662-2673.
			Halobaculum gomorrense	43928	HALGO	S	N	Y	Y	rod	8	1	1	1	1	1				3	Oren, Aharon, et al. "Halobaculum gomorrense gen. nov., sp. nov., a novel extremely halophilic archaeon from the Dead Sea." International Journal of Systematic and Evolutionary Microbiology 45.4 (1995): 747-754.
			Halohasta litchfieldiae	1073996	HALLF	C	N	Y	Y	rod	7	1	1	1	1	3					Mou, Yun-Zhuang, et al. "Halohasta litorea gen. nov. sp. nov., and Halohasta litchfieldiae sp. nov., isolated from the Daliang aquaculture farm, China and from Deep Lake, Antarctica, respectively." Extremophiles 16.6 (2012): 895-901.
			Halolamina pelagica	699431	HALMP	C	N	N	Y	pleomorphic	5	1	1	1	1	1					Cui, Heng-Lin, et al. "Halolamina pelagica gen. nov., sp. nov., a new member of the family Halobacteriaceae." International journal of systematic and evolutionary microbiology 61.7 (2011): 1617-1621.
			Halonotius sp. J07HN4	1070774	HALJ0	Y	Y	ND	ND	ND	6	1		1	1	3					Durán-Viseras, Ana, et al. "New Halonotius species provide genomics-based insights into cobalamin synthesis in haloarchaea." Frontiers in microbiology 10 (2019): 1928.
			Haloparvum sedimenti	1678448	HALSE	S	N	N	Y	pleomorphic rods	0										Chen, Shaoxing, et al. "Haloparvum sedimenti gen. nov., sp. nov., a member of the family Haloferacaceae." International journal of systematic and evolutionary microbiology 66.6 (2016): 2327-2334.
			Halopenitus persicus	1048396	HALPR	Y	N	N	Y	pleomorphic	9	1	1	1	1	2				3	Amoozegar, Mohammad Ali, et al. "Halopenitus persicus gen. nov., sp. nov., an archaeon from an inland salt lake." International journal of systematic and evolutionary microbiology 62.Pt_8 (2012): 1932-1936.
			Salinigranum rubrum	755307	SALRU	Y	N	Y	N	pleomorphic	5	1	1	1	1	1					Cui, Heng-Lin, and Wen-Jiao Zhang. "Salinigranum rubrum gen. nov., sp. nov., a member of the family Halobacteriaceae isolated from a marine solar saltern." International journal of systematic and evolutionary microbiology 64.Pt_6 (2014): 2029-2033.
			halophilic archaeon DL31	756883	HALDL	Y	Y	ND	ND	ND	6	1	2	1	1	1
		Natrialbales	Natrialba magadii ATCC 43099	547559	NATMM	Y	N	Y	Y	rod	6	1	1	1	1	2					Gonzalez, Orland, et al. "Characterization of growth and metabolism of the haloalkaliphile Natronomonas pharaonis." PLoS computational biology 6.6 (2010): e1000799.
			Natronobacterium gregoryi SP2	797304	NATGR	Y	N	N	Y	rod	8	1	1	1	1	4					Gonzalez, Orland, et al. "Characterization of growth and metabolism of the haloalkaliphile Natronomonas pharaonis." PLoS computational biology 6.6 (2010): e1000799.
			Halobiforma lacisalsi AJ5	358396	HALLA	Y	N	Y	Y	pleomorphic	7	1	1	1	1	2				1	Xu, Xue-Wei, et al. "Halobiforma lacisalsi sp. nov., isolated from a salt lake in China." International journal of systematic and evolutionary microbiology 55.5 (2005): 1949-1952.
			Halopiger salifodinae	1202768	HALSF	Y	N	N	Y	pleomorphic rods	6	1	1	1	1	2					Zhang, Wei-Yan, et al. "Halopigersalifodinae sp. nov., an extremely halophilic archaeon isolated from a salt mine." International journal of systematic and evolutionary microbiology 63.Pt_10 (2013): 3563-3567.
			Halostagnicola larsenii XH-48	797299	HSTLA	Y	N	N	Y	pleomorphic	5	1	1	1	1	1					Castillo, A. M., et al. "Halostagnicola larsenii gen. nov., sp. nov., an extremely halophilic archaeon from a saline lake in Inner Mongolia, China." International journal of systematic and evolutionary microbiology 56.7 (2006): 1519-1524.
			Haloterrigena jeotgali A29	1455609	HTEJE	Y	N	N	Y	rods	5	1	1	1	1	1					Roh, Seong Woon, et al. "Haloterrigena jeotgali sp. nov., an extremely halophilic archaeon from salt-fermented food." International journal of systematic and evolutionary microbiology 59.9 (2009): 2359-2363.
			Haloterrigena turkmenica DSM 5511	543526	HALTV	Y	N	N	N	cocci	6	1	1	1	1	1				1
			Halovivax ruber XH-70	797302	HALRX	Y	N	N	Y	pleomorphic	3	1	1	1							Castillo, A. M., et al. "Halovivax ruber sp. nov., an extremely halophilic archaeon isolated from Lake Xilinhot, Inner Mongolia, China." International journal of systematic and evolutionary microbiology 57.5 (2007): 1024-1027.
			Natrarchaeobaculum aegyptiacum	745377	NATAE	Y	N	N	Y	rods	7	1	1	1	1	3					Sorokin, Dimitry Y., et al. "Reclassification of the genus Natronolimnobius: proposal of two new genera, Natronolimnohabitans gen. nov. to accommodate Natronolimnobius innermongolicus and Natrarchaeobaculum gen. nov. to accommodate Natronolimnobius aegyptiacus and Natronolimnobius sulfurireducens." International journal of systematic and evolutionary microbiology 70.5 (2020): 3399-3405.
			Natrinema altunense JCM 12890	1227494	NATAL	Y	N	Y	Y	pleomorphic rods	9	1	1	1	1	5					Itoh, Takashi, et al. "Natronolimnobius baerhuensis gen. nov., sp. nov. and Natronolimnobius innermongolicus sp. nov., novel haloalkaliphilic archaea isolated from soda lakes in Inner Mongolia, China." Extremophiles 9.2 (2005): 111-116.
			Natronolimnobius baerhuensis	253108	NATBH	Y	N	Y	Y	pleomorphic	6	1	1	1	1	2					Xu, Xue-Wei, et al. "Natrinema altunense sp. nov., an extremely halophilic archaeon isolated from a salt lake in Altun Mountain in Xinjiang, China." International journal of systematic and evolutionary microbiology 55.3 (2005): 1311-1314.
			Natronolimnohabitans innermongolicus JCM 12255	1227499	NATIN	C	N	N	Y	rods	6	1	1	1	1	2					Sorokin, Dimitry Y., et al. "Reclassification of the genus Natronolimnobius: proposal of two new genera, Natronolimnohabitans gen. nov. to accommodate Natronolimnobius innermongolicus and Natrarchaeobaculum gen. nov. to accommodate Natronolimnobius aegyptiacus and Natronolimnobius sulfurireducens." International journal of systematic and evolutionary microbiology 70.5 (2020): 3399-3405.
			Salinarchaeum sp. Harcht-Bsk1	1333523	SALHB	Y	N	Y	Y	pleomorphic	4	1	1	1		1					Dominova, I N et al. “Complete Genome Sequence of Salinarchaeum sp. Strain HArcht-Bsk1T, Isolated from Hypersaline Lake Baskunchak, Russia.” Genome announcements vol. 1,4 e00505-13. 18 Jul. 2013, doi:10.1128/genomeA.00505-13
			Natronorubrum tibetense GA33	1114856	NATTI	Y	N	N	N	pleomorphic plate	9	1	1	1	1	2				3	Gonzalez, Orland, et al. "Characterization of growth and metabolism of the haloalkaliphile Natronomonas pharaonis." PLoS computational biology 6.6 (2010): e1000799.
			Natronorubrum bangense JCM 10635	1227500	NATBA	Y	N	N	N	pleomorphic plate	5	1	1	1	1	1					Gonzalez, Orland, et al. "Characterization of growth and metabolism of the haloalkaliphile Natronomonas pharaonis." PLoS computational biology 6.6 (2010): e1000799.
		Methanocellales	Methanocella arvoryzae MRE50	351160	METAR	Y	N	N	Y	rod	3	1	2								Sakai, Sanae, et al. "Methanocella arvoryzae sp. nov., a hydrogenotrophic methanogen isolated from rice field soil." International journal of systematic and evolutionary microbiology 60.12 (2010): 2918-2923.
		Methanomicrobiales	Methanocorpusculum parvum	2193	METPA	Y	N	Y	N	irregular coccoid	4	1	1					1	1		Zellner G, Stackebrandt E, Messner P, Tindall BJ, Conway de Macario E, Kneifel H, Sleytr UB, Winter J. Methanocorpusculaceae fam. nov., represented by Methanocorpusculum parvum, Methanocorpusculum sinense spec. nov. and Methanocorpusculum bavaricum spec. nov. Arch Microbiol. 1989;151(5):381-90. doi: 10.1007/BF00416595. PMID: 2742452.
			Methanospirillum hungatei JF-1	323259	METHJ	Y	N	Y	Y	rod, filament	4	1	1					1	1		Ferry J. G., Smith P. H., Wolfe R. S. ( 1974 ). Methanospirillum, a new genus of methanogenic bacteria, and characterization of Methanospirillum hungatii sp. nov.. Int J Syst Bacteriol 24, 465–469.
			Methanofollis liminatans DSM 4140	28892	METLI	Y	N	Y	N	irregular coccoid	4	1	1					1	1		Zellner, Gerhard, et al. "Reclassification of Methanogenium tationis and Methanogenium liminatans as Methanofollis tationis gen. nov., comb. nov. and Methanofollis liminatans comb. nov. and description of a new strain of Methanofollis liminatans." International Journal of Systematic and Evolutionary Microbiology 49.1 (1999): 247-255.
			Methanoculleus marisnigri JR1	368407	METMJ	Y	N	Y	N	irregular coccoid	4	1	1					1	1		Romesser et aL 1979
			Methanoculleus bourgensis	83986	METBO	Y	N	N	N	irregular coccoid	4	1	1					1	1		Corder, R. E., et al. "Isolation and characterization of two new methane-producing cocci: Methanogenium olentangi, sp. nov., and Methanococcus deltae, sp. nov." Archives of Microbiology134.1 (1983): 28-32.
			Methanolacinia paynteri	230356	METPY	S	N	N	Y	rod, coccoid	0										Rivard et al. 1983
			Methanogenium cariaci	2197	METCA	C	N	ND - flagella	N	irregular coccoid	0										Romesser et aL 1979
			Methanomicrobium mobile BP	694440	METMO	C	N	Y	Y	curved rod	0										Jarvis, Graeme N., et al. "Isolation and identification of ruminal methanogens from grazing cattle." Current microbiology 40.5 (2000): 327-332.
		Methanosarcinales	Methanothrix soehngenii GP6	990316	METSG	Y	N	N	Y	rod	3	1	1						1		PATEL, GIRISHCHANDRA B., and G. DENNIS SPROTT. "Methanosaeta concilii gen. nov., sp. nov.(“Methanothrix concilii”) and Methanosaeta thermoacetophila nom. rev., comb. nov." International Journal of Systematic and Evolutionary Microbiology 40.1 (1990): 79-82.
			Methanosaeta harundinacea	301375	METHA	Y	N	N	Y	rod, filament	3	1	1						1		Ma, Kai, Xiaoli Liu, and Xiuzhu Dong. "Methanosaeta harundinacea sp. nov., a novel acetate-scavenging methanogen isolated from a UASB reactor." International journal of systematic and evolutionary microbiology 56.1 (2006): 127-131.
			Methanothrix thermoacetophila PT	349307	METTP	Y	N	N	Y	rod, filament	3	1							1	1	Kendall, Melissa M., and David R. Boone. "The order methanosarcinales." The prokaryotes 3 (2006): 244-256.
			Methanolobus bombayensis	38023	METBB	C	N	N	N	irregular coccoid	0										Kendall, Melissa M., and David R. Boone. "The order methanosarcinales." The prokaryotes 3 (2006): 244-256.
			Methanolobus tindarius DSM 2278	1090322	METTI	C	N	Y	N	coccoid, clusters	3	1	1						1		Kendall, Melissa M., and David R. Boone. "The order methanosarcinales." The prokaryotes 3 (2006): 244-256.
			Methanolobus vulcani	38026	METVU	Y	N	N	N	irregular coccoid, clusters	3	1							1	1	Kendall, Melissa M., and David R. Boone. "The order methanosarcinales." The prokaryotes 3 (2006): 244-256.
			Methanosarcina barkeri	2208	METBA	Y	N	N	N	coccoid, clusters	2	1	1								Jarvis, Graeme N., et al. "Isolation and identification of ruminal methanogens from grazing cattle." Current microbiology 40.5 (2000): 327-332.
			Methanosarcina acetivorans C2A	188937	METAC	Y	N	N	N	coccoid, clusters	3	1	1						1		Kendall, Melissa M., and David R. Boone. "The order methanosarcinales." The prokaryotes 3 (2006): 244-256.
			Methanosarcina mazei Go1	192952	METMA	Y	N	N	N	coccoid, clusters	2	1	1								Kendall, Melissa M., and David R. Boone. "The order methanosarcinales." The prokaryotes 3 (2006): 244-256.
			Methanosarcina siciliae C2J	1434118	METSI	Y	N	ND	N	coccoid, clusters	3	1	1						1		Kendall, Melissa M., and David R. Boone. "The order methanosarcinales." The prokaryotes 3 (2006): 244-256.
			Methanosarcina thermophila TM-1	523844	METTT	Y	N	N	N	coccoid, clusters	3	1	1						1		Kendall, Melissa M., and David R. Boone. "The order methanosarcinales." The prokaryotes 3 (2006): 244-256.
			Methanosarcina vacuolata Z-761	1434123	METVA	Y	N	N	N	coccoid, clusters	2	1	1								Kendall, Melissa M., and David R. Boone. "The order methanosarcinales." The prokaryotes 3 (2006): 244-256.
			Methanosarcina lacustris Z-7289	1434111	METLC	Y	N	N	N	coccoid, clusters	4	1	1						1	1	Kendall, Melissa M., and David R. Boone. "The order methanosarcinales." The prokaryotes 3 (2006): 244-256.
			Methanococcoides methylutens MM1	1434104	METMT	Y	N	N	N	irregular coccoid	3	1	1						1		Kendall, Melissa M., and David R. Boone. "The order methanosarcinales." The prokaryotes 3 (2006): 244-256.
			Methanococcoides burtonii DSM 6242	259564	METBU	Y	N	Y	N	irregular coccoid, clusters	3	1	1						1		Kendall, Melissa M., and David R. Boone. "The order methanosarcinales." The prokaryotes 3 (2006): 244-256.
			Methanohalobium evestigatum Z-7303	644295	METEZ	Y	N	N	N	irregular plate, clusters	3	1	1						1		Kendall, Melissa M., and David R. Boone. "The order methanosarcinales." The prokaryotes 3 (2006): 244-256.
			Methanohalophilus mahii DSM 5219	547558	METMS	Y	N	N	N	irregular coccoid, clusters	3	1	1						1		Kendall, Melissa M., and David R. Boone. "The order methanosarcinales." The prokaryotes 3 (2006): 244-256.
			Methanohalophilus halophilus	2177	METHP	Y	N	N	N	irregular coccoid, clusters	3	1	1						1		Kendall, Melissa M., and David R. Boone. "The order methanosarcinales." The prokaryotes 3 (2006): 244-256.
			Methanohalophilus portucalensis FDF-1	523843	METPO	Y	N	N	N	irregular coccoid, clusters	3	1	1						1		Kendall, Melissa M., and David R. Boone. "The order methanosarcinales." The prokaryotes 3 (2006): 244-256.
			Methanosalsum zhilinae DSM 4017	679901	METZD	Y	N	Y	N	irregular coccoid, clusters	3	1	1						1		Kendall, Melissa M., and David R. Boone. "The order methanosarcinales." The prokaryotes 3 (2006): 244-256.
		Nanohaloarchaea*	Candidatus Nanosalinarum sp. J07AB56	1051667	NANSJ	S	Y	ND	N	ND	2	1	1								Narasingarao, P., Podell, S., Ugalde, J.A., Brochier-Armanet, C., Emerson, J.B., Brocks, J.J., Heidelbert, K.B., Banfield, J.F., and Allen, E.E. "De novo metagenomic assembly reveals abundant novel major lineage of Archaea in hypersaline microbial communities." ISME J. (2012) 6:81-93.
			Candidatus Nanosalina sp. J07AB43	1051666	NANS0	S	Y	ND	N	ND	2	1	1								Narasingarao, P., Podell, S., Ugalde, J.A., Brochier-Armanet, C., Emerson, J.B., Brocks, J.J., Heidelbert, K.B., Banfield, J.F., and Allen, E.E. "De novo metagenomic assembly reveals abundant novel major lineage of Archaea in hypersaline microbial communities." ISME J. (2012) 6:81-93.
		Theionarchaea*	Theionarchaea archaeon DG-70	1803813	THEIO	C	Y	ND	N	ND	2	1	1								Lazar, Cassandre S., et al. "Genomic reconstruction of multiple lineages of uncultured benthic archaea suggests distinct biogeochemical roles and ecological niches." The ISME journal 11.5 (2017): 1118-1129.
		Thermococcales	Thermococcus thioreducens	277988	THETH	Y	N	Y	N	irregular coccoid	3	1	1				1				Pikuta, Elena V., et al. "Thermococcus thioreducens sp. nov., a novel hyperthermophilic, obligately sulfur-reducing archaeon from a deep-sea hydrothermal vent." International journal of systematic and evolutionary microbiology 57.7 (2007): 1612-1618.
			Thermococcus onnurineus NA1	523850	THEON	Y	N	Y	N	coccoid	3	1	1				1				Bae, Seung-Seob, et al. "Thermococcus onnurineus sp. nov., a hyperthermophilic archaeon isolated from a deep-sea hydrothermal vent area at the PACMANUS field." Journal of microbiology and biotechnology 16.11 (2006): 1826-1831.
			Thermococcus chitonophagus	54262	THECH	Y	N	Y	N	irregular coccoid	3	1	1				1				Huber, Robert, et al. "Thermococcus chitonophagus sp. nov., a novel, chitin-degrading, hyperthermophilic archaeum from a deep-sea hydrothermal vent environment." Archives of microbiology 164.4 (1995): 255-264.
			Thermococcus kodakarensis KOD1	69014	THEKO	Y	N	Y	N	irregular coccoid	3	1	1				1				Atomi, Haruyuki, and John Reeve. “Microbe Profile: Thermococcus kodakarensis: the model hyperthermophilic archaeon.” Microbiology (Reading, England) vol. 165,11 (2019): 1166-1168. doi:10.1099/mic.0.000839
			Thermococcus 4557	1042877	THES4	Y	N				3	1	1				1
			Thermococcus AM4	246969	THEAM	Y	N				4	1	1				2
			Thermococcus cleftensis	163003	THECL	Y	N				3	1	1				1
			Thermococcus barophilus MP	391623	THEBM	Y	N				3	1	1				1
			Thermococcus gammatolerans EJ3	593117	THEGJ	Y	N				4	1	1				2
			Thermococcus litoralis DSM 5473	523849	THELN	Y	N				3	1	1				1
			Thermococcus sibiricus MM 739	604354	THESM	Y	N				3	1	1				1
			Pyrococcus furiosus DSM 3638	186497	PYRFU	Y	N	Y	N	coccoid	3	1	1				1				Fiala, Gerhard, and Karl O. Stetter. "Pyrococcus furiosus sp. nov. represents a novel genus of marine heterotrophic archaebacteria growing optimally at 100 C." Archives of Microbiology 145.1 (1986): 56-61.
			Pyrococcus sp. ST04	1183377	PYRST	Y	N				3	1	1				1
			Pyrococcus abyssi GE5	272844	PYRAB	Y	N				3	1	1				1
			Pyrococcus NA2	342949	PYRSN	Y	N				3	1	1				1
			Pyrococcus horikoshii OT3	70601	PYRHO	Y	N				3	1	1				1
			Pyrococcus yayanosii CH1	529709	PYRYC	Y	N				3	1	1				1
			Palaeococcus pacificus DY20341	1343739	PALPA	Y	N	Y	N	irregular coccoid	3	1	1				1				Zeng, Xiang, et al. "Palaeococcus pacificus sp. nov., an archaeon from deep-sea hydrothermal sediment." International journal of systematic and evolutionary microbiology 63.Pt_6 (2013): 2155-2159.
		Thermoplasmatales	Picrophilus torridus DSM 9790	263820	PICTO	Y	N	N	N	irregular coccoid	0										Schleper, Christa, et al. "Picrophilus oshimae and Picrophilus torridus fam. nov., gen. nov., sp. nov., two species of hyperacidophilic, thermophilic, heterotrophic, aerobic archaea." International Journal of Systematic and Evolutionary Microbiology 46.3 (1996): 814-816.
			Thermoplasma acidophilum DSM 1728	273075	THEAC	Y	N	Y	Y	pleomorphic	2	2									Black, F. T., et al. "Flagellation and swimming motility of Thermoplasma acidophilum." Journal of bacteriology 137.1 (1979): 456-460
			Thermoplasma volcanium GSS1	273116	THEVO	Y	N	Y	Y	pleomorphic	2	2									Segerer, Andreas, Thomas A. Langworthy, and Karl O. Stetter. "Thermoplasma acidophilum and Thermoplasma volcanium sp. nov. from solfatara fields." Systematic and Applied Microbiology 10.2 (1988): 161-171.
		Methanomassiliicoccales	Methanomassiliicoccus luminyensis B10	1175296	METLB	Y	N	N	N	coccoid	6	3	3								Gorlas A, Robert C, Gimenez G, Drancourt M, Raoult D. Complete genome sequence of Methanomassiliicoccus luminyensis, the largest genome of a human-associated Archaea species. J Bacteriol. 2012 Sep;194(17):4745. doi: 10.1128/JB.00956-12. PMID: 22887657; PMCID: PMC3415480.
		Hadesarchaea	Hadesarchaea archaeon DG-33	1775754	HADES		Y	ND	ND	ND	1	1
TACK group	Crenarchaeota	Acidilobales	Acidilobus saccharovorans 345-15	666510	ACIS3	Y	N	ND - flagella	N	irregular coccoid	1									1	Prokofeva, M. I., et al. "Isolation of the anaerobic thermoacidophilic crenarchaeote Acidilobus saccharovorans sp. nov. and proposal of Acidilobales ord. nov., including Acidilobaceae fam. nov. and Caldisphaeraceae fam. nov." International journal of systematic and evolutionary microbiology 59.12 (2009): 3116-3122.
		Desulfurococcales	Pyrolobus fumarii 1A	694429	PYROF	Y	N	N	N	irregular coccoid	0										Blöchl, Elisabeth, et al. "Pyrolobus fumarii, gen. and sp. nov., represents a novel group of archaea, extending the upper temperature limit for life to 113 C." Extremophiles 1.1 (1997): 14-21.
			Hyperthermus butylicus DSM 5456	415426	HYPBU	Y	N	N	N	irregular coccoid	0										ZILLIG, WOLFRAM, INGELORE HOLZ, and SIMON WUNDERL. "Hyperthermus butylicus gen. nov., sp. nov., a hyperthermophilic, anaerobic, peptide-fermenting, facultatively H2S-generating archaebacterium." International Journal of Systematic and Evolutionary Microbiology 41.1 (1991): 169-170.
			Ignicoccus hospitalis KIN4/I	453591	IGNMU	Y	N	N	N	irregular coccoid	0										Jahn, Ulrike, et al. "Ignicoccus hospitalis sp. nov., the host of ‘Nanoarchaeum equitans’." International journal of systematic and evolutionary microbiology 57.4 (2007): 803-808.
			Desulfurococcus mucosus	2275	DESMU	Y	N	Y	N	coccoid	0										Perevalova, Anna A., et al. "Reclassification of Desulfurococcus mobilis as a synonym of Desulfurococcus mucosus, Desulfurococcus fermentans and Desulfurococcus kamchatkensis as synonyms of Desulfurococcus amylolyticus, and emendation of the D. mucosus and D. amylolyticus species descriptions." International journal of systematic and evolutionary microbiology 66.1 (2016): 514-517.
			Desulfurococcus amylolyticus	94694	DESAM	Y	N	N	N	coccoid	0										Perevalova, Anna A., et al. "Reclassification of Desulfurococcus mobilis as a synonym of Desulfurococcus mucosus, Desulfurococcus fermentans and Desulfurococcus kamchatkensis as synonyms of Desulfurococcus amylolyticus, and emendation of the D. mucosus and D. amylolyticus species descriptions." International journal of systematic and evolutionary microbiology 66.1 (2016): 514-517.
			Staphylothermus marinus F1	399550	STAMA	Y	N	N	N	coccoid	0										Fiala, Gerhard, et al. "Staphylothermus marinus sp. nov. represents a novel genus of extremely thermophilic submarine heterotrophic archaebacteria growing up to 98 C." Systematic and Applied Microbiology 8.1-2 (1986): 106-113.
			Aeropyrum pernix K1	272557	AERPE	Y	N	Y	N	coccoid	0										Sako, Yoshihiko, et al. "Aeropyrum pernix gen. nov., sp. nov., a novel aerobic hyperthermophilic archaeon growing at temperatures up to 100 C." International Journal of Systematic and Evolutionary Microbiology 46.4 (1996): 1070-1077.
		Fervidicoccales	Fervidicoccus fontis Kam940	1163730	FERFK	Y	N	N	N	coccoid	0										Perevalova, Anna A., et al. "Fervidicoccus fontis gen. nov., sp. nov., an anaerobic, thermophilic crenarchaeote from terrestrial hot springs, and proposal of Fervidicoccaceae fam. nov. and Fervidicoccales ord. nov." International journal of systematic and evolutionary microbiology 60.9 (2010): 2082-2088.
		Sulfolobales	Acidianus brierleyi	41673	ACIBR	Y	N	N	N	irregular coccoid	0										Segerer, Andreas, et al. "Acidianus infernus gen. nov., sp. nov., and Acidianus brierleyi comb. nov.: facultatively aerobic, extremely acidophilic thermophilic sulfur-metabolizing archaebacteria." International journal of systematic and evolutionary microbiology 36.4 (1986): 559-564.
			Acidianus infernus	12915	ACIIN	C	N	N	N	irregular coccoid	0										Segerer, Andreas, et al. "Acidianus infernus gen. nov., sp. nov., and Acidianus brierleyi comb. nov.: facultatively aerobic, extremely acidophilic thermophilic sulfur-metabolizing archaebacteria." International journal of systematic and evolutionary microbiology 36.4 (1986): 559-564.
			Metallosphaera prunae	47304	METPR	Y	N	ND - flagella	N	irregular coccoid	0										Fuchs, Tanja, et al. "Metallosphaera prunae, sp. nov., a novel metal-mobilizing, thermoacidophilic archaeum, isolated from a uranium mine in Germany." Systematic and applied microbiology 18.4 (1995): 560-566.
			Metallosphaera sedula DSM 5348	399549	METSE	Y	N	ND	N	irregular coccoid	0										Huber, Gertrud, et al. "Metallosphaera sedula gen, and sp. nov. represents a new genus of aerobic, metal-mobilizing, thermoacidophilic archaebacteria." Systematic and Applied Microbiology 12.1 (1989): 38-47.
			Saccharolobus solfataricus P2	273057	SACSO	Y	N	Y	N	irregular coccoid	0										Zillig, Wolfram, et al. "The Sulfolobus-“Caldariella” group: taxonomy on the basis of the structure of DNA-dependent RNA polymerases." Archives of Microbiology 125.3 (1980): 259-269.
			Sulfolobus acidocaldarius DSM 639	330779	SULAC	Y	N	Y	N	irregular coccoid	0										Brock, Thomas D., et al. "Sulfolobus: a new genus of sulfur-oxidizing bacteria living at low pH and high temperature." Archiv für Mikrobiologie 84.1 (1972): 54-68.
			Sulfurisphaera tokodaii str. 7	273063	SULTO	Y	N	ND	N	irregular coccoid	0										Suzuki, Toshiharu, et al. "Sulfolobus tokodaii sp. nov.(f. Sulfolobus sp. strain 7), a new member of the genus Sulfolobus isolated from Beppu Hot Springs, Japan." Extremophiles 6.1 (2002): 39-44.
			Saccharolobus shibatae	2100760	SACSH	Y	N	Y	N	irregular coccoid	0										Grogan, Dennis, Peter Palm, and Wolfram Zillig. "Isolate B12, which harbours a virus-like element, represents a new species of the archaebacterial genus Sulfolobus, Sulfolobus shibatae, sp. nov." Archives of microbiology 154.6 (1990): 594-599.
		Thermoproteales	Thermofilum adornatum	1365176	THEAD	Y	N	ND - flagella	Y	rod, filament	0										Zayulina, Kseniya S., et al. "Novel hyperthermophilic crenarchaeon Thermofilum adornatum sp. nov. uses GH1, GH3, and two novel glycosidases for cellulose hydrolysis." Frontiers in microbiology 10 (2020): 2972.
			Thermoproteus tenax strain Kra 1	768679	THETE	Y	N	N	Y	rod, filament	0										Zillig, W., et al. "Thermoproteales: a novel type of extremely thermoacidophilic anaerobic archaebacteria isolated from Icelandic solfataras." Zentralblatt für Bakteriologie Mikrobiologie und Hygiene: I. Abt. Originale C: Allgemeine, angewandte und ökologische Mikrobiologie 2.3 (1981): 205-227.
			Thermocladium modestius	62609	THEMO	Y	N	N	Y	rod, filament	0										Itoh, Takashi, Ken-ichiro Suzuki, and Takashi Nakase. "Thermocladium modestius gen. nov., sp. nov., a new genus of rod-shaped, extremely thermophilic crenarchaeote." International Journal of Systematic and Evolutionary Microbiology 48.3 (1998): 879-887.
			Pyrobaculum ferrireducens	1104324	PYRFE	Y	N	N	Y	rod	0										Slobodkina, G. B., et al. "Pyrobaculum ferrireducens sp. nov., a hyperthermophilic Fe (III)-, selenate-and arsenate-reducing crenarchaeon isolated from a hot spring." International journal of systematic and evolutionary microbiology 65.Pt_3 (2015): 851-856.
			Pyrobaculum islandicum DSM 4184	384616	PYRIS	Y	N	Y	Y	rod	0										Huber, R., Kristjansson, J.K. & Stetter, K.O. Pyrobaculum gen. nov., a new genus of neutrophilic, rod-shaped archaebacteria from continental solfataras growing optimally at 100°C. Arch. Microbiol. 149, 95–101 (1987). https://doi.org/10.1007/BF00425072
			Pyrobaculum organotrophum	2278	PYROR	N	N	Y	Y	rod	0										Huber, R., Kristjansson, J.K. & Stetter, K.O. Pyrobaculum gen. nov., a new genus of neutrophilic, rod-shaped archaebacteria from continental solfataras growing optimally at 100°C. Arch. Microbiol. 149, 95–101 (1987). https://doi.org/10.1007/BF00425072
			Pyrobaculum aerophilum str. IM2	178306	PYRAE	Y	N	Y	Y	rod	0										Slupska, Malgorzata M., et al. "Leaderless transcripts of the crenarchaeal hyperthermophile Pyrobaculum aerophilum." Journal of molecular biology 309.2 (2001): 347-360. & Desmond, E., Brochier-Armanet, C. & Gribaldo, S. Phylogenomics of the archaeal flagellum: rare horizontal gene transfer in a unique motility structure. BMC Evol Biol 7, 106 (2007). https://doi.org/10.1186/1471-2148-7-106
	Thaumarchaeota	Cenarchaeales	Cenarchaeum symbiosum	46770	CENSY	Y	N	N	Y	rod	1									1	Preston, Christina M., et al. "A psychrophilic crenarchaeon inhabits a marine sponge: Cenarchaeum symbiosum gen. nov., sp. nov." Proceedings of the National Academy of Sciences 93.13 (1996): 6241-6246.
		Nitrosopumilales	Nitrosopumilus maritimus SCM1	436308	NITMS	Y	N	N	Y	rod	1									1	Qin, Wei, et al. "Nitrosopumilus maritimus gen. nov., sp. nov., Nitrosopumilus cobalaminigenes sp. nov., Nitrosopumilus oxyclinae sp. nov., and Nitrosopumilus ureiphilus sp. nov., four marine ammonia-oxidizing archaea of the phylum Thaumarchaeota." International journal of systematic and evolutionary microbiology 67.12 (2017): 5067-5079.
			Nitrosopumilus cobalaminigenes	1470066	NITCO	Y	N	N	Y	rod	0										Qin, Wei, et al. "Nitrosopumilus maritimus gen. nov., sp. nov., Nitrosopumilus cobalaminigenes sp. nov., Nitrosopumilus oxyclinae sp. nov., and Nitrosopumilus ureiphilus sp. nov., four marine ammonia-oxidizing archaea of the phylum Thaumarchaeota." International journal of systematic and evolutionary microbiology 67.12 (2017): 5067-5079.
			Nitrosopumilus oxyclinae	1959104	NITOX	Y	N	N	Y	rod	0										Qin, Wei, et al. "Nitrosopumilus maritimus gen. nov., sp. nov., Nitrosopumilus cobalaminigenes sp. nov., Nitrosopumilus oxyclinae sp. nov., and Nitrosopumilus ureiphilus sp. nov., four marine ammonia-oxidizing archaea of the phylum Thaumarchaeota." International journal of systematic and evolutionary microbiology 67.12 (2017): 5067-5079.
			Nitrosopumilus ureiphilus	1470067	NITUR	Y	N	ND - motiltiy genes	Y	rod	0										Qin, Wei, et al. "Nitrosopumilus maritimus gen. nov., sp. nov., Nitrosopumilus cobalaminigenes sp. nov., Nitrosopumilus oxyclinae sp. nov., and Nitrosopumilus ureiphilus sp. nov., four marine ammonia-oxidizing archaea of the phylum Thaumarchaeota." International journal of systematic and evolutionary microbiology 67.12 (2017): 5067-5079.
		Candidatus Nitrosocaldales	Candidatus Nitrosocaldus islandicus	2045011	NITIS	Y	Y	ND - motiltiy genes	N	irregular coccoid	0										Daebeler, Anne et al. “Cultivation and Genomic Analysis of "Candidatus Nitrosocaldus islandicus," an Obligately Thermophilic, Ammonia-Oxidizing Thaumarchaeon from a Hot Spring Biofilm in Graendalur Valley, Iceland.” Frontiers in microbiology vol. 9 193. 14 Feb. 2018, doi:10.3389/fmicb.2018.00193
		Nitrososphaerales	Candidatus Nitrososphaera evergladensis SR1	1459636	NITES	Y	Y	ND - motiltiy genes	N	ND	1									1	Zhalnina KV, Dias R, Leonard MT, Dorr de Quadros P, Camargo FAO, Drew JC, et al. (2014) Genome Sequence of Candidatus Nitrososphaera evergladensis from Group I.1b Enriched from Everglades Soil Reveals Novel Genomic Features of the Ammonia-Oxidizing Archaea. PLoS ONE 9(7): e101648.
			Nitrosopumilales archaeon CG_4_10_14_0_8_um_filter_34_8	2022695	NITAR	S	Y	ND	N	ND	1									1	Differential depth distribution of microbial function and putative symbionts through sediment-hosted aquifers in the deep terrestrial subsurface. Probst AJ, et al. Nat Microbiol 2018 Mar
	Candidatus Bathyarchaeota		Candidatus Bathyarchaeota archaeon B23	1779367	BATHA	S	Y	ND	N	ND	2		1							1
	Candidatus Geothermarchaeota		Candidatus Geothermarchaeota archaeon ex4572_27	2012530	GEOAR	S	Y	ND	N	ND	2		1							1
	Candidatus Korarchaeota		Candidatus Korachaeum cryptofilum OPF8	374847	KORCO	Y	Y	ND	Y	rod, filament	7	1								6	Elkins, James G., et al. "A korarchaeal genome reveals insights into the evolution of the Archaea." Proceedings of the National Academy of Sciences 105.23 (2008): 8102-8107.
	Candidatus Marsarchaeota		Candidatus Marsarchaeota G1 archaeon BE_D	1978156	MARSA	C	Y	ND	N	ND	0
	Candidatus Verstraetearchaeota		Candidatus Methanosuratus subterraneum	2593994	VERST	Y	Y	ND	N	ND	0										Kadnikov, V. V., et al. "Genome of a member of the candidate archaeal phylum Verstraetearchaeota from a subsurface thermal aquifer revealed pathways of methyl-reducing methanogenesis and fermentative metabolism." Microbiology88.3 (2019): 316-323.
DPANN group	Candidatus Aenigmarchaeota		Candidatus Aenigmarchaeota archaeon CG1_02_38_14	1803500	AENIG	S	Y	ND	N	ND	2	1	1
	Candidatus Diapherotrites		Candidatus Diapherotrites archaeon	2026736	DIAPH	Y	Y	ND	N	ND	5	3	2
	Candidatus Huberarchaea		Candidatus Huberarchaeum crystalense	2014257	HUBCR	Y	Y	ND	N	ND	2	1	1
	Candidatus Micrarchaeota		Candidatus Mancarchaeum acidiphilum	1920749	MANAC	Y	Y	ND	N	ND	3	1	2								Probst, Alexander J., et al. "Differential depth distribution of microbial function and putative symbionts through sediment-hosted aquifers in the deep terrestrial subsurface." Nature microbiology 3.3 (2018): 328-336.
	Candidatus Pacearchaeota		Candidatus Pacearchaeota archaeon CG1_02_30_18	1805293	PACEA	S	Y	ND	N	ND	2	1	1
	Candidatus Parvarchaeota		Candidatus Parvarchaeum acidophilus	994838	PARA4	Y	Y	ND	N	ND	0										Baker, Brett J., et al. "Enigmatic, ultrasmall, uncultivated Archaea." Proceedings of the National Academy of Sciences107.19 (2010): 8806-8811.
	Candidatus Woesearchaeota		Candidatus Woesearchaeota archaeon CG1_02_33_12	1805422	WOESE	S	Y	ND	N	ND	2	1	1
	Nanoarchaeota		Nanoarchaeum equitans Kin4-M	228908	NANEQ	Y	N	N	N	coccoid	2	2
Asgard group	Candidatus Heimdallarchaeota		Candidatus Heimdallarchaeota archaeon	2026747	HEIMD	C	Y	ND	N	ND	2	1								1
	Candidatus Lokiarchaeota		Lokiarchaeum sp. GC14_75	1538547	LOKSG	C	Y	ND	N	ND	1		1
	Candidatus Odinarchaeota		Candidatus Odinarchaeota archaeon LCB_4	1841599	ODINA	C	Y	ND	N	ND	3	1	1							1
	Candidatus Thorarchaeota		Candidatus Thorarchaeota archaeon AB_25	1837170	THOAR	C	Y	ND	N	ND	3	1	1							1
	Candidatus Hydrothermarchaeota		Candidatus Hydrothermarchaeum profundi	1935129	HYPPR	C	Y	ND	N	ND	0
