# Supplementary material for: Diversity and Potential Multifunctionality of Archaeal CetZ Tubulin-like Cytoskeletal Proteins
Source: Biomolecules. 2023 Jan 9;13(1):134. doi: 10.3390/biom13010134 (PMC9856176; doi:10.3390/biom13010134)
Supplement: Supplementary file 1 [file biomolecules-13-00134-s001.zip › biomolecules-2083598-Table S2.xlsx]

## Sheet: COG colour categories
Relevant COG categories, descriptions, and colours
COG category	General Function
K	Transcription
L	Replication, recombination and repair
T	Signal transduction mechanisms
M	Cell wall/membrane/envelope biogenesis
N	Cell motility
U	Intracellular trafficking, secretion, and vesicular transport
C	Energy production and conservation
G	Carbohydrate transport and metabolism
E	Amino acid transport and metabolism
F	Nucleotide transport and metabolism
H	Coenzyme transport and metabolism
I	Lipid transport and metabolism
P	Inorganic ion transport and metabolism
Q	Secondary metabolites biosynthesis, transport and catabolism

## Sheet: Summary of regions analysed
Order	Genome	Genome status	Abbreviation	Genome accession number	Genomic region coordinates	Associated FtsZ/tubulin Locus tag	Uniprot accession number of CetZ	Class of CetZ	CetZ adjacent to pili regulon
Haloferacales	Haloferax volcanii DS2	Complete	HALVD	NC_013967	2052348-2094199	HVO_2204	D4GVD7	CetZ1 - Haloarchaea	N
Haloferacales	Haloferax mediterranei ATCC 33500	Complete	HALMT	NC_017941	2363555-2403268	HFX_2261	I3R6T9	CetZ1 - Haloarchaea	N
Haloferacales	Halorurum lacusprofundi ATCC 49239	Complete	HALL4	NC_012029	1873501-1914347	CHINAEXTREME_RS01800	B9LQ32	CetZ1 - Haloarchaea	N
Haloferacales	Halobellus limi	Complete	HALLI	NZ_CP031311.1	828468-867425	SAMN04488133_0852	A0A1H5V5F4	CetZ1 - Haloarchaea	N
Haloferacales	Halopenitus persicus	Complete	HALPR	NZ_AP017558.1	662-31612	SAMN05216564_10625	A0A1H3KHR7	CetZ1 - Haloarchaea	N
Haloferacales	Salinigranum rubrum	Complete	SALRU	NZ_CP026309	3505112-3547862	C2R22_RS17260	A0A2I8VQ27	CetZ1 - Haloarchaea	N
Haloferacales	Halalkaliarchaeum desulfuricum	Complete	HALDE	NZ_CP025066	1203005-1243339	AArcSI_RS006035	A0A343TIA9	CetZ1 - Haloarchaea	N
Haloferacales	Halohasta litchfieldiae	Contig.	HALLF	NZ_FNYR01000002	47312-85904	BMX08_RS01670	A0A1H6RBH0	CetZ1 - Haloarchaea	N
Halobacteriales	Halomicrobium mukohataei DSM	Complete	HALMU	NC_013202	1315798-1355238	HMUK_RS06735	A0A4D6KLR1	CetZ1 - Haloarchaea	N
Halobacteriales	Halorientalis persicus	Scaffold	HALPE	FOCX01000012.1	78359-117488	SAMN05216388_101299	A0A1H8PN33	CetZ1 - Haloarchaea	N
Halobacteriales	Halanaeroarchaeum sulfurireducens	Complete	HALSU	NZ_CP008874.1	1844330-1885280	HLASF_RS09450	A0A0F7PB78	CetZ1 - Haloarchaea	N
Halobacteriales	Halosimplex carlsbadense 2-9-1	Contig.	HALCA	NZ_AOIU01000004.1	148968-186470	C475_RS01315	M0D6L4	CetZ1 - Haloarchaea	N
Halobacteriales	Halapricum salinum	Complete	HALSA	NZ_CP031310.1	436766-478249	DV733_RS02210	A0A4D6H7Y7	CetZ1 - Haloarchaea	N
Halobacteriales	Halobacterium salinarum R1	Complete	HALS3	NC_010364.1	1396577-435123	OE_RS07485	B0R6P5	CetZ1 - Haloarchaea	N
Halobacteriales	Halodesulfurarchaeum formicicum	Complete	HALFO	NZ_CP016804.1	1974328-2015160	HSR6_RS10250	A0A1D8S6Z9	CetZ1 - Haloarchaea	N
Natrialbales	Natrialba magadii ATCC 43099	Complete	NATMM	NC_013922.1	2691099-2731149	NMAG_RS12655	D3SYZ7	CetZ1 - Haloarchaea	N
Natrialbales	Halobiforma lacisalsi AJ5	Complete	HALLA	NZ_CP019285.1	373348-415493	CHINAEXTREME_RS01775	M0LI91	CetZ1 - Haloarchaea	N
Natrialbales	Halostagnicola larsenii XH-48	Complete	HSTLA	NZ_CP007055	374418-415031	HALLA_RS01945	W0JMR0	CetZ1 - Haloarchaea	N
Natrialbales	Natrarchaeobaculum aegyptiacum	Complete	NATAE	NZ_CP019893	3626381-3663604	B1756_RS17550	A0A2Z2I100	CetZ1 - Haloarchaea	N
Natrialbales	Natronorubrum bangense JCM 10635	Complete	NATBA	NZ_CP031305	803992-845940	DV706_RS04160	L9WHE8	CetZ1 - Haloarchaea	N
Halobacteriales	Halanaeroarchaeum sulfurireducens	Complete	HALSU	NZ_CP008874.1	553291-594206	HLASF_0591	A0A0F7P8K9	CetZ2 - Haloarchaea	Y
Halobacteriales	Halorientalis persicus	Scaffold	HALPE	NZ_FOCX01000002	122999-162648	SAMN05216388_1002151	A0A1H8EZH8	CetZ2 - Haloarchaea	Y
Halobacteriales	Halosimplex carlsbadense 2-9-1	Contig.	HALCA	NZ_AOIU01000045	83910-124411	C475_20233	M0CDC5	CetZ2 - Haloarchaea	Y
Halobacteriales	Halapricum salinum	Complete	HALSA	NZ_CP031310.1	1486517-1521096	DV733_RS07585	A0A4D6HAK4	CetZ2 - Haloarchaea	N
Halobacteriales	Halobacterium salinarum R1	Complete	HALS3	NC_010364.1	185937-224497	OE_RS01055	B0R302	CetZ2 - Haloarchaea	N
Halobacteriales	Halodesulfurarchaeum formicicum	Complete	HALFO	NZ_CP016804.1	356578-396206	HSR6_RS01900	A0A1D8S2L3	CetZ2 - Haloarchaea	N
Halobacteriales	Halomicrobium mukohataei DSM 12286	Complete	HALMU	NC_013202	2922390-2963991	HMUK_RS14835	A0A4D6KF30	CetZ2 - Haloarchaea	Y
Haloferacales	Halohasta litchfieldiae	Contig.	HALLF	NZ_FNYR01000013	12218-50261	halTADL_1661	A0A1H6URG7	CetZ2 - Haloarchaea	N
Haloferacales	Halalkaliarchaeum desulfuricum (txid:2055893)	Complete	HALDE	NZ_CP025066	1471781-1512341	AArcSl_1452	A0A343TJ10	CetZ2 - Haloarchaea	N
Haloferacales	Halobellus limi	Complete	HALLI	NZ_CP031311.1	2375384-2415040	DV707_RS11815	A0A1H5Z0A4	CetZ2 - Haloarchaea	Y
Haloferacales	Haloferax mediterranei ATCC 33500	Complete	HALMT	NC_017941	646171-686508	HFX_0703	I3R2G6	CetZ2 - Haloarchaea	Y
Haloferacales	Haloferax volcanii DS2	Complete	HALVD	NC_013967	650290-691230	HVO_0745	D4GTC1	CetZ2 - Haloarchaea	Y
Haloferacales	Halogeometricum borinquense DSM 11551	Complete	HALBP	NC_014729	2343542-2384973	HBOR_RS11920	E4NRY0	CetZ2 - Haloarchaea	Y
Haloferacales	Halopenitus persicus	Complete	HALPR	NZ_AP017558.1	1891414-1933014	CPZ00_RS09295	A0A1H3G6B1	CetZ2 - Haloarchaea	Y
Haloferacales	Haloplanus rubicundus	Complete	HALRU	NZ_CP031150	1740639-1790195	DU500_RS08790	A0A345ECK6	CetZ2 - Haloarchaea	Y
Haloferacales	Halorubrum lacusprofundi ATCC 49239	Complete	HALL4	NC_012029	189816-229908	HLAC_RS00990	B9LRI0	CetZ2 - Haloarchaea	Y
Haloferacales	Salinigranum rubrum	Complete	SALRU	NZ_CP026309	927923-967233	C2R22_RS04525	A0A2I8VGF8	CetZ2 - Haloarchaea	Y
Natrialbales	Halobiforma lacisalsi AJ5	Complete	HALLA	NZ_CP019285.1	88738-129401	CHINAEXTREME_00465	M0L1G6	CetZ2 - Haloarchaea	N
Natrialbales	Halostagnicola larsenii XH-48	Complete	HSTLA	NZ_CP007055	643042-683241	HALLA_RS03240	W0JNI4	CetZ2 - Haloarchaea	N
Natrialbales	Natrarchaeobaculum aegyptiacum (txid:745377)	Complete	NATAE	NZ_CP019893	2274253-2314515	B1756_RS11145	A0A2Z2I1C8	CetZ2 - Haloarchaea	N
Natrialbales	Natrialba magadii ATCC 43099	Complete	NATMM	NC_013922.1	2678392-2718292	Nmag_2614	D3SYY1	CetZ2 - Haloarchaea	N
Natrialbales	Natronorubrum bangense JCM 10635	Complete	NATBA	NZ_CP031305	200249-240550	DV706_RS01100	L9W292	CetZ2 - Haloarchaea	N
Halobacteriales	Haladaptatus paucihalophilus DX253	Contig.	HALPA	NZ_FRAN01000001	853693-894769	BUB61_RS04685	A0A1M6QME6	CetZ2 - Haloarchaea	Y	Included in additional CetZ2 region analysis
Halobacteriales	Haloarchaeobius iranensis	Scaffold	HALIR	NZ_FNIA01000002	168901-209974	SAMN05192554_10430	A0A1G9T927	CetZ2 - Haloarchaea	Y
Halobacteriales	Haloarcula japonica DSM 6131	Contig.	HALJP	NZ_AOLY01000039.1	103049-144122	C444_15373	M0L8F8	CetZ2 - Haloarchaea	N
Halobacteriales	Halorhabdus tiamatea SARL4B	Complete	HALTI	NC_021921.1	1088579-1129658	HLRTI_001877	U2FCM8	CetZ2 - Haloarchaea	N
Halobacteriales	Halovenus aranensis	Scaffold	HALAR	NZ_FNFC01000009	34282-75352	SAMN05216226_10961	A0A1G8WJF0	CetZ2 - Haloarchaea	N
Halobacteriales	Natronoarchaeum philippinense	Contig.	NATPH	NZ_OBEJ01000002	536271-577350	SAMN06269185_2001	A0A285NYK2	CetZ2 - Haloarchaea	Y
Halobacteriales	Halorhabdus utahensis DSM 12940	Complete	HALUD	NC_013158.1	1153984-1195063	Huta_1200	C7NMR3	CetZ2 - Haloarchaea	N
Haloferacales	Halobaculum gomorrense	Scaffold	HALGO	NZ_FQWV01000008	66859-107944	SAMN05443636_2759	A0A1M5TLT1	CetZ2 - Haloarchaea	Y
Haloferacales	Halolamina pelagica	Contig.	HALMP	NZ_FOXI01000004	173503-214633	SAMN05216277_104200	A0A1I5R211	CetZ2 - Haloarchaea	Y
Haloferacales	Halopelagius longus	Complete	HALIO	NZ_FNKQ01000003	81615-122703	DWB78_05515	A0A1H1D9C4	CetZ2 - Haloarchaea	Y
Haloferacales	Haloprofundus marisrubri	Contig.	HALMA	NZ_LOPU01000018	67241-108317	AUR64_08745	A0A0W1R8R4	CetZ2 - Haloarchaea	Y
Haloferacales	Halorubrum sodomense	Complete	HALSD	NZ_FOYN01000002	80527-221606	SAMN04487937_1208	A0A1I6FU70	CetZ2 - Haloarchaea	Y
Natrialbales	Halopiger salifodinae	Complete	HALSF	NZ_FOIS01000004	97203-138333	SAMN05216285_3093	A0A1I0Q5A5	CetZ2 - Haloarchaea	N
Natrialbales	Natrinema altunense JCM 12890	Complete	NATAL	NZ_JNCS01000007	124266-155216	C485_01760	L9ZZN8	CetZ2 - Haloarchaea	N
Natrialbales	Natronobacterium gregoryi SP2	Complete	NATGR	NC_019792.1	645831-686913	NATGR_RS03195	A0A1I3NY31	CetZ2 - Haloarchaea	N
Natrialbales	Natronolimnobius baerhuensis (txid:253108)	Complete	NATBH	NZ_MWPH01000002	491561-532640	B2G88_08830	A0A202E8C1	CetZ2 - Haloarchaea	N
Natrialbales	Natronolimnohabitans innermongolicus JCM 12255 (txid:1227499)	Contig.	NATIN	NZ_AOHZ01000014	0-38224	C493_02608	L9XHE9	CetZ2 - Haloarchaea	N
Natrialbales	Natronorubrum tibetense GA33	Complete	NATTI	NZ_KB913017	501153-542241	C496_20260	L9VMK0	CetZ2 - Haloarchaea	N
Natrialbales	Haloterrigena turkmenica DSM 5511	Complete	HALTV	NC_013743.1	1380477-1421565	Htur_1348	D2RPX7	CetZ2 - Haloarchaea	N
Thermococcales	Pyrococcus abyssi GE5	Complete	PYRAB	NC_000868	747774-788869	PAB_RS04330	Q9V0H5	CetZ - Non-haloarchaea	Y
Thermococcales	Pyrococcus furiosus DSM 3638	Complete	PYRFU	NC_003413	1386410-1428369	PF_RS07575	Q8U0S7	CetZ - Non-haloarchaea	Y
Thermococcales	Pyrococcus horikoshii OT3	Complete	PYRHO	NC_000961	1185580-1225446	PH_RS06330	O59060	CetZ - Non-haloarchaea	Y
Thermococcales	Pyrococcus yayanosii CH1	Complete	PYRYC	NC_015680	917483-958740	PYCH_RS05185	F8AER2	CetZ - Non-haloarchaea	Y
Thermococcales	Pyrococcus kukulkanii NCB100	Complete	PYRKU	NZ_CP010835.1	1845678-1886778	TQ32_10285	A0A127BBW5	CetZ - Non-haloarchaea	Y
Thermococcales	Paleococcus pacificus DY20341	Complete	PALPC	NZ_CP006019	118801-159892	PAP_00740	A0A075LR88	CetZ - Non-haloarchaea	Y
Thermococcales	Thermococcus 4557	Complete	THES4	NC_015865	1040767-1080727	GQS_RS05700	G0HJA5	CetZ - Non-haloarchaea	Y
Thermococcales	Thermococcus AM4	Complete	THEAM	NC_016051	74312-114947	TAM4_RS00545	B7R048	CetZ - Non-haloarchaea	Y
Thermococcales	Thermococcus barophilus MP	Complete	THEBM	NC_014804	1789108-1829313	TERMP_RS10015	F0LLG6	CetZ - Non-haloarchaea	Y
Thermococcales	Thermococcus cleftensis	Complete	THECL	NC_018015	683233-723228	CL1_RS04005	I3ZTD8	CetZ - Non-haloarchaea	Y
Thermococcales	Thermococcus gammatolerans EJ3	Complete	THEGJ	NC_012804	709563-749846	TGAM_RS03945	C5A4W3	CetZ - Non-haloarchaea	Y
Thermococcales	Thermococcus kodakarensis KOD1	Complete	THEKO	NC_006624	1440427-1479411	TK_RS08330	Q9HHD0	CetZ - Non-haloarchaea	Y
Thermococcales	Thermococcus litoralis DSM 5473	Complete	THELN	NC_022084	853786-894842	OCC_RS04750	H3ZLN3	CetZ - Non-haloarchaea	Y
Thermococcales	Thermococcus onnurineus NA1	Complete	THEON	NC_011529	1767399-1808091	TON_RS09705	B6YVS0	CetZ - Non-haloarchaea	Y
Thermococcales	Thermococcus sibiricus MM 739	Complete	THESM	NC_012883	16270-65984	TSIB_RS00170	C6A0G1	CetZ - Non-haloarchaea	Y
Archaeoglobales	Ferroglobus placidus DSM 10642	Complete	FERPA	NC_013849.1	2118151-2159083	FERP_RS12465	D3S2A9	CetZ - Non-haloarchaea	N
Archaeoglobales	Archaeoglobus veneficus DSM11195	Complete	ARCVS	NC_015320.1	1660007-1700939	ARCVE_RS09355	F2KRD9	CetZ - Non-haloarchaea	N
Archaeoglobales	Archaeoglobus fulgidus DSM 4304	Complete	ARCFU	NC_000917.1	1532611-1573543	AF_RS08700	O28545	CetZ - Non-haloarchaea	N
Methanomicrobiales	Methanospirillum hungatei JF-1	Complete	METHJ	NC_007796.1	2507602-2550747	MHUN_RS11740	Q2FTS8	CetZ - Non-haloarchaea	N
Methanomicrobiales	Methanofollis liminatans DSM 4140	Complete	METLI	NZ_CM001555.1	440846-480669	METLI_RS02155	J1ANI6	CetZ - Non-haloarchaea	N
Methanomicrobiales	Methanoculleus marisnigri JR1	Complete	METMJ	NC_009051.1	521339-561294	MEMAR_RS02725	A3CSY9	CetZ - Non-haloarchaea	N
Methanosarcinales	Methanohalobium evestigatum Z-7303	Complete	METEZ	NC_014253.1	953447-992553	METEV_RS05020	D7E7F5	CetZ - Non-haloarchaea	N
Methanosarcinales	Methanoshalophilus halophilus	Complete	METHP	NZ_CP017921.1	747173-786279	BHR79_RS03770	A0A1L3Q1D3	CetZ - Non-haloarchaea	N
Methanosarcinales	Methanosalsum zhilinae DSM 4017	Complete	METZD	NC_015676.1	422127-461236	MZHIL_RS02010	F7XPD9	CetZ - Non-haloarchaea	N
Methanosarcinales	Methanococcoides burtonii DSM 6242	Complete	METBU	NC_007955.1	1744618-1783724	MBUR_RS08680	Q12VE8	CetZ - Non-haloarchaea	N
Methanosarcinales	Methanosarcina thermophilla TM-1	Complete	METTT	NZ_CP009501.1	1623423-1662538	MSTHT_RS07060	A0A0E3NEL2	CetZ - Non-haloarchaea	N
Methanosarcinales	Methanothrix soehngenii GP6	Complete	METSG	NC_015416.1	986158-1027267	MCON_RS05040	F4BZZ9	CetZ - Non-haloarchaea	N

## Sheet: Top arCOGs CetZ regions
Count from 27 CetZ regions	arCOG	Prefered Name	Description (reported annotation)
27	arCOG02202	cetZ	Involved in cell shape control
21	arCOG04346	purP	Catalyzes the ATP- and formate-dependent formylation of 5-aminoimidazole-4-carboxamide-1-beta-d-ribofuranosyl 5'- monophosphate (AICAR) to 5-formaminoimidazole-4-carboxamide-1- beta-d-ribofuranosyl 5'-monophosphate (FAICAR) in the absence of folates
16	-	-	-
15	arCOG05787	-	-
15	arCOG05789	-	-
15	arCOG03821	-	-
15	arCOG03822	-	Class III signal peptide
15	arCOG05790	-	-
15	arCOG03396	-	Prenyltransferase and squalene oxidase repeat
14	arCOG00085	guaAB	Catalyzes the synthesis of GMP from XMP
14	arCOG00087	guaAA	Catalyzes the synthesis of GMP from XMP
14	arCOG05786	-	Predicted membrane protein (DUF2101)
14	arCOG03512	-	Domain of unknown function (DUF2341)
13	arCOG05788	-	-
11	arCOG05785	-	-
10	arCOG04174	taw1	Component of the wyosine derivatives biosynthesis pathway that catalyzes the condensation of N-methylguanine with 2 carbon atoms from pyruvate to form the tricyclic 4-demethylwyosine (imG-14) on guanosine-37 of tRNA(Phe)
8	arCOG00034	pdxT	Catalyzes the hydrolysis of glutamine to glutamate and ammonia as part of the biosynthesis of pyridoxal 5'-phosphate. The resulting ammonia molecule is channeled to the active site of PdxS
8	arCOG01482	nadC	Involved in the catabolism of quinolinic acid (QA)
8	arCOG00109	-	Pfam:Methyltransf_26
7	arCOG04075	pdxS	Catalyzes the formation of pyridoxal 5'-phosphate from ribose 5-phosphate (RBP), glyceraldehyde 3-phosphate (G3P) and ammonia. The ammonia is provided by the PdxT subunit. Can also use ribulose 5-phosphate and dihydroxyacetone phosphate as substrates, resulting from enzyme-catalyzed isomerization of RBP and G3P, respectively
7	arCOG04459	nadA	Catalyzes the condensation of iminoaspartate with dihydroxyacetone phosphate to form quinolinate
7	arCOG04183	rps27ae	Belongs to the eukaryotic ribosomal protein eS31 family
7	arCOG04182	rps24e	Belongs to the eukaryotic ribosomal protein eS24 family
7	arCOG04076	-	Belongs to the UPF0218 family
7	arCOG04077	spt4	Transcription elongation factor Spt4
7	arCOG00675	rpoE1	DNA-directed RNA polymerase, subunit E
7	arCOG01711	ppa	Catalyzes the hydrolysis of inorganic pyrophosphate (PPi) forming two phosphate ions
6	arCOG01491	-	Molybdopterin oxidoreductase Fe4S4 domain
6	arCOG00557	-	DEAD/H associated
6	arCOG00730	-	Large family of predicted nucleotide-binding domains
6	arCOG00476	-	Prenyltransferase that catalyzes the transfer of the geranylgeranyl moiety of geranylgeranyl diphosphate (GGPP) to the C2 hydroxyl of (S)-3-O-geranylgeranylglyceryl phosphate (GGGP). This reaction is the second ether-bond-formation step in the biosynthesis of archaeal membrane lipids
6	arCOG00254	nadX	Specifically catalyzes the NAD or NADP-dependent dehydrogenation of L-aspartate to iminoaspartate
6	arCOG11330	-	-
6	arCOG04415	purD	Glycinamide ribonucleotide synthetase
6	arCOG04462	purS	Part of the phosphoribosylformylglycinamidine synthase complex involved in the purines biosynthetic pathway. Catalyzes the ATP-dependent conversion of formylglycinamide ribonucleotide (FGAR) and glutamine to yield formylglycinamidine ribonucleotide (FGAM) and glutamate. The FGAM synthase complex is composed of three subunits. PurQ produces an ammonia molecule by converting glutamine to glutamate.…
6	arCOG00102	purQ	Part of the phosphoribosylformylglycinamidine synthase complex involved in the purines biosynthetic pathway. Catalyzes the ATP-dependent conversion of formylglycinamide ribonucleotide (FGAR) and glutamine to yield formylglycinamidine ribonucleotide (FGAM) and glutamate. The FGAM synthase complex is composed of three subunits. PurQ produces an ammonia molecule by converting glutamine to glutamate.…
6	arCOG00641	purL	Part of the phosphoribosylformylglycinamidine synthase complex involved in the purines biosynthetic pathway. Catalyzes the ATP-dependent conversion of formylglycinamide ribonucleotide (FGAR) and glutamine to yield formylglycinamidine ribonucleotide (FGAM) and glutamate. The FGAM synthase complex is composed of three subunits. PurQ produces an ammonia molecule by converting glutamine to glutamate.…
5	arCOG00163	-	transport system permease
5	arCOG00226	-	ABC-type thiamine transport system, periplasmic component
5	arCOG03270	-	-
5	arCOG00919	hjc	A structure-specific endonuclease that resolves Holliday junction (HJ) intermediates during genetic recombination. Cleaves 4-way DNA junctions introducing paired nicks in opposing strands, leaving a 5'-terminal phosphate and a 3'-terminal hydroxyl group that are ligated to produce recombinant products
5	arCOG05791	-	-
5	arCOG04458	-	Protein of unknown function (DUF447)
5	arCOG02155	-	PRC-barrel domain
5	arCOG01344	rps19e	May be involved in maturation of the 30S ribosomal subunit
5	arCOG01346	-	RNA-binding protein
5	arCOG02741	thiC	Catalyzes the synthesis of the hydroxymethylpyrimidine phosphate (HMP-P) moiety of thiamine from aminoimidazole ribotide (AIR) in a radical S-adenosyl-L-methionine (SAM)-dependent reaction
5	arCOG00720	-	PINc domain ribonuclease
5	arCOG04421	-	Belongs to the SAICAR synthetase family
5	arCOG10049	-	Protein of unknown function DUF104
5	arCOG00612	guaB	Catalyzes the conversion of inosine 5'-phosphate (IMP) to xanthosine 5'-phosphate (XMP), the first committed and rate- limiting step in the de novo synthesis of guanine nucleotides, and therefore plays an important role in the regulation of cell growth
4	arCOG00175	-	Function Code 14.4 Transport and Binding Proteins Carbohydrates, organic alcohols, and acids
4	arCOG01131	-	DegT/DnrJ/EryC1/StrS aminotransferase family
4	arCOG00352	-	Nucleolar GTP-binding protein 1 (NOG1)
4	arCOG01644	-	Protein of unknown function (DUF996)
4	arCOG04361	-	Predicted metal-binding protein (DUF2284)
4	arCOG01303	gcvH	The glycine cleavage system catalyzes the degradation of glycine. The H protein shuttles the methylamine group of glycine from the P protein to the T protein
4	arCOG00420	-	UDP-glucose:hexose-1-phosphate uridylyltransferase activity
4	arCOG01972	trxA	Thioredoxin
4	arCOG04866	-	Uncharacterized protein conserved in archaea (DUF2114)
4	arCOG02469	-	Domain of unknown function
4	arCOG01891	tmk	PFAM thymidylate kinase
4	arCOG04980	-	-
4	arCOG00616	-	Belongs to the HisA HisF family
4	arCOG04482	mfnB	Catalyzes the formation of 4-(hydroxymethyl)-2- furancarboxaldehyde phosphate (4-HFC-P) from two molecules of glyceraldehyde-3-P (GA-3-P)
4	arCOG01308	-	Cell division protein 48 (CDC48), domain 2
4	arCOG04212	-	Domain of unknown function (DUF296)
4	arCOG01169	eno	Catalyzes the reversible conversion of 2- phosphoglycerate into phosphoenolpyruvate. It is essential for the degradation of carbohydrates via glycolysis
4	arCOG00639	purM	Phosphoribosylformylglycinamidine cyclo-ligase
4	arCOG01598	purT	Involved in the de novo purine biosynthesis. Catalyzes the transfer of formate to 5-phospho-ribosyl-glycinamide (GAR), producing 5-phospho-ribosyl-N-formylglycinamide (FGAR). Formate is provided by PurU via hydrolysis of 10-formyl-tetrahydrofolate
4	arCOG02464	purE	Catalyzes the conversion of N5-carboxyaminoimidazole ribonucleotide (N5-CAIR) to 4-carboxy-5-aminoimidazole ribonucleotide (CAIR)
4	arCOG02697	-	Protein of unknown function (DUF1102)
4	arCOG00702	-	Belongs to the peptidase S8 family
3	arCOG01885	rps17e	Belongs to the eukaryotic ribosomal protein eS17 family
3	arCOG01259	-	COG1028 Dehydrogenases with different specificities (related to short-chain alcohol dehydrogenases)
3	arCOG01290	-	Radical SAM domain protein
3	arCOG02625	-	Protein of unknown function DUF45
3	arCOG04214	-	Uncharacterised protein family UPF0047
3	arCOG02017	-	PFAM flavin reductase domain protein FMN-binding
3	arCOG03269	-	-
3	arCOG04377	-	Transcriptional regulator, TrmB
3	arCOG01678	-	S-adenosylmethionine synthetase (AdoMet synthetase)
3	arCOG04091	rps8	One of the primary rRNA binding proteins, it binds directly to 16S rRNA central domain where it helps coordinate assembly of the platform of the 30S subunit
3	arCOG00782	rps14	Binds 16S rRNA, required for the assembly of 30S particles
3	arCOG04092	rpl5	This is 1 of the proteins that binds and probably mediates the attachment of the 5S RNA into the large ribosomal subunit, where it forms part of the central protuberance. In the 70S ribosome it contacts protein S13 of the 30S subunit (bridge B1b), connecting the 2 subunits
3	arCOG04093	rps4e	Belongs to the eukaryotic ribosomal protein eS4 family
3	arCOG04094	rpl24	One of two assembly initiator proteins, it binds directly to the 5'-end of the 23S rRNA, where it nucleates assembly of the 50S subunit
3	arCOG04095	rpl14	Binds to 23S rRNA. Forms part of two intersubunit bridges in the 70S ribosome
3	arCOG04096	rps17	One of the primary rRNA binding proteins, it binds specifically to the 5'-end of 16S ribosomal RNA
3	arCOG00784	rnp1	Part of ribonuclease P, a protein complex that generates mature tRNA molecules by cleaving their 5'-ends
3	arCOG00785	rpl29	Belongs to the universal ribosomal protein uL29 family
3	arCOG04097	rps3	Binds the lower part of the 30S subunit head
3	arCOG04098	rpl22	The globular domain of the protein is located near the polypeptide exit tunnel on the outside of the subunit, while an extended beta-hairpin is found that lines the wall of the exit tunnel in the center of the 70S ribosome
3	arCOG04099	rps19p	Protein S19 forms a complex with S13 that binds strongly to the 16S ribosomal RNA
3	arCOG04067	rpl2	One of the primary rRNA binding proteins. Required for association of the 30S and 50S subunits to form the 70S ribosome, for tRNA binding and peptide bond formation. It has been suggested to have peptidyltransferase activity
3	arCOG04072	rpl23	Binds to 23S rRNA. One of the proteins that surrounds the polypeptide exit tunnel on the outside of the ribosome
3	arCOG04071	rpl4	One of the primary rRNA binding proteins, this protein initially binds near the 5'-end of the 23S rRNA. It is important during the early stages of 50S assembly. It makes multiple contacts with different domains of the 23S rRNA in the assembled 50S subunit and ribosome
3	arCOG04070	rpl3	One of the primary rRNA binding proteins, it binds directly near the 3'-end of the 23S rRNA, where it nucleates assembly of the 50S subunit
3	arCOG04554	-	PFAM sigma-70 region 4 domain protein
3	arCOG04382	mtd	Catalyzes the reversible reduction of methenyl- H(4)MPT( ) to methylene-H(4)MPT
3	arCOG02410	mer	Catalyzes the reversible reduction of methylene-H(4)MPT to methyl-H(4)MPT
3	arCOG02710	-	Ribonuclease R winged-helix domain
3	arCOG04048	-	TIGRFAM deoxycytidine triphosphate deaminase
3	arCOG02013	deoA	Catalyzes the conversion of AMP and phosphate to adenine and ribose 1,5-bisphosphate (R15P). Exhibits phosphorylase activity toward CMP and UMP in addition to AMP. Functions in an archaeal AMP degradation pathway, together with R15P isomerase and RubisCO
3	arCOG04469	-	Tripartite tricarboxylate transporter TctA family
3	arCOG02903	-	PFAM von Willebrand factor type A
3	arCOG07144	-	Transglutaminase-like domain
3	arCOG00574	thi4	Involved in the biosynthesis of the thiazole moiety of thiamine. Catalyzes the conversion of NAD and glycine to adenosine diphosphate 5-(2-hydroxyethyl)-4-methylthiazole-2-carboxylate (ADT), an adenylated thiazole intermediate, using free sulfide as a source of sulfur
3	arCOG05784	-	-
3	arCOG00047	-	Putative RNA methylase family UPF0020
3	arCOG00093	purF	Catalyzes the formation of phosphoribosylamine from phosphoribosylpyrophosphate (PRPP) and glutamine
3	arCOG00894	-	GtrA-like protein
3	arCOG04474	-	Family of unknown function (DUF5305)
3	arCOG08596	-	-
3	arCOG03167	-	Domain of unknown function (DUF4143)
2	arCOG07699	-	-
2	arCOG00710	-	Large family of predicted nucleotide-binding domains
2	arCOG06139	-	HEPN domain
2	arCOG02626	-	Type I restriction modification DNA specificity domain
2	arCOG01580	-	helix_turn_helix ASNC type
2	arCOG00670	-	Belongs to the CDP-alcohol phosphatidyltransferase class-I family
2	arCOG04397	amt	Ammonium Transporter
2	arCOG02305	-	Belongs to the P(II) protein family
2	arCOG00097	-	PFAM glutamate synthase alpha subunit domain protein
2	arCOG02256	-	Phenazine biosynthesis-like protein
2	arCOG04932	-	-
2	arCOG04362	-	Transcriptional regulator
2	arCOG04430	-	PFAM Metal-dependent phosphohydrolase, HD
2	arCOG01000	-	Belongs to the peptidase M24B family
2	arCOG01001	map	Removes the N-terminal methionine from nascent proteins. The N-terminal methionine is often cleaved when the second residue in the primary sequence is small and uncharged (Met-Ala-, Cys, Gly, Pro, Ser, Thr, or Val)
2	arCOG00271	-	EamA-like transporter family
2	arCOG02304	-	PFAM L-carnitine dehydratase bile acid-inducible protein F
2	arCOG01316	-	Belongs to the sodium solute symporter (SSF) (TC 2.A.21) family
2	arCOG02431	-	Possible lysine decarboxylase
2	arCOG01097	-	Rubrerythrin
2	arCOG00328	polB-1	SMART DNA-directed DNA polymerase B
2	arCOG03259	-	cell wall organization
2	arCOG01171	-	Pfam:KaiC
2	arCOG04273	-	PFAM Aminotransferase class I and II
2	arCOG00130	-	Transmembrane secretion effector
2	arCOG00684	-	Probable transposase
2	arCOG02342	-	Histidine kinase
2	arCOG02392	-	cheY-homologous receiver domain
2	arCOG00009	-	Amino acid permease
2	arCOG00683	-	TIGR transposase, IS605 OrfB family, central region
2	arCOG03260	-	-
2	arCOG03906	-	Domain of unknown function (DUF3821)
2	arCOG00078	flpA	Involved in pre-rRNA and tRNA processing. Utilizes the methyl donor S-adenosyl-L-methionine to catalyze the site-specific 2'-hydroxyl methylation of ribose moieties in rRNA and tRNA. Site specificity is provided by a guide RNA that base pairs with the substrate. Methylation occurs at a characteristic distance from the sequence involved in base pairing with the guide RNA
2	arCOG01923	-	PFAM Pre-mRNA processing ribonucleoprotein, binding
2	arCOG02048	-	Uroporphyrinogen-III synthase HemD
2	arCOG00987	truB	Could be responsible for synthesis of pseudouridine from uracil-55 in the psi GC loop of transfer RNAs
2	arCOG03613	-	PhoD-like phosphatase
2	arCOG00971	psmA	Component of the proteasome core, a large protease complex with broad specificity involved in protein degradation
2	arCOG02313	-	MacB-like periplasmic core domain
2	arCOG02782	-	Restriction endonuclease
2	arCOG00662	-	Elongator protein 3 MiaB NifB
2	arCOG02726	gatC	Allows the formation of correctly charged Asn-tRNA(Asn) or Gln-tRNA(Gln) through the transamidation of misacylated Asp- tRNA(Asn) or Glu-tRNA(Gln) in organisms which lack either or both of asparaginyl-tRNA or glutaminyl-tRNA synthetases. The reaction takes place in the presence of glutamine and ATP through an activated phospho-Asp-tRNA(Asn) or phospho-Glu-tRNA(Gln)
2	arCOG01717	gatA	Allows the formation of correctly charged Gln-tRNA(Gln) through the transamidation of misacylated Glu-tRNA(Gln) in organisms which lack glutaminyl-tRNA synthetase. The reaction takes place in the presence of glutamine and ATP through an activated gamma-phospho-Glu-tRNA(Gln)
2	arCOG01206	-	PFAM DNA polymerase beta domain protein region
2	arCOG04090	rpl6	This protein binds to the 23S rRNA, and is important in its secondary structure. It is located near the subunit interface in the base of the L7 L12 stalk, and near the tRNA binding site of the peptidyltransferase center
2	arCOG00781	rpl32e	PFAM Ribosomal protein
2	arCOG04089	rpl19e	binds to the 23S rRNA
2	arCOG04088	rpl18	This is one of the proteins that binds and probably mediates the attachment of the 5S RNA into the large ribosomal subunit, where it forms part of the central protuberance
2	arCOG04087	rps5	With S4 and S12 plays an important role in translational accuracy
2	arCOG04086	rpl30	TIGRFAM ribosomal protein L30P
2	arCOG00779	rpl15	binds to the 23S rRNA
2	arCOG04169	secY	The central subunit of the protein translocation channel SecYEG. Consists of two halves formed by TMs 1-5 and 6-10. These two domains form a lateral gate at the front which open onto the bilayer between TMs 2 and 7, and are clamped together by SecE at the back. The channel is closed by both a pore ring composed of hydrophobic SecY resides and a short helix (helix 2A) on the extracellular side of …
2	arCOG01832	-	Belongs to the small heat shock protein (HSP20) family
2	arCOG02881	-	Sodium/calcium exchanger protein
2	arCOG02408	-	NYN domain
2	arCOG01646	-	Acetyl xylan esterase (AXE1)
2	arCOG01150	-	Calcineurin-like phosphoesterase
2	arCOG05084	-	Belongs to the UPF0128 family
2	arCOG05792	-	-
2	arCOG00304	-	DNA polymerase alpha chain like domain
2	arCOG05835	-	Major Facilitator Superfamily
2	arCOG03805	-	Protein of unknown function (DUF835)
2	arCOG01880	-	PFAM phosphatidate cytidylyltransferase
2	arCOG01913	-	NfeD-like C-terminal, partner-binding
2	arCOG04227	-	CoA binding domain
2	arCOG05844	-	-
2	arCOG07104	-	-
2	arCOG04080	-	D-aminopeptidase
2	arCOG07571	-	-
2	arCOG00194	-	ABC transporter
2	arCOG04022	-	-
2	arCOG04023	-	-
2	arCOG08592	-	-
2	arCOG03828	-	IMG reference gene
2	arCOG02696	-	Protein of unknown function (DUF1102)
2	arCOG01740	-	Peptidase S24-like
2	arCOG02698	-	-
2	arCOG05796	-	-
2	arCOG01369	-	NAD(P)H-binding
2	arCOG00572	nadB	Catalyzes the oxidation of L-aspartate to iminoaspartate
2	arCOG02123	-	HEPN domain
1	arCOG03239	-	ATP binding
1	arCOG04355	-	C4-dicarboxylate transporter malic acid transport protein (TehA Mae1)
1	arCOG11267	-	-
1	arCOG01334	-	Peptidase family M48
1	arCOG03880	-	Protein of unknown function DUF104
1	arCOG09828	-	-
1	arCOG06140	-	-
1	arCOG02632	-	type I restriction system adenine methylase (hsdM)
1	arCOG02638	-	Alpha beta hydrolase
1	arCOG02113	-	Protein of unknown function (DUF1641)
1	arCOG06141	-	Family of unknown function (DUF5371)
1	arCOG04445	-	Acetolactate synthase, small subunit
1	arCOG01998	-	Acetolactate synthase, large subunit
1	arCOG04446	-	His Kinase A (phosphoacceptor) domain
1	arCOG04447	polC	Possesses two activities a DNA synthesis (polymerase) and an exonucleolytic activity that degrades single-stranded DNA in the 3'- to 5'-direction. Has a template-primer preference which is characteristic of a replicative DNA polymerase
1	arCOG04448	-	PFAM ADP-ribosylation Crystallin J1
1	arCOG01347	-	DNA ligase that seals nicks in double-stranded DNA during DNA replication, DNA recombination and DNA repair
1	arCOG10146	ku	With LigD forms a non-homologous end joining (NHEJ) DNA repair enzyme, which repairs dsDNA breaks with reduced fidelity. Binds linear dsDNA with 5'- and 3'- overhangs but not closed circular dsDNA nor ssDNA. Recruits and stimulates the ligase activity of LigD
1	arCOG00853	-	Malic enzyme, NAD binding domain
1	arCOG01403	-	Glycosyltransferase Family 4
1	arCOG04449	truA	Formation of pseudouridine at positions 38, 39 and 40 in the anticodon stem and loop of transfer RNAs
1	arCOG15027	-	-
1	arCOG00493	gap	Belongs to the glyceraldehyde-3-phosphate dehydrogenase family
1	arCOG04856	-	PFAM RNA-binding protein
1	arCOG04450	-	COG1668 ABC-type Na efflux pump, permease component
1	arCOG01470	-	ABC-2 family transporter protein
1	arCOG04260	-	Hydroxymethylglutaryl-CoA reductase, degradative
1	arCOG02007	-	N-acylglucosamine 2-epimerase (GlcNAc 2-epimerase)
1	arCOG01522	-	PFAM amine oxidase
1	arCOG10161	-	-
1	arCOG04106	carS	Catalyzes the formation of CDP-2,3-bis-(O- geranylgeranyl)-sn-glycerol (CDP-archaeol) from 2,3-bis-(O- geranylgeranyl)-sn-glycerol 1-phosphate (DGGGP) and CTP. This reaction is the third ether-bond-formation step in the biosynthesis of archaeal membrane lipids
1	arCOG00029	pyrE	Catalyzes the transfer of a ribosyl phosphate group from 5-phosphoribose 1-diphosphate to orotate, leading to the formation of orotidine monophosphate (OMP)
1	arCOG01804	-	COGs COG3888 transcriptional regulator protein
1	arCOG01585	-	helix_turn_helix ASNC type
1	arCOG04451	-	Ribbon-helix-helix protein, copG family
1	arCOG00504	-	Metallo-beta-lactamase superfamily
1	arCOG01696	apgM	Catalyzes the interconversion of 2-phosphoglycerate and 3-phosphoglycerate
1	arCOG00025	-	Belongs to the FGGY kinase family
1	arCOG02902	-	von Willebrand factor, type A
1	arCOG00434	-	ATPase associated with various cellular activities
1	arCOG00953	-	Radical SAM domain protein
1	arCOG10329	-	-
1	arCOG03925	-	-
1	arCOG04478	-	protein conserved in archaea
1	arCOG02470	-	Outer membrane lipoprotein-sorting protein
1	arCOG03599	-	-
1	arCOG11172	-	-
1	arCOG01981	tfb	Stabilizes TBP binding to an archaeal box-A promoter. Also responsible for recruiting RNA polymerase II to the pre- initiation complex (DNA-TBP-TFIIB)
1	arCOG02466	-	RNA-binding protein involved in rRNA processing
1	arCOG02611	deoR2	protein conserved in archaea
1	arCOG00469	rfcS	Part of the RFC clamp loader complex which loads the PCNA sliding clamp onto DNA
1	arCOG12200	-	-
1	arCOG05144	-	Family of unknown function (DUF5320)
1	arCOG00246	-	Belongs to the LDH MDH superfamily
1	arCOG01069	-	Pyridine nucleotide-disulphide oxidoreductase, dimerisation
1	arCOG01057	-	HxlR-like helix-turn-helix
1	arCOG13285	-	-
1	arCOG10228	-	-
1	arCOG01223	coaD	Reversibly transfers an adenylyl group from ATP to 4'- phosphopantetheine, yielding dephospho-CoA (dPCoA) and pyrophosphate
1	arCOG01221	-	Phosphatase that hydrolyzes non-canonical purine nucleotides such as XTP and ITP to their respective diphosphate derivatives. Probably excludes non-canonical purines from DNA precursor pool, thus preventing their incorporation into DNA and avoiding chromosomal lesions
1	arCOG00878	-	Type I site-specific deoxyribonuclease, HsdR family
1	arCOG07759	-	-
1	arCOG00818	-	SpoVT / AbrB like domain
1	arCOG13980	-	-
1	arCOG01773	-	Methyltransferase domain
1	arCOG01887	trpS	Tryptophanyl-tRNA synthetase
1	arCOG01124	-	Belongs to the eIF-2B alpha beta delta subunits family
1	arCOG04280	-	ROK family
1	arCOG02545	csg	metallopeptidase activity
1	arCOG01336	-	pfam ammecr1
1	arCOG00761	-	Uncharacterised protein family UPF0066
1	arCOG00429	-	Nucleic acid binding OB-fold tRNA helicase-type
1	arCOG00017	-	Transcriptional regulator
1	arCOG06415	-	Ribosomal protein S1-like RNA-binding domain
1	arCOG01698	-	Catalyzes the isomerization between 2-isopropylmalate and 3-isopropylmalate, via the formation of 2-isopropylmaleate
1	arCOG00358	-	GTP-binding protein
1	arCOG00324	-	Histone deacetylase domain
1	arCOG10691	-	-
1	arCOG06110	-	-
1	arCOG00458	-	zinc metalloprotease whose natural substrate is
1	arCOG04337	-	Protein of unknown function (DUF498/DUF598)
1	arCOG00947	-	PFAM Radical SAM domain protein
1	arCOG02579	-	Putative zinc- or iron-chelating domain
1	arCOG04186	rps3ae	Belongs to the eukaryotic ribosomal protein eS1 family
1	arCOG00043	-	Queuosine biosynthesis protein QueC
1	arCOG01976	-	Thiol disulfide interchange protein
1	arCOG00563	-	Uncharacterized membrane protein (DUF2298)
1	arCOG00067	-	N-terminal domain of ribose phosphate pyrophosphokinase
1	arCOG01094	bfr	Ferritin-like domain
1	arCOG00369	smc	ATPase activity
1	arCOG07614	-	PFAM glutamine amidotransferase class-II
1	arCOG01719	gatE	Allows the formation of correctly charged Gln-tRNA(Gln) through the transamidation of misacylated Glu-tRNA(Gln) in organisms which lack glutaminyl-tRNA synthetase. The reaction takes place in the presence of glutamine and ATP through an activated gamma-phospho-Glu-tRNA(Gln). The GatDE system is specific for glutamate and does not act on aspartate
1	arCOG02132	-	Putative ATPase subunit of terminase (gpP-like)
1	arCOG03902	-	Transposase IS4 family protein
1	arCOG04981	-	-
1	arCOG01578	-	TIGRFAM ATPase, P-type (transporting), HAD superfamily, subfamily IC
1	arCOG00516	-	Pyridoxamine 5'-phosphate oxidase like
1	arCOG02339	-	Domain present in phytochromes and cGMP-specific phosphodiesterases.
1	arCOG01953	-	Sodium/hydrogen exchanger family
1	arCOG00607	-	Belongs to the peptidase M50B family
1	arCOG00203	-	part of an ABC transporter complex. Responsible for energy coupling to the transport system
1	arCOG02249	-	TIGRFAM cobalt ABC transporter, inner membrane subunit CbiQ
1	arCOG04384	cbiN	Part of the energy-coupling factor (ECF) transporter complex CbiMNOQ involved in cobalt import
1	arCOG02248	cbiM	Part of the energy-coupling factor (ECF) transporter complex CbiMNOQ involved in cobalt import
1	arCOG01357	-	SMART Elongator protein 3 MiaB NifB
1	arCOG01031	-	Protein of unknown function (DUF98)
1	arCOG04412	-	-
1	arCOG00509	-	Flavodoxin
1	arCOG00769	pfpI	Deglycase that catalyzes the deglycation of the Maillard adducts formed between amino groups of proteins and reactive carbonyl groups of glyoxals. Thus, functions as a protein deglycase that repairs methylglyoxal- and glyoxal-glycated proteins, and releases repaired proteins and lactate or glycolate, respectively. Deglycates cysteine, arginine and lysine residues in proteins, and thus reactivates…
1	arCOG07976	-	-
1	arCOG00305	polX	Helix-hairpin-helix domain
1	arCOG02043	-	PFAM Oligosaccharyl transferase STT3 subunit
1	arCOG01674	-	Belongs to the acylphosphatase family
1	arCOG00978	pimT	PFAM tRNA methyltransferase complex GCD14 subunit
1	arCOG04061	nac	Contacts the emerging nascent chain on the ribosome
1	arCOG00991	-	PFAM PUA domain containing protein
1	arCOG00427	recJ	PFAM phosphoesterase, RecJ domain protein
1	arCOG00018	nnrD	Bifunctional enzyme that catalyzes the epimerization of the S- and R-forms of NAD(P)HX and the dehydration of the S-form of NAD(P)HX at the expense of ADP, which is converted to AMP. This allows the repair of both epimers of NAD(P)HX, a damaged form of NAD(P)H that is a result of enzymatic or heat-dependent hydration
1	arCOG01530	moaC	Catalyzes the conversion of (8S)-3',8-cyclo-7,8- dihydroguanosine 5'-triphosphate to cyclic pyranopterin monophosphate (cPMP)
1	arCOG04209	rpl15e	Belongs to the eukaryotic ribosomal protein eL15 family
1	arCOG00307	rnp3	Part of ribonuclease P, a protein complex that generates mature tRNA molecules by cleaving their 5'-ends
1	arCOG01365	rnp2	Part of ribonuclease P, a protein complex that generates mature tRNA molecules by cleaving their 5'-ends
1	arCOG04187	-	PFAM Shwachman-Bodian-Diamond syndrome
1	arCOG04208	rpl37ae	binds to the 23S rRNA
1	arCOG04341	rpoP	DNA-dependent RNA polymerase catalyzes the transcription of DNA into RNA using the four ribonucleoside triphosphates as substrates
1	arCOG03247	-	Probably involved in the biogenesis of the ribosome
1	arCOG04414	pcc1	protein conserved in archaea
1	arCOG01342	pfdB	Molecular chaperone capable of stabilizing a range of proteins. Seems to fulfill an ATP-independent, HSP70-like function in archaeal de novo protein folding
1	arCOG02498	-	parallel beta-helix repeat
1	arCOG00981	-	peptidyl-prolyl cis-trans isomerase
1	arCOG01665	-	PFAM plasmid stabilization system
1	arCOG08222	-	-
1	arCOG04335	-	Sodium:dicarboxylate symporter family
1	arCOG02376	-	His Kinase A (phosphoacceptor) domain
1	arCOG04487	katG	Bifunctional enzyme with both catalase and broad- spectrum peroxidase activity
1	arCOG00922	lolD	Part of the ABC transporter complex LolCDE involved in the translocation of lipoproteins, in an ATP-dependent manner
1	arCOG02650	-	YHS domain
1	arCOG01039	adkA	Belongs to the archaeal adenylate kinase family
1	arCOG02673	-	Integral membrane protein DUF106
1	arCOG01037	cmk	Belongs to the cytidylate kinase family. Type 2 subfamily
1	arCOG02159	-	Protein of unknown function (DUF1614)
1	arCOG02108	-	Protein of unknown function DUF86
1	arCOG02107	-	Nucleotidyltransferase domain
1	arCOG03088	-	HicA toxin of bacterial toxin-antitoxin,
1	arCOG05207	-	sequence-specific DNA binding
1	arCOG01894	nfo	Endonuclease IV plays a role in DNA repair. It cleaves phosphodiester bonds at apurinic or apyrimidinic sites (AP sites) to produce new 5'-ends that are base-free deoxyribose 5-phosphate residues. It preferentially attacks modified AP sites created by bleomycin and neocarzinostatin
1	arCOG03214	thyA	Belongs to the thymidylate synthase family. Archaeal- type ThyA subfamily
1	arCOG01252	-	PFAM Aldehyde dehydrogenase
1	arCOG04045	ilvD	Belongs to the IlvD Edd family
1	arCOG01736	ligT	Hydrolyzes RNA 2',3'-cyclic phosphodiester to an RNA 2'- phosphomonoester
1	arCOG04249	cca	Catalyzes the addition and repair of the essential 3'- terminal CCA sequence in tRNAs without using a nucleic acid template. Adds these three nucleotides in the order of C, C, and A to the tRNA nucleotide-73, using CTP and ATP as substrates and producing inorganic pyrophosphate
1	#VALUE!	-	histone deacetylase
1	arCOG03256	-	S-layer protein
1	arCOG04733	-	pre-rRNA processing protein involved in ribosome biogenesis
1	arCOG00808	valS	amino acids such as threonine, to avoid such errors, it has a posttransfer editing activity that hydrolyzes mischarged Thr-tRNA(Val) in a tRNA-dependent manner
1	arCOG01723	cyaA	Adenylate cyclase
1	arCOG04463	-	SMART Peptidase A22, presenilin signal peptide
1	arCOG00098	-	PFAM glutamate synthase alpha subunit
1	arCOG04151	-	Domain of unknown function (DUF373)
1	arCOG00487	argS	Belongs to the class-I aminoacyl-tRNA synthetase family
1	arCOG04931	-	-
1	arCOG00689	pyrC	Belongs to the metallo-dependent hydrolases superfamily. DHOase family. Class I DHOase subfamily
1	arCOG01243	-	integrase family
1	arCOG00081	pyrF	Catalyzes the decarboxylation of orotidine 5'- monophosphate (OMP) to uridine 5'-monophosphate (UMP)
1	arCOG04142	dys-2	Catalyzes the NAD-dependent oxidative cleavage of spermidine and the subsequent transfer of the butylamine moiety of spermidine to the epsilon-amino group of a specific lysine residue of the eIF-5A precursor protein to form the intermediate deoxyhypusine residue
1	arCOG03523	-	-
1	arCOG02537	-	-
1	arCOG03303	-	PFAM periplasmic binding protein
1	arCOG01007	-	PFAM transport system permease protein
1	arCOG00198	-	PFAM ABC transporter
1	arCOG04185	rps15	ribosomal protein S15
1	arCOG05167	-	-
1	arCOG05166	-	-
1	arCOG05165	-	-
1	arCOG03360	-	-
1	arCOG00404	hisS	Belongs to the class-II aminoacyl-tRNA synthetase family
1	arCOG04274	cobD	Converts cobyric acid to cobinamide by the addition of aminopropanol on the F carboxylic group
1	arCOG01869	-	PFAM Phosphatidylglycerophosphatase A
1	arCOG01684	-	PFAM regulatory protein, ArsR
1	arCOG06128	-	Uncharacterised protein family (UPF0182)
1	arCOG02314	-	MacB-like periplasmic core domain
1	arCOG02053	-	Universal stress protein family
1	arCOG01047	-	Shikimate kinase
1	arCOG04881	-	PHP C-terminal domain protein
1	arCOG00348	-	PAC2 family
1	arCOG01485	-	RibD C-terminal domain
1	arCOG04713	-	Lumazine binding domain
1	arCOG01321	ribA	Catalyzes the conversion of GTP to 2,5-diamino-6- ribosylamino-4(3H)-pyrimidinone 5'-phosphate (DARP), formate and pyrophosphate
1	arCOG01323	ribH	Catalyzes the formation of 6,7-dimethyl-8- ribityllumazine by condensation of 5-amino-6-(D- ribitylamino)uracil with 3,4-dihydroxy-2-butanone 4-phosphate. This is the penultimate step in the biosynthesis of riboflavin
1	arCOG04727	purO	Catalyzes the cyclization of 5-formylamidoimidazole-4- carboxamide ribonucleotide to IMP
1	arCOG01951	tmcA	Catalyzes the formation of N(4)-acetylcytidine (ac(4)C) at the wobble position of tRNA(Met), by using acetyl-CoA as an acetyl donor and ATP (or GTP)
1	arCOG04435	ppcA	Catalyzes the irreversible beta-carboxylation of phosphoenolpyruvate (PEP) to form oxaloacetate (OAA), a four- carbon dicarboxylic acid source for the tricarboxylic acid cycle
1	arCOG01872	-	Transfers a GMP moiety from GTP to Mo-molybdopterin (Mo- MPT) cofactor (Moco or molybdenum cofactor) to form Mo- molybdopterin guanine dinucleotide (Mo-MGD) cofactor
1	arCOG02986	bioY	BioY family
1	arCOG01940	-	HTH domain
1	arCOG07824	-	-
1	arCOG01224	-	Protein of unknown function (DUF357)
1	arCOG02119	-	Belongs to the UPF0212 family
1	arCOG00038	thiI	Catalyzes the ATP-dependent transfer of a sulfur to tRNA to produce 4-thiouridine in position 8 of tRNAs, which functions as a near-UV photosensor. Also catalyzes the transfer of sulfur to the sulfur carrier protein ThiS, forming ThiS-thiocarboxylate. This is a step in the synthesis of thiazole, in the thiamine biosynthesis pathway. The sulfur is donated as persulfide by IscS
1	arCOG09824	-	-
1	arCOG00208	-	ABC transporter
1	arCOG09825	-	-
1	arCOG09826	-	-
1	arCOG11754	-	-
1	arCOG02050	-	Sulfite exporter TauE/SafE
1	arCOG02193	-	Predicted metal-binding protein (DUF2103)
1	arCOG02979	-	-
1	arCOG03407	-	ATP binding
1	arCOG02173	queE	Catalyzes the complex heterocyclic radical-mediated conversion of 6-carboxy-5,6,7,8-tetrahydropterin (CPH4) to 7- carboxy-7-deazaguanine (CDG), a step common to the biosynthetic pathways of all 7-deazapurine-containing compounds
1	arCOG02172	-	6-pyruvoyl tetrahydropterin synthase
1	arCOG00810	metG	Is required not only for elongation of protein synthesis but also for the initiation of all mRNA translation through initiator tRNA(fMet) aminoacylation
1	arCOG00374	-	Sugar-specific transcriptional regulator TrmB
1	arCOG05807	-	-
1	arCOG00177	-	ATPases associated with a variety of cellular activities
1	arCOG03282	-	-
1	arCOG05803	-	-
1	arCOG04083	-	Membrane dipeptidase (Peptidase family M19)
1	arCOG00054	-	Spermine/spermidine synthase domain
1	arCOG04170	-	Glycerate kinase
1	arCOG07100	-	Protein of unknown function (DUF3800)
1	arCOG02258	-	OB-fold nucleic acid binding domain
1	arCOG03782	-	-
1	arCOG04127	-	Polynucleotide kinase that can phosphorylate the 5'- hydroxyl groups of both single-stranded RNA (ssRNA) and single- stranded DNA (ssDNA). Exhibits a strong preference for ssRNA
1	arCOG01118	-	helix_turn_helix, cAMP Regulatory protein
1	arCOG00355	engB	Necessary for normal cell division and for the maintenance of normal septation
1	arCOG05740	-	-
1	arCOG02957	secG	but it may be involved in stabilization of the trimeric complex
1	arCOG01946	rps6e	Belongs to the eukaryotic ribosomal protein eS6 family
1	arCOG01563	eif2g	eIF-2 functions in the early steps of protein synthesis by forming a ternary complex with GTP and initiator tRNA
1	arCOG04312	-	Fcf1
1	arCOG03169	-	ATP GTP-binding site motif A (P-loop) G-protein coupled receptors signature
1	arCOG02841	-	ABC transporter transmembrane region
1	arCOG03810	-	-
1	arCOG02121	-	PIN domain
1	arCOG10050	-	-
1	arCOG07128	-	-
1	arCOG00770	-	HELICc2
1	arCOG08612	-	-
1	arCOG00419	-	HIT domain
1	arCOG01084	-	MazG-like family
1	arCOG05743	-	-
1	arCOG01609	iorA-2	Catalyzes the ferredoxin-dependent oxidative decarboxylation of arylpyruvates
1	arCOG00711	-	Toxic component of a toxin-antitoxin (TA) module. An RNase
1	arCOG11329	-	-
1	arCOG05719	-	Protein of unknown function (DUF4152)
1	arCOG05720	-	-
1	arCOG08595	-	-
1	arCOG02642	-	AI-2E family transporter
1	arCOG01943	-	Isochorismatase family
1	arCOG05816	-	Uncharacterized protein conserved in archaea (DUF2240)
1	arCOG00777	-	Thioesterase superfamily
1	arCOG00001	-	Transcriptional regulator PadR-like family
1	arCOG01924	-	Asparaginase
1	arCOG05718	-	-
1	arCOG05115	-	-
1	arCOG01997	-	UPF0056 membrane protein
1	arCOG01481	-	Quinolinate phosphoribosyl transferase, N-terminal domain
1	arCOG05060	-	-
1	arCOG00969	-	Belongs to the UPF0282 family
1	arCOG14734	-	-
1	arCOG05802	-	-
1	arCOG01292	-	Glutamate synthase
1	arCOG02199	-	Iron-sulfur cluster binding domain of dihydroorotate dehydrogenase B
1	arCOG10907	-	-
1	arCOG01996	-	Stage II sporulation protein M
1	arCOG00666	-	Nucleotidyl transferase
1	arCOG02209	-	Polysaccharide biosynthesis protein
1	arCOG00253	-	Belongs to the UDP-glucose GDP-mannose dehydrogenase family
1	arCOG00665	galU	utp--glucose-1-phosphate uridylyltransferase
1	arCOG00792	-	AAA domain
1	arCOG04021	-	-
1	arCOG04354	-	Protein of unknown function (DUF401)
1	arCOG12959	-	-
1	arCOG02959	-	Domain of unknown function (DUF4910)
1	arCOG02243	-	Sugar-specific transcriptional regulator TrmB
1	arCOG05098	-	-
1	arCOG01208	-	DNA polymerase beta
1	arCOG02884	-	Protein of unknown function (DUF1616)
1	arCOG04020	-	-
1	arCOG05861	-	Camelysin metallo-endopeptidase
1	arCOG04221	-	Haloacid dehalogenase-like hydrolase
1	arCOG01201	-	DNA polymerase beta palm
1	arCOG03951	-	PAP2 superfamily
1	arCOG03166	-	ATPase, AAA superfamily

## Sheet: Top arCOGs CetZ1 regions
Count from 20 CetZ1 regions	arCOG	Prefered Name	Description (reported annotation)
26	arCOG01117	-	COG1522 Transcriptional regulators
22	arCOG02202	cetZ	Involved in cell shape control
20	arCOG03015	nolA	NAD-dependent epimerase dehydratase
19	arCOG04472	cofC	Guanylyltransferase that catalyzes the activation of 2- phospho-L-lactate (LP) as (2S)-lactyl-2-diphospho-5'-guanosine (LPPG), via the condensation of LP with GTP. Is involved in the biosynthesis of coenzyme F420, a hydride carrier cofactor
19	arCOG01891	tmk	thymidylate kinase
18	arCOG00657	cofG	Catalyzes the radical-mediated transfer of the hydroxybenzyl group from 4-hydroxyphenylpyruvate (HPP) to 5-amino- 6-ribitylamino-2,4(1H,3H)-pyrimidinedione to form 7,8-didemethyl- 8-hydroxy-5-deazariboflavin (FO)
15	arCOG04764	-	-
13	arCOG04421	purC	COG0152 Phosphoribosylaminoimidazolesuccinocarboxamide (SAICAR) synthase
13	arCOG00656	cofH	COG1060 Thiamine biosynthesis enzyme ThiH and related
11	arCOG00102	purQ	Part of the phosphoribosylformylglycinamidine synthase complex involved in the purines biosynthetic pathway. Catalyzes the ATP-dependent conversion of formylglycinamide ribonucleotide (FGAR) and glutamine to yield formylglycinamidine ribonucleotide (FGAM) and glutamate. The FGAM synthase complex is composed of three subunits. PurQ produces an ammonia molecule by converting glutamine to glutamate.…
11	arCOG04462	purS	Part of the phosphoribosylformylglycinamidine synthase complex involved in the purines biosynthetic pathway. Catalyzes the ATP-dependent conversion of formylglycinamide ribonucleotide (FGAR) and glutamine to yield formylglycinamidine ribonucleotide (FGAM) and glutamate. The FGAM synthase complex is composed of three subunits. PurQ produces an ammonia molecule by converting glutamine to glutamate.…
11	arCOG03888	-	-
11	arCOG01957	trkA2	COG0569 K transport systems, NAD-binding component
10	arCOG06366	-	-
9	arCOG02826	purU	COG0788 Formyltetrahydrofolate hydrolase
8	arCOG01360	-	Elongator protein 3 MiaB NifB
7	arCOG04664	-	-
7	arCOG04765	-	-
7	arCOG04767	ppiA	COG0652 Peptidyl-prolyl cis-trans isomerase (rotamase) - cyclophilin family
6	arCOG00706	aor1	Aldehyde ferredoxin oxidoreductase
6	#VALUE!	-	-
5	arCOG02333	ark1	Histidine kinase
5	arCOG02012	trpD2	Anthranilate phosphoribosyltransferase
5	arCOG01628	ahbA	COG1522 Transcriptional regulators
5	arCOG01568	-	COG0668 Small-conductance mechanosensitive channel
5	arCOG02053	usp24	COG0589 Universal stress protein UspA and related nucleotide-binding proteins
5	arCOG00280	-	COG0433 Predicted ATPase
5	arCOG00449	-	COG0589 Universal stress protein UspA and related nucleotide-binding proteins
4	arCOG01054	-	COG1071 Pyruvate 2-oxoglutarate dehydrogenase complex, dehydrogenase (E1) component, eukaryotic type, alpha subunit
4	arCOG03915	-	-
4	arCOG02881	-	COG0530 Ca2 Na antiporter
4	arCOG00061	metY2	COG2873 O-acetylhomoserine sulfhydrylase
4	arCOG04777	-	-
4	arCOG03828	-	IMG reference gene
3	arCOG04248	sir2	COG0846 NAD-dependent protein deacetylases, SIR2 family
3	arCOG02362	-	Methyl-accepting chemotaxis protein
3	arCOG03050	-	COG0589 Universal stress protein UspA and related nucleotide-binding proteins
3	arCOG02835	cruF	Carotene biosynthesis associated membrane protein
3	arCOG00478	lye	COG0382 4-hydroxybenzoate polyprenyltransferase and related prenyltransferases
3	arCOG01521	crtI1	COG1233 Phytoene dehydrogenase and related proteins
3	arCOG04552	sdr	COG1028 Dehydrogenases with different specificities (related to short-chain alcohol dehydrogenases)
3	arCOG00990	arcS	COG1549 Queuine tRNA-ribosyltransferases, contain PUA domain
3	arCOG00536	moaD2	COG1977 Molybdopterin converting factor, small subunit
3	arCOG06308	-	Mo-molybdopterin cofactor metabolic process
3	arCOG06897	-	ATP-grasp protein-like protein
3	arCOG04703	norB	COG3256 Nitric oxide reductase large subunit
3	arCOG01141	-	Phosphoesterase
3	arCOG02312	-	ABC-type antimicrobial peptide transport system, permease component
3	arCOG07569	-	bacterial-type RNA polymerase transcriptional repressor activity, sequence-specific DNA binding
3	arCOG03068	gpmI	Catalyzes the interconversion of 2-phosphoglycerate and 3-phosphoglycerate
3	arCOG00287	-	PFAM NurA domain
3	arCOG02274	-	DNA binding protein
3	arCOG02452	-	COG0467 RecA-superfamily ATPases implicated in signal transduction
3	arCOG04301	mptA	Converts GTP to 7,8-dihydro-D-neopterin 2',3'-cyclic phosphate, the first intermediate in the biosynthesis of coenzyme methanopterin
3	arCOG01004	-	Acetamidase formamidase
2	arCOG06378	-	dipeptide transport
2	arCOG02910	-	COG0467 RecA-superfamily ATPases implicated in signal transduction
2	arCOG04923	-	COG2610 H gluconate symporter and related permeases
2	arCOG04907	-	-
2	arCOG13614	-	-
2	arCOG02191	sdt	Na -dependent transporter
2	arCOG02890	-	Succinylglutamate desuccinylase aspartoacylase
2	arCOG00302	-	metal-dependent phosphoesterases (PHP family)
2	arCOG04623	-	NAD FAD-dependent oxidoreductase
2	arCOG02841	-	ABC-type multidrug transport system, ATPase and permease
2	arCOG03116	-	Uncharacterized ACR, COG1430
2	arCOG00488	-	Sliding clamp subunit that acts as a moving platform for DNA processing. Responsible for tethering the catalytic subunit of DNA polymerase and other proteins to DNA during high-speed replication
2	arCOG02898	blp	Polyketide cyclase / dehydrase and lipid transport
2	arCOG00485	lysS	Belongs to the class-I aminoacyl-tRNA synthetase family
2	arCOG00858	pyrH	Catalyzes the reversible phosphorylation of UMP to UDP
2	arCOG00533	moaE	molybdopterin-guanine dinucleotide biosynthesis protein
2	arCOG02866	-	-
2	arCOG01073	-	COG0494 NTP pyrophosphohydrolases including oxidative damage repair enzymes
2	arCOG00989	tgtA	Exchanges the guanine residue with 7-cyano-7- deazaguanine (preQ0) at position 15 in the dihydrouridine loop (D- loop) of archaeal tRNAs
2	arCOG00367	-	NurA
2	arCOG03403	-	-
2	arCOG02749	-	Transcriptional regulators
2	arCOG03009	-	hydrolase (metallo-beta-lactamase superfamily)
2	arCOG06330	-	COG0178 Excinuclease ATPase subunit
2	arCOG01576	-	copper-translocating P-type ATPase
2	arCOG03909	-	Short C-terminal domain
2	arCOG02918	-	Halocyanin-like protein (Copper-containing protein) 2
2	arCOG03065	-	transcriptional regulators
2	arCOG02098	aroQ	chorismate mutase
2	arCOG01025	aroK	Shikimate kinase
2	arCOG08958	-	heavy metal translocating P-type ATPase
2	arCOG04608	-	-
2	arCOG08959	-	-
2	arCOG06277	-	-
2	arCOG00626	-	COG1253 Hemolysins and related proteins containing CBS domains
2	arCOG04453	-	DisA bacterial checkpoint controller nucleotide-binding
2	arCOG00539	-	COG1977 Molybdopterin converting factor, small subunit
2	arCOG03914	-	Multicopper
2	arCOG00009	-	COG0531 Amino acid transporters
2	arCOG02976	-	COG0630 Type IV secretory pathway, VirB11 components, and related ATPases involved in archaeal flagella biosynthesis
2	arCOG00834	-	COG0454 Histone acetyltransferase HPA2 and related acetyltransferases
2	arCOG00922	-	ABC-type antimicrobial peptide transport system, ATPase component
2	arCOG00606	-	Signal transduction protein with CBS domains
2	arCOG06371	-	-
2	arCOG02483	-	PFAM metallophosphoesterase
2	arCOG10301	-	protein conserved in bacteria
2	arCOG01348	nadK	Involved in the regulation of the intracellular balance of NAD and NADP, and is a key enzyme in the biosynthesis of NADP. Catalyzes specifically the phosphorylation on 2'-hydroxyl of the adenosine moiety of NAD to yield NADP
2	arCOG01173	-	COG0467 RecA-superfamily ATPases implicated in signal transduction
2	arCOG02364	-	MEDS: MEthanogen/methylotroph, DcmR Sensory domain
2	arCOG04782	pspA	Phage shock protein A (IM30), suppresses sigma54-dependent transcription
2	arCOG01652	-	hydrolase of the alpha beta superfamily
2	arCOG01458	qor1	COG0604 NADPH quinone reductase and related Zn-dependent oxidoreductases
2	arCOG06373	-	-
2	arCOG06363	-	COG0784 FOG CheY-like receiver
2	arCOG01264	sdr2	COG1028 Dehydrogenases with different specificities (related to short-chain alcohol dehydrogenases)
2	arCOG04781	-	-
2	arCOG04733	-	pre-rRNA processing protein involved in ribosome biogenesis
2	arCOG02007	-	COG1331 Highly conserved protein containing a thioredoxin domain
2	arCOG03059	fxsA	Protein affecting phage T7 exclusion by the F plasmid
2	arCOG04701	crcB2	Important for reducing fluoride concentration in the cell, thus reducing its toxicity
2	arCOG03020	-	-
2	arCOG04232	mmcA1	COG1884 Methylmalonyl-CoA mutase, N-terminal domain subunit
2	arCOG02021	-	COG0607 Rhodanese-related sulfurtransferase
2	arCOG00130	-	COG0477 Permeases of the major facilitator superfamily
2	arCOG06252	-	-
2	arCOG09285	-	nitrogen fixation
2	arCOG01566	-	COG1226 Kef-type K transport systems
2	arCOG01488	-	COG0590 Cytosine adenosine deaminases
2	arCOG11420	-	-
2	arCOG01311	sppA1	signal peptide peptidase SppA, 36K type
2	arCOG00755	soxB	COG0665 Glycine D-amino acid oxidases (deaminating)
1	arCOG06413	-	-
1	arCOG00153	-	COG0840 Methyl-accepting chemotaxis protein
1	arCOG02782	-	restriction endonuclease
1	arCOG06386	-	Protein of unknown function (DUF2892)
1	arCOG02785	-	COG3119 Arylsulfatase A and related enzymes
1	arCOG01403	-	COG0438 Glycosyltransferase
1	arCOG03442	-	-
1	arCOG00071	-	COG0367 Asparagine synthase (glutamine-hydrolyzing)
1	arCOG07350	-	COG1493 Serine kinase of the HPr protein, regulates carbohydrate metabolism
1	arCOG10853	-	Transglutaminase-like superfamily
1	arCOG03838	-	Coenzyme PQQ synthesis protein D (PqqD)
1	arCOG01369	galE	NAD-dependent epimerase dehydratase
1	arCOG01078	-	COG0494 NTP pyrophosphohydrolases including oxidative damage repair enzymes
1	arCOG02611	-	protein conserved in archaea
1	arCOG01239	trmY	Specifically catalyzes the N1-methylation of pseudouridine at position 54 (Psi54) in tRNAs
1	arCOG10137	-	-
1	arCOG04385	-	Belongs to the UPF0146 family
1	arCOG00458	amzA	zinc metalloprotease whose natural substrate is
1	arCOG09107	-	Archaeal 4TM region of histidine kinase
1	arCOG08113	-	protein related to plant photosystem II stability assembly factor
1	arCOG01259	-	COG1028 Dehydrogenases with different specificities (related to short-chain alcohol dehydrogenases)
1	arCOG04280	-	COG1940 Transcriptional regulator sugar kinase
1	arCOG03087	-	HicA toxin of bacterial toxin-antitoxin,
1	arCOG02413	-	sequence-specific DNA binding
1	arCOG00187	rli	ATPase, RNase L inhibitor (RLI)
1	arCOG02206	-	ribosomal small subunit binding
1	arCOG00394	-	Transcriptional regulators
1	arCOG07561	-	membrane-associated protein domain
1	arCOG09086	-	Cysteine-rich CPCC
1	arCOG06169	-	-
1	arCOG04511	-	protein probably involved in high-affinity Fe2 transport
1	arCOG02703	aknG	Methyltransferase type 11
1	arCOG00359	-	Fe2 transport system protein B
1	arCOG02102	-	FeoA
1	arCOG03210	-	Putative RNA methylase family UPF0020
1	arCOG01181	rio2	RIO-like serine threonine protein kinase fused to N-terminal HTH domain
1	arCOG04572	-	-
1	arCOG04573	-	Required for chromosome condensation and partitioning
1	arCOG00515	-	Zn-dependent hydrolases of the beta-lactamase fold
1	arCOG04309	-	NAD operon protein
1	arCOG00972	nadM	COG1056 Nicotinamide mononucleotide adenylyltransferase
1	arCOG02160	lon	Belongs to the peptidase S16 family
1	arCOG02770	-	metal-dependent membrane protease
1	arCOG04683	-	-
1	arCOG00576	-	divalent heavy-metal cations transporter
1	arCOG09278	-	-
1	arCOG03148	nrdJ	Catalyzes the reduction of ribonucleotides to deoxyribonucleotides. May function to provide a pool of deoxyribonucleotide precursors for DNA repair during oxygen limitation and or for immediate growth after restoration of oxygen
1	arCOG02936	crtB	COG1562 Phytoene squalene synthetase
1	arCOG00086	trpG1	COG0512 Anthranilate para-aminobenzoate synthases component II
1	arCOG02014	trpE	Part of a heterotetrameric complex that catalyzes the two-step biosynthesis of anthranilate, an intermediate in the biosynthesis of L-tryptophan. In the first step, the glutamine- binding beta subunit (TrpG) of anthranilate synthase (AS) provides the glutamine amidotransferase activity which generates ammonia as a substrate that, along with chorismate, is used in the second step, catalyzed by the…
1	arCOG01983	trpF	Belongs to the TrpF family
1	arCOG04755	-	Protein of unknown function (DUF502)
1	arCOG06307	-	-
1	arCOG00584	panB	Catalyzes the reversible reaction in which hydroxymethyl group from 5,10-methylenetetrahydrofolate is transferred onto alpha-ketoisovalerate to form ketopantoate
1	arCOG00919	hjc	A structure-specific endonuclease that resolves Holliday junction (HJ) intermediates during genetic recombination. Cleaves 4-way DNA junctions introducing paired nicks in opposing strands, leaving a 5'-terminal phosphate and a 3'-terminal hydroxyl group that are ligated to produce recombinant products
1	arCOG01456	-	COG1062 Zn-dependent alcohol dehydrogenases, class III
1	arCOG01252	-	Belongs to the aldehyde dehydrogenase family
1	arCOG00079	rrmJ	Specifically methylates the uridine in position 2552 of 23S rRNA at the 2'-O position of the ribose in the fully assembled 50S ribosomal subunit
1	arCOG04284	-	Involved in the import of queuosine (Q) precursors, required for Q precursor salvage
1	arCOG04735	-	transcriptional regulators containing the CopG Arc MetJ DNA-binding domain
1	arCOG08210	-	-
1	arCOG04736	tatC2	Part of the twin-arginine translocation (Tat) system that transports large folded proteins containing a characteristic twin-arginine motif in their signal peptide across membranes
1	arCOG01919	tatC	Part of the twin-arginine translocation (Tat) system that transports large folded proteins containing a characteristic twin-arginine motif in their signal peptide across membranes
1	arCOG02895	mutS2	Has ATPase and non-specific DNA-binding activities
1	arCOG06218	-	-
1	arCOG00691	-	metal-dependent hydrolase with the TIM-barrel fold
1	arCOG11315	-	-
1	arCOG04260	hmgA	Belongs to the HMG-CoA reductase family
1	arCOG10741	-	-
1	arCOG11471	-	-
1	arCOG02259	-	DNA replication initiation
1	arCOG02999	-	conserved protein, contains double-stranded beta-helix domain
1	arCOG04532	-	COG1914 Mn2 and Fe2 transporters of the NRAMP family
1	arCOG06178	-	-
1	arCOG00839	yyaI	COG0454 Histone acetyltransferase HPA2 and related acetyltransferases
1	arCOG01164	icd	COG0538 Isocitrate dehydrogenases
1	arCOG11492	-	-
1	arCOG04779	ansA	asparaginase
1	arCOG01001	map	Removes the N-terminal methionine from nascent proteins. The N-terminal methionine is often cleaved when the second residue in the primary sequence is small and uncharged (Met-Ala-, Cys, Gly, Pro, Ser, Thr, or Val)
1	arCOG00419	hit1	COG0537 Diadenosine tetraphosphate (Ap4A) hydrolase and other HIT family hydrolases
1	arCOG02608	grx3	COG0695 Glutaredoxin and related proteins
1	arCOG01358	-	MiaB-like tRNA modifying
1	arCOG02811	hop	COG5524 Bacteriorhodopsin
1	arCOG09112	-	-
1	arCOG11316	-	-
1	arCOG09046	-	signal transduction histidine kinase
1	arCOG01070	noxA2	NAD(FAD)-dependent dehydrogenases
1	arCOG00232	phoU2	Plays a role in the regulation of phosphate uptake
1	arCOG00231	pstB1	Part of the ABC transporter complex PstSACB involved in phosphate import. Responsible for energy coupling to the transport system
1	arCOG00168	-	COG0581 ABC-type phosphate transport system, permease component
1	arCOG00167	pstC2	probably responsible for the translocation of the substrate across the membrane
1	arCOG00213	pstS1	COG0226 ABC-type phosphate transport system, periplasmic component
1	arCOG00318	phoU1	Phosphate uptake regulator
1	arCOG04154	rps8e	Ribosomal protein S8e
1	arCOG01006	-	COG1108 ABC-type Mn2 Zn2 transport systems, permease components
1	arCOG00201	znuC2	COG1121 ABC-type Mn Zn transport systems, ATPase component
1	arCOG01005	znuA2	ABC-type metal ion transport system, periplasmic component surface adhesin
1	arCOG00505	-	COG0491 Zn-dependent hydrolases, including glyoxylases
1	arCOG04667	-	-
1	arCOG01044	sirC	COG1648 Siroheme synthase (precorrin-2 oxidase ferrochelatase domain)
1	arCOG01036	hemA	Catalyzes the NADPH-dependent reduction of glutamyl- tRNA(Glu) to glutamate 1-semialdehyde (GSA)
1	arCOG10151	-	-
1	arCOG06295	-	PQQ-like domain
1	arCOG06625	-	Branched-chain amino acid transport protein (AzlD)
1	arCOG04452	azlC	branched-chain amino acid permease (azaleucine resistance)
1	arCOG14152	-	-
1	arCOG06309	-	-
1	arCOG00401	thrS	Belongs to the class-II aminoacyl-tRNA synthetase family
1	arCOG08131	-	-
1	arCOG00063	pyrG	Catalyzes the ATP-dependent amination of UTP to CTP with either L-glutamine or ammonia as the source of nitrogen. Regulates intracellular CTP levels through interactions with the four ribonucleotide triphosphates
1	arCOG00085	guaAB	Catalyzes the synthesis of GMP from XMP
1	arCOG04783	-	-
1	arCOG09128	-	protein related to plant photosystem II stability assembly factor
1	arCOG00504	-	COG0491 Zn-dependent hydrolases, including glyoxylases
1	arCOG00214	-	COG0521 Molybdopterin biosynthesis enzymes
1	arCOG08923	-	-
1	arCOG00177	-	COG3842 ABC-type spermidine putrescine transport systems, ATPase components
1	arCOG00164	cysT1	ABC-type sulfate transport system, permease component
1	arCOG00219	-	ABC-type molybdate transport system, periplasmic component
1	arCOG00223	-	COG2005 N-terminal domain of molybdenum-binding protein
1	arCOG02814	-	Cytochrome P450
1	arCOG07781	-	COG3291 FOG PKD repeat
1	arCOG09007	-	Carbohydrate binding family 6
1	arCOG02879	-	Protein of unknown function (DUF4013)
1	arCOG03232	-	VanZ like family
1	arCOG00253	aglM	Belongs to the UDP-glucose GDP-mannose dehydrogenase family
1	arCOG00664	aglF	COG1209 dTDP-glucose pyrophosphorylase
1	arCOG03658	-	COG0208 Ribonucleotide reductase, beta subunit
1	arCOG02272	-	Bacterio-opsin activator HTH
1	arCOG01265	-	Belongs to the short-chain dehydrogenases reductases (SDR) family
1	arCOG06388	-	Universal stress protein
1	arCOG04484	-	Protein of unknown function (DUF1648)
1	arCOG01175	-	COG0467 RecA-superfamily ATPases implicated in signal transduction
1	arCOG00776	maoC3	Acyl dehydratase
1	arCOG02601	hlx1	response regulator, receiver
1	arCOG02599	-	COG0784 FOG CheY-like receiver
1	arCOG02330	-	Histidine kinase
1	arCOG04389	-	Stage II sporulation protein M
1	arCOG01008	-	Transcriptional regulator
1	arCOG01643	-	COG2265 SAM-dependent methyltransferases related to tRNA (uracil-5-)-methyltransferase
1	arCOG04554	tfx	protein conserved in archaea
1	arCOG00695	-	COG0402 Cytosine deaminase and related metal-dependent hydrolases
1	arCOG04718	-	-
1	arCOG01185	kae1	Required for the formation of a threonylcarbamoyl group on adenosine at position 37 (t(6)A37) in tRNAs that read codons beginning with adenine. Is a component of the KEOPS complex that is probably involved in the transfer of the threonylcarbamoyl moiety of threonylcarbamoyl-AMP (TC-AMP) to the N6 group of A37. The Kae1 domain likely plays a direct catalytic role in this reaction. The Bud32 domain…
1	arCOG04182	rps24e	Belongs to the eukaryotic ribosomal protein eS24 family
1	arCOG06313	-	-
1	arCOG10644	-	-
1	arCOG00541	epf1	exonuclease of the beta-lactamase fold involved in RNA processing
1	arCOG06352	-	-
1	arCOG06323	-	-
1	arCOG06319	-	-
1	arCOG02037	-	transcriptional
1	arCOG07542	-	-
1	arCOG04776	-	-
1	arCOG01085	pcrB2	Prenyltransferase that catalyzes the transfer of the geranylgeranyl moiety of geranylgeranyl diphosphate (GGPP) to the C3 hydroxyl of sn-glycerol-1-phosphate (G1P). This reaction is the first ether-bond-formation step in the biosynthesis of archaeal membrane lipids
1	arCOG04745	-	-
1	arCOG06351	-	-
1	arCOG04525	-	membrane-associated, metal-dependent hydrolase
1	arCOG00702	-	Belongs to the peptidase S8 family
1	arCOG09291	-	-
1	arCOG06738	-	extracellular matrix structural constituent
1	arCOG03924	-	Transcriptional regulators
1	arCOG02776	-	-
1	arCOG06153	-	-
1	arCOG08107	-	COG3568 Metal-dependent hydrolase
1	arCOG03366	-	-
1	arCOG04124	-	Belongs to the UPF0434 family
1	arCOG04387	purA	Plays an important role in the de novo pathway of purine nucleotide biosynthesis. Catalyzes the first committed step in the biosynthesis of AMP from IMP
1	arCOG01345	-	protein conserved in archaea
1	arCOG03730	-	COG0630 Type IV secretory pathway, VirB11 components, and related ATPases involved in archaeal flagella biosynthesis
1	arCOG04643	-	-
1	arCOG06261	-	-
1	arCOG01237	coxA	Belongs to the heme-copper respiratory oxidase family
1	arCOG06260	-	-
1	arCOG01736	-	2'-5' RNA ligase superfamily
1	arCOG04201	acs4	COG0365 Acyl-coenzyme A synthetases AMP-(fatty) acid ligases
1	arCOG02228	-	membrane
1	arCOG00194	-	AAA domain, putative AbiEii toxin, Type IV TA system
1	arCOG01462	-	ABC-2 family transporter protein
1	arCOG00353	hflX	GTPase that associates with the 50S ribosomal subunit and may have a role during protein synthesis or ribosome biogenesis
1	arCOG02984	cspA4	COG1278 Cold shock proteins
1	arCOG04577	-	-
1	arCOG04145	trkH1	COG0168 Trk-type K transport systems, membrane components
1	arCOG02387	-	GAF sensor signal transduction histidine kinase
1	arCOG04756	-	permeases
1	arCOG00769	katE	Catalase
1	arCOG06037	-	Glyoxalase/Bleomycin resistance protein/Dioxygenase superfamily
1	arCOG03860	-	transcriptional regulators
1	arCOG02766	-	CAAX protease self-immunity
1	arCOG11490	-	-
1	arCOG01080	-	COG0494 NTP pyrophosphohydrolases including oxidative damage repair enzymes
1	arCOG08103	-	-
1	arCOG02280	-	DNA binding
1	arCOG08928	-	-
1	arCOG02832	ush	COG0737 5'-nucleotidase 2',3'-cyclic phosphodiesterase and related esterases
1	arCOG06150	-	cellulosome anchoring protein cohesin region
1	arCOG04133	aroC	Catalyzes the anti-1,4-elimination of the C-3 phosphate and the C-6 proR hydrogen from 5-enolpyruvylshikimate-3-phosphate (EPSP) to yield chorismate, which is the branch point compound that serves as the starting substrate for the three terminal pathways of aromatic amino acid biosynthesis. This reaction introduces a second double bond into the aromatic ring system
1	arCOG01378	-	type I phosphodiesterase nucleotide pyrophosphatase
1	arCOG04522	dsbD	cytochrome c biogenesis protein
1	arCOG00831	-	COG0454 Histone acetyltransferase HPA2 and related acetyltransferases
1	arCOG04134	aroA	Catalyzes the transfer of the enolpyruvyl moiety of phosphoenolpyruvate (PEP) to the 5-hydroxyl of shikimate-3- phosphate (S3P) to produce enolpyruvyl shikimate-3-phosphate and inorganic phosphate
1	arCOG02470	-	COG2834 Outer membrane lipoprotein-sorting protein
1	arCOG00856	-	COG0318 Acyl-CoA synthetases (AMP-forming) AMP-acid ligases II
1	arCOG04789	-	-
1	arCOG01000	pepQ	Belongs to the peptidase M24B family
1	arCOG01168	-	COG4948 L-alanine-DL-glutamate epimerase and related enzymes of enolase superfamily
1	arCOG02828	-	Domain of unknown function (DUF1611_N) Rossmann-like domain
1	arCOG01743	-	COG1503 Peptide chain release factor 1 (eRF1)
1	arCOG01684	-	Transcriptional regulators
1	arCOG00235	-	COG0179 2-keto-4-pentenoate hydratase 2-oxohepta-3-ene-1,7-dioic acid hydratase (catechol pathway)
1	arCOG01224	-	protein conserved in archaea
1	arCOG01296	trxB2	Thioredoxin reductase
1	arCOG01261	-	COG1028 Dehydrogenases with different specificities (related to short-chain alcohol dehydrogenases)
1	arCOG00622	cbs10	COG0517 FOG CBS domain
1	arCOG00215	-	nucleotide-utilizing enzyme related to molybdopterin-biosynthesis enzyme MoeA
1	arCOG00497	-	Zn-dependent hydrolases of the beta-lactamase fold
1	arCOG00532	mobB	molybdopterin-guanine dinucleotide biosynthesis protein
1	arCOG01619	-	COG0656 Aldo keto reductases, related to diketogulonate reductase
1	arCOG01792	-	COG0500 SAM-dependent methyltransferases
1	arCOG02148	-	homolog of gamma-carboxymuconolactone decarboxylase subunit
1	arCOG10172	-	-
1	arCOG00468	-	COG1474 Cdc6-related protein, AAA superfamily ATPase
1	arCOG06011	-	Domain of unknown function (DUF4382)
1	arCOG00517	-	COG0607 Rhodanese-related sulfurtransferase
1	arCOG02462	-	Metal-dependent hydrolase
1	arCOG10719	-	-
1	arCOG06278	-	-
1	arCOG01233	-	cobalamin synthesis protein P47K
1	arCOG11370	-	flavoprotein involved in K transport
1	arCOG08114	-	-
1	arCOG02367	-	COG2202 FOG PAS PAC domain
1	arCOG08018	-	Protein of unknown function (DUF1328)
1	arCOG00035	dph6	ATPases of PP-loop superfamily
1	arCOG04151	-	membrane
1	arCOG01159	-	archaeal coiled-coil protein
1	arCOG04674	-	COG0630 Type IV secretory pathway, VirB11 components, and related ATPases involved in archaeal flagella biosynthesis
1	arCOG03095	-	NAD-dependent epimerase dehydratase
1	arCOG11194	-	-
1	arCOG08125	-	-
1	arCOG04794	gtl5	COG0463 Glycosyltransferases involved in cell wall biogenesis
1	arCOG04675	-	-
1	arCOG01072	-	COG0494 NTP pyrophosphohydrolases including oxidative damage repair enzymes
1	arCOG05074	-	COG2141 Coenzyme F420-dependent N5,N10-methylene tetrahydromethanopterin reductase and related flavin-dependent oxidoreductases
1	arCOG04536	-	protein, putative amidase
1	arCOG12066	-	-
1	arCOG01312	-	-
1	arCOG02556	-	FOG WD40-like repeat
1	arCOG13297	-	-
1	arCOG06331	-	-
1	arCOG09293	-	COG3540 Phosphodiesterase alkaline phosphatase D
1	arCOG09395	-	Protein of unknown function (DUF3179)
1	arCOG02714	cofE	Catalyzes the GTP-dependent successive addition of two or more gamma-linked L-glutamates to the L-lactyl phosphodiester of 7,8-didemethyl-8-hydroxy-5-deazariboflavin (F420-0) to form coenzyme F420-0-glutamyl-glutamate (F420-2) or polyglutamated F420 derivatives
1	arCOG08955	-	-
1	arCOG02410	mer	Catalyzes the oxidation of methyl-H(4)MPT to methylene- H(4)MPT
1	arCOG09322	-	-
1	arCOG00613	-	COG1304 L-lactate dehydrogenase (FMN-dependent) and related alpha-hydroxy acid dehydrogenases
1	arCOG02365	-	COG2202 FOG PAS PAC domain
1	arCOG02650	-	COG1035 Coenzyme F420-reducing hydrogenase, beta subunit
1	arCOG02055	-	Sulfite reductase, beta subunit (Hemoprotein)
1	arCOG07632	-	Domain of unknown function (DUF4352)
1	arCOG02327	-	COG0642 Signal transduction histidine kinase
1	arCOG06440	-	-
1	arCOG09323	-	-

## Sheet: Top arCOGs CetZ2 regions
Count from 22 CetZ2 regions	arCOG	Prefered Name	Description (reported annotation)
23	arCOG02202	cetZ2	Involved in cell shape control
18	arCOG04674	-	COG0630 Type IV secretory pathway, VirB11 components, and related ATPases involved in archaeal flagella biosynthesis
16	arCOG03095	-	NAD-dependent epimerase dehydratase
15	arCOG01566	-	COG0618 Exopolyphosphatase-related proteins
13	arCOG07564	-	-
13	arCOG04673	-	-
12	arCOG01377	-	type I phosphodiesterase nucleotide pyrophosphatase
12	arCOG01818	-	COG0630 Type IV secretory pathway, VirB11 components, and related ATPases involved in archaeal flagella biosynthesis
12	arCOG01814	-	-
12	arCOG05166	-	-
11	arCOG06291	-	-
11	arCOG08125	-	-
11	arCOG04794	gtl5	COG0463 Glycosyltransferases involved in cell wall biogenesis
10	arCOG01711	ppa	Catalyzes the hydrolysis of inorganic pyrophosphate (PPi) forming two phosphate ions
10	arCOG00006	rosR	Transcriptional regulators
10	arCOG04769	-	-
10	arCOG02942	rnhA2	COG0328 Ribonuclease HI
10	arCOG01981	-	Stabilizes TBP binding to an archaeal box-A promoter. Also responsible for recruiting RNA polymerase II to the pre- initiation complex (DNA-TBP-TFIIB)
10	arCOG02945	-	-
10	arCOG04675	-	-
10	arCOG01072	-	COG0494 NTP pyrophosphohydrolases including oxidative damage repair enzymes
9	arCOG06212	-	-
9	arCOG10216	-	-
9	arCOG01623	-	oxidoreductases (related to aryl-alcohol dehydrogenases)
9	arCOG01836	hsp20D	Belongs to the small heat shock protein (HSP20) family
8	arCOG02761	-	Domain of unknown function DUF302
8	arCOG02827	-	Domain of unknown function (DUF1508)
8	arCOG05074	-	COG2141 Coenzyme F420-dependent N5,N10-methylene tetrahydromethanopterin reductase and related flavin-dependent oxidoreductases
8	arCOG04795	-	-
8	arCOG01359	-	Radical SAM
8	-	-	-
7	arCOG04269	nreA	Archaeal Nre, N-terminal
7	arCOG03097	-	-
7	arCOG00134	-	COG0477 Permeases of the major facilitator superfamily
7	arCOG00755	soxB	COG0665 Glycine D-amino acid oxidases (deaminating)
7	arCOG01641	-	RNA-binding protein, contains TRAM domain
6	arCOG00929	nfi	DNA repair enzyme involved in the repair of deaminated bases. Selectively cleaves double-stranded DNA at the second phosphodiester bond 3' to a deoxyinosine leaving behind the intact lesion on the nicked DNA
6	arCOG01768	-	nucleic acid binding protein containing the AN1-type Zn-finger
6	arCOG00305	polX	DNA polymerase IV (family X)
6	arCOG01159	-	archaeal coiled-coil protein
5	arCOG05750	-	protease
5	arCOG04290	-	Mut7-C RNAse domain
5	arCOG02579	-	Fe-S-cluster oxidoreductase
5	arCOG03828	-	IMG reference gene
5	arCOG02053	-	COG0589 Universal stress protein UspA and related nucleotide-binding proteins
5	arCOG00394	-	Transcriptional regulators
4	arCOG01311	sppA1	signal peptide peptidase SppA, 36K type
3	arCOG02861	-	DoxX family
3	arCOG01117	-	COG1522 Transcriptional regulators
3	arCOG04262	-	protein conserved in archaea
3	arCOG04263	-	kinase, sugar kinase superfamily
3	arCOG00406	aspC	Aspartyl-tRNA synthetase with relaxed tRNA specificity since it is able to aspartylate not only its cognate tRNA(Asp) but also tRNA(Asn). Reaction proceeds in two steps L-aspartate is first activated by ATP to form Asp-AMP and then transferred to the acceptor end of tRNA(Asp Asn)
3	arCOG01085	pcrB	Prenyltransferase that catalyzes the transfer of the geranylgeranyl moiety of geranylgeranyl diphosphate (GGPP) to the C3 hydroxyl of sn-glycerol-1-phosphate (G1P). This reaction is the first ether-bond-formation step in the biosynthesis of archaeal membrane lipids
3	arCOG04536	-	protein, putative amidase
3	arCOG04151	-	membrane
3	arCOG00035	dph6	ATPases of PP-loop superfamily
3	arCOG10787	-	Domain of unknown function (DUF892)
3	arCOG01259	yusZ4	Belongs to the short-chain dehydrogenases reductases (SDR) family
3	arCOG01407	gth2	COG0438 Glycosyltransferase
3	arCOG01403	gth1	COG0438 Glycosyltransferase
3	arCOG01388	gtl4	COG0463 Glycosyltransferases involved in cell wall biogenesis
3	arCOG01794	-	COG0500 SAM-dependent methyltransferases
3	arCOG04208	rpl37ae	binds to the 23S rRNA
3	arCOG04048	dcd	Belongs to the dCTP deaminase family
2	arCOG09217	-	-
2	arCOG02722	-	glutamate--cysteine ligase
2	arCOG02759	-	COG1943 Transposase and inactivated derivatives
2	arCOG04044	fba1	COG1830 DhnA-type fructose-1,6-bisphosphate aldolase and related enzymes
2	arCOG01617	-	oxidoreductases (related to aryl-alcohol dehydrogenases)
2	arCOG03860	-	transcriptional regulators
2	arCOG02267	-	COG0306 Phosphate sulphate permeases
2	arCOG00624	mgtE1	to cation transporters
2	arCOG04629	-	Uncharacterised protein family (UPF0175)
2	arCOG00717	-	nucleic acid-binding protein, contains PIN domain
2	arCOG07560	-	Archaeal Type IV pilin, N-terminal
2	arCOG03019	-	NAD-dependent epimerase dehydratase
2	arCOG00981	mtfK1	COG1047 FKBP-type peptidyl-prolyl cis-trans isomerases 2
2	arCOG01860	-	HD superfamily hydrolase
2	arCOG02387	-	COG0784 FOG CheY-like receiver
2	arCOG01532	uppS2	COG0020 Undecaprenyl pyrophosphate synthase
2	arCOG00467	-	Involved in regulation of DNA replication
2	arCOG04236	sufC	ABC-type transport system involved in Fe-S cluster assembly, ATPase component
2	arCOG00328	polB1	COG0417 DNA polymerase elongation subunit (family B)
2	arCOG06401	-	-
2	arCOG06289	-	-
2	arCOG04672	-	-
2	arCOG00397	mre11	Part of the Rad50 Mre11 complex, which is involved in the early steps of DNA double-strand break (DSB) repair. Mre11 binds to DSB ends and has both double-stranded 3'-5' exonuclease activity and single-stranded endonuclease activity
2	arCOG01306	pan	ATPase which is responsible for recognizing, binding, unfolding and translocation of substrate proteins into the archaeal 20S proteasome core particle. Is essential for opening the gate of the 20S proteasome via an interaction with its C- terminus, thereby allowing substrate entry and access to the site of proteolysis. Thus, the C-termini of the proteasomal ATPase function like a 'key in a lock' …
2	arCOG00773	act2	COG1607 Acyl-CoA hydrolase
2	arCOG04386	lctP	COG1620 L-lactate permease
2	arCOG02708	glo4	COG0346 Lactoylglutathione lyase and related lyases
2	arCOG02611	-	protein conserved in archaea
2	arCOG07337	-	COG3250 Beta-galactosidase beta-glucuronidase
2	arCOG10315	-	-
2	arCOG09213	-	-
2	arCOG01112	pykA	Belongs to the pyruvate kinase family
2	arCOG01119	-	GYD domain
2	arCOG00810	metG	Is required not only for elongation of protein synthesis but also for the initiation of all mRNA translation through initiator tRNA(fMet) aminoacylation
2	arCOG11193	-	-
2	arCOG00027	mfnA	Belongs to the group II decarboxylase family. MfnA subfamily
2	arCOG01181	rio2	RIO-like serine threonine protein kinase fused to N-terminal HTH domain
2	arCOG00459	nthB	EndoIII-related endonuclease
2	arCOG01917	-	Double zinc ribbon
2	arCOG06227	-	Domain of unknown function (DUF4397)
2	arCOG01715	sufB1	COG0719 ABC-type transport system involved in Fe-S cluster assembly, permease component
2	arCOG02694	tatA	Part of the twin-arginine translocation (Tat) system that transports large folded proteins containing a characteristic twin-arginine motif in their signal peptide across membranes. TatA could form the protein-conducting channel of the Tat system
2	arCOG00310	bcp-1	alkyl hydroperoxide reductase Thiol specific antioxidant Mal allergen
2	arCOG04230	-	Metal dependent phosphohydrolase
2	arCOG01568	mscS1	COG0668 Small-conductance mechanosensitive channel
2	arCOG01346	-	RNA-binding protein containing KH domain, possibly ribosomal protein
2	arCOG04345	rnp4	Part of ribonuclease P, a protein complex that generates mature tRNA molecules by cleaving their 5'-ends
2	arCOG02097	aroD	Involved in the third step of the chorismate pathway, which leads to the biosynthesis of aromatic amino acids. Catalyzes the cis-dehydration of 3-dehydroquinate (DHQ) and introduces the first double bond of the aromatic ring to yield 3- dehydroshikimate
2	arCOG03295	-	-
2	arCOG04353	aroB'	Catalyzes the oxidative deamination and cyclization of 2-amino-3,7-dideoxy-D-threo-hept-6-ulosonic acid (ADH) to yield 3- dehydroquinate (DHQ), which is fed into the canonical shikimic pathway of aromatic amino acid biosynthesis
2	arCOG08162	-	-
2	arCOG01947	lysE	threonine efflux protein
2	arCOG02881	-	Na Ca antiporter, CaCA family
2	arCOG06292	-	Protein of unknown function (DUF429)
2	arCOG04784	-	-
2	arCOG04341	rpoP	DNA-dependent RNA polymerase catalyzes the transcription of DNA into RNA using the four ribonucleoside triphosphates as substrates
2	arCOG04414	pcc1	KEOPS complex Pcc1-like subunit
2	arCOG01342	pfdB	Molecular chaperone capable of stabilizing a range of proteins. Seems to fulfill an ATP-independent, HSP70-like function in archaeal de novo protein folding
2	arCOG04665	-	Protein of unknown function (DUF3194)
2	arCOG01931	-	metal-dependent hydrolase of the TIM-barrel fold
2	arCOG00498	-	COG0491 Zn-dependent hydrolases, including glyoxylases
2	arCOG01004	-	Acetamidase formamidase
2	arCOG04701	crcB1	Important for reducing fluoride concentration in the cell, thus reducing its toxicity
2	arCOG02192	-	metal-binding protein
2	arCOG04252	truD	Could be responsible for synthesis of pseudouridine from uracil-13 in transfer RNAs
2	arCOG04228	pth	The natural substrate for this enzyme may be peptidyl- tRNAs which drop off the ribosome during protein synthesis
2	arCOG00021	thiN	Transcriptional regulator
2	arCOG00579	tfs1	Belongs to the archaeal rpoM eukaryotic RPA12 RPB9 RPC11 RNA polymerase family
2	arCOG01731	-	COG0534 Na -driven multidrug efflux pump
2	arCOG02851	-	COG2146 Ferredoxin subunits of nitrite reductase and ring-hydroxylating dioxygenases
2	arCOG04479	-	transcriptional regulator containing an HTH domain fused to a Zn-ribbon
2	arCOG00666	graD	COG1208 Nucleoside-diphosphate-sugar pyrophosphorylase involved in lipopolysaccharide biosynthesis translation initiation factor 2B, gamma epsilon subunits (eIF-2Bgamma eIF-2Bepsilon)
2	arCOG06201	-	COG1311 Archaeal DNA polymerase II, small subunit DNA polymerase delta, subunit B
1	arCOG02562	-	FG-GAP repeat
1	arCOG00681	-	COG0675 Transposase and inactivated derivatives
1	arCOG02274	-	Bacterio-opsin activator HTH domain-containing protein
1	arCOG04500	-	extracellular matrix structural constituent
1	arCOG04603	fbp	D-fructose-1,6-bisphosphate 1-phosphohydrolase class 1
1	arCOG00250	hbd	3-hydroxyacyl-CoA dehydrogenase
1	arCOG00381	-	membrane-associated protein domain
1	arCOG01707	acdB	COG1960 Acyl-CoA dehydrogenases
1	arCOG07580	-	-
1	arCOG00004	padR3	Transcriptional regulator
1	arCOG04602	-	-
1	arCOG01278	acaB4	COG0183 Acetyl-CoA acetyltransferase
1	arCOG01286	-	nucleic-acid-binding protein containing a Zn-ribbon
1	arCOG01653	-	hydrolases or acyltransferases (alpha beta hydrolase superfamily)
1	arCOG01226	argK	periplasmic protein kinase ArgK and related GTPases of G3E family
1	arCOG01710	mmcB	COG2185 Methylmalonyl-CoA mutase, C-terminal domain subunit (cobalamin-binding)
1	arCOG02865	-	membrane
1	arCOG00496	pgk	Belongs to the phosphoglycerate kinase family
1	arCOG00493	gap2	Belongs to the glyceraldehyde-3-phosphate dehydrogenase family
1	arCOG01054	-	COG1071 Pyruvate 2-oxoglutarate dehydrogenase complex, dehydrogenase (E1) component, eukaryotic type, alpha subunit
1	arCOG01957	trkA2	COG0569 K transport systems, NAD-binding component
1	arCOG04734	-	COG0500 SAM-dependent methyltransferases
1	arCOG01591	pccA	COG4770 Acetyl propionyl-CoA carboxylase, alpha subunit
1	arCOG00795	dna2	COG1112 Superfamily I DNA and RNA helicases and helicase subunits
1	arCOG01108	ama	COG1473 Metal-dependent amidase aminoacylase carboxypeptidase
1	arCOG09005	-	polyphosphate biosynthetic process
1	arCOG01963	-	PhoU domain
1	arCOG04666	-	-
1	arCOG01308	cdc48a	COG0464 ATPases of the AAA class
1	arCOG04777	-	-
1	arCOG04599	-	-
1	arCOG04600	-	-
1	arCOG04119	-	Uncharacterised nucleotidyltransferase
1	arCOG06166	-	Sigma-70 like region 4 HTH domain-containing protein
1	arCOG08204	-	Glyoxalase-like domain
1	arCOG02749	-	Transcriptional regulators
1	arCOG02099	sirR	COG1321 Mn-dependent transcriptional regulator
1	arCOG04465	ilvC	Involved in the biosynthesis of branched-chain amino acids (BCAA). Catalyzes an alkyl-migration followed by a ketol- acid reduction of (S)-2-acetolactate (S2AL) to yield (R)-2,3- dihydroxy-isovalerate. In the isomerase reaction, S2AL is rearranged via a Mg-dependent methyl migration to produce 3- hydroxy-3-methyl-2-ketobutyrate (HMKB). In the reductase reaction, this 2-ketoacid undergoes a metal-…
1	arCOG04445	ilvN	COG0440 Acetolactate synthase, small (regulatory) subunit
1	arCOG01998	ilvB	COG0028 Thiamine pyrophosphate-requiring enzymes acetolactate synthase, pyruvate dehydrogenase (cytochrome), glyoxylate carboligase, phosphonopyruvate decarboxylase
1	arCOG02092	leuA2	COG0119 Isopropylmalate homocitrate citramalate synthases
1	arCOG02940	-	membrane
1	arCOG01449	-	-
1	arCOG01316	panF	Belongs to the sodium solute symporter (SSF) (TC 2.A.21) family
1	arCOG06285	-	Protein of unknown function (DUF3311)
1	arCOG04281	dnaG	RNA polymerase that catalyzes the synthesis of short RNA molecules used as primers for DNA polymerase during DNA replication
1	arCOG02245	-	membrane
1	arCOG00329	-	DNA polymerase elongation subunit (Family B)
1	arCOG07300	-	-
1	arCOG08101	-	-
1	arCOG02768	-	metal-dependent membrane protease
1	arCOG04712	gst1	Glutathione S-transferase
1	arCOG06262	-	-
1	arCOG04667	-	-
1	arCOG02939	phhB	COG2154 Pterin-4a-carbinolamine dehydratase
1	arCOG02292	pgp	phosphatases
1	arCOG00216	moeA1	Molybdenum Cofactor Synthesis
1	arCOG01835	hsp20C	Belongs to the small heat shock protein (HSP20) family
1	arCOG01189	ubiB	unusual protein kinase
1	arCOG04333	-	COG0436 Aspartate tyrosine aromatic aminotransferase
1	arCOG04277	eif5a	Functions by promoting the formation of the first peptide bond
1	arCOG01700	speB	Belongs to the arginase family
1	arCOG04454	nif3	NGG1p interacting factor 3
1	arCOG02148	-	gamma-carboxymuconolactone decarboxylase subunit
1	arCOG04142	dys	Deoxyhypusine synthase
1	arCOG08931	-	HTH DNA binding domain
1	arCOG02281	-	DNA binding protein
1	arCOG06257	-	N-terminal region of 4Fe-4S ferredoxin iron-sulfur binding
1	arCOG01491	dmsA	COG0243 Anaerobic dehydrogenases, typically selenocysteine-containing
1	arCOG00368	rad50	Part of the Rad50 Mre11 complex, which is involved in the early steps of DNA double-strand break (DSB) repair. Rad50 controls the balance between DNA end bridging and DNA resection via ATP-dependent structural rearrangements of the Rad50 Mre11 complex
1	arCOG11342	-	-
1	arCOG04713	ribE	riboflavin synthase, alpha
1	arCOG08183	-	-
1	arCOG01000	-	Belongs to the peptidase M24B family
1	arCOG00797	uvrD	COG0210 Superfamily I DNA and RNA helicases
1	arCOG06428	-	-
1	arCOG06423	-	intein-mediated protein splicing
1	arCOG00337	glcD1	COG0277 FAD FMN-containing dehydrogenases
1	arCOG13015	-	Protein of unknown function (DUF4242)
1	arCOG00760	-	COG2301 Citrate lyase beta subunit
1	arCOG02831	otsA	COG0380 Trehalose-6-phosphate synthase
1	arCOG02817	folP2	COG0294 Dihydropteroate synthase and related enzymes
1	arCOG13430	-	-
1	arCOG09146	-	Transposase
1	arCOG01492	fdhA	formate dehydrogenase
1	arCOG04541	fhs	Belongs to the formate--tetrahydrofolate ligase family
1	arCOG06386	-	Protein of unknown function (DUF2892)
1	arCOG01111	ppsA	Catalyzes the phosphorylation of pyruvate to phosphoenolpyruvate
1	arCOG03902	-	COG3385 FOG Transposase and inactivated derivatives
1	arCOG09362	-	-
1	arCOG03130	-	Exonuclease
1	arCOG04814	-	COG1002 Type II restriction enzyme, methylase subunits
1	arCOG09067	-	-
1	arCOG02265	corA	Mediates influx of magnesium ions
1	arCOG04780	-	COG0589 Universal stress protein UspA and related nucleotide-binding proteins
1	arCOG08118	-	-
1	arCOG06314	mgsA	methylglyoxal synthase
1	arCOG00731	-	transcriptional regulators
1	arCOG08127	-	-
1	arCOG00515	-	Zn-dependent hydrolases of the beta-lactamase fold
1	arCOG00449	-	COG0589 Universal stress protein UspA and related nucleotide-binding proteins
1	arCOG04790	-	GrpB protein
1	arCOG00132	-	COG0477 Permeases of the major facilitator superfamily
1	arCOG01086	trpA	The alpha subunit is responsible for the aldol cleavage of indoleglycerol phosphate to indole and glyceraldehyde 3- phosphate
1	arCOG01433	trpB	The beta subunit is responsible for the synthesis of L- tryptophan from indole and L-serine
1	arCOG01088	trpC	Belongs to the TrpC family
1	arCOG02724	ogt	COG0350 Methylated DNA-protein cysteine methyltransferase
1	arCOG08126	-	-
1	arCOG04588	-	Major facilitator superfamily
1	arCOG03105	-	-
1	arCOG03633	-	membrane protein domain
1	arCOG01078	apa	COG0494 NTP pyrophosphohydrolases including oxidative damage repair enzymes
1	arCOG08158	-	-
1	arCOG01758	rps10b	Involved in the binding of tRNA to the ribosomes
1	arCOG04171	-	protein conserved in archaea
1	arCOG06897	-	COG0458 Carbamoylphosphate synthase large subunit (split gene in MJ)
1	arCOG01252	aldY4	Belongs to the aldehyde dehydrogenase family
1	arCOG00115	zim	COG0863 DNA modification methylase
1	arCOG01221	-	Phosphatase that hydrolyzes non-canonical purine nucleotides such as XTP and ITP to their respective diphosphate derivatives. Probably excludes non-canonical purines from DNA precursor pool, thus preventing their incorporation into DNA and avoiding chromosomal lesions
1	arCOG00897	dpg	COG0463 Glycosyltransferases involved in cell wall biogenesis
1	arCOG04636	-	-
1	arCOG02763	copA	COG2217 Cation transport ATPase
1	arCOG01939	lpl1	COG0095 Lipoate-protein ligase A
1	arCOG01894	nfo	Endonuclease IV plays a role in DNA repair. It cleaves phosphodiester bonds at apurinic or apyrimidinic sites (AP sites) to produce new 5'-ends that are base-free deoxyribose 5-phosphate residues. It preferentially attacks modified AP sites created by bleomycin and neocarzinostatin
1	arCOG01783	-	COG0500 SAM-dependent methyltransferases
1	arCOG04683	-	-
1	arCOG02849	arsA1	Arsenite-activated ATPase ArsA
1	arCOG08114	-	-
1	arCOG00087	guaAA	Catalyzes the synthesis of GMP from XMP
1	arCOG02201	ftsZ2	Essential cell division protein that forms a contractile ring structure (Z ring) at the future cell division site. The regulation of the ring assembly controls the timing and the location of cell division. One of the functions of the FtsZ ring is to recruit other cell division proteins to the septum to produce a new cell wall between the dividing cells. Binds GTP and shows GTPase activity
1	arCOG01009	-	transcriptional regulators containing the CopG Arc MetJ DNA-binding domain
1	arCOG01916	-	Zn-ribbon RNA-binding protein with a function in translation
1	arCOG01640	eif2b	eIF-2 functions in the early steps of protein synthesis by forming a ternary complex with GTP and initiator tRNA
1	arCOG02291	-	hydrolase (HAD superfamily)
1	arCOG04274	cobD	Converts cobyric acid to cobinamide by the addition of aminopropanol on the F carboxylic group
1	arCOG04338	cobS	Joins adenosylcobinamide-GDP and alpha-ribazole to generate adenosylcobalamin (Ado-cobalamin). Also synthesizes adenosylcobalamin 5'-phosphate from adenosylcobinamide-GDP and alpha-ribazole 5'-phosphate
1	arCOG01871	cobY	COG2266 GTP adenosylcobinamide-phosphate guanylyltransferase
1	arCOG04273	cobD	COG0079 Histidinol-phosphate aromatic aminotransferase and cobyric acid decarboxylase
1	arCOG02814	-	Cytochrome P450
1	arCOG09106	-	acetoacetate decarboxylase
1	arCOG02866	-	-
1	arCOG01915	-	COG0330 Membrane protease subunits, stomatin prohibitin homologs
1	arCOG00697	-	COG0402 Cytosine deaminase and related metal-dependent hydrolases
1	arCOG03447	-	Permease for cytosine/purines, uracil, thiamine, allantoin
1	arCOG01857	trm56	Specifically catalyzes the AdoMet-dependent 2'-O-ribose methylation of cytidine at position 56 in tRNAs
1	arCOG01369	-	COG0451 Nucleoside-diphosphate-sugar epimerases
1	arCOG03129	-	Protein of unknown function (DUF2797)
1	arCOG06389	-	-
1	arCOG06238	-	-
1	arCOG01257	-	Belongs to the TCP-1 chaperonin family
1	arCOG01817	-	COG0630 Type IV secretory pathway, VirB11 components, and related ATPases involved in archaeal flagella biosynthesis
1	arCOG00504	-	Metallo-beta-lactamase superfamily
1	arCOG06244	-	Motif C-terminal to PAS motifs (likely to contribute to PAS structural domain)
1	arCOG02919	-	COG3794 Plastocyanin
1	arCOG01521	-	amine oxidase
1	arCOG00679	-	COG0675 Transposase and inactivated derivatives
1	arCOG00800	-	-
1	arCOG04725	-	-
1	arCOG03370	-	Archaeal ADP-dependent phosphofructokinase glucokinase
1	arCOG02327	-	Histidine kinase
1	arCOG01646	pop	COG1506 Dipeptidyl aminopeptidases acylaminoacyl-peptidases
1	arCOG02980	-	polysaccharide biosynthetic process
1	arCOG01282	-	Acetyl-CoA acetyltransferase
1	arCOG02287	-	Belongs to the UPF0145 family
1	arCOG00982	egsA	Catalyzes the NAD(P)H-dependent reduction of dihydroxyacetonephosphate (DHAP or glycerone phosphate) to glycerol 1-phosphate (G1P). The G1P thus generated is used as the glycerophosphate backbone of phospholipids in the cellular membranes of Archaea
1	arCOG03951	-	Membrane-associated phospholipid phosphatase
1	arCOG04555	-	Integral membrane protein CcmA involved in cell shape determination
1	arCOG00826	-	COG0454 Histone acetyltransferase HPA2 and related acetyltransferases
1	arCOG00978	trmI	COG2519 tRNA(1-methyladenosine) methyltransferase and related methyltransferases
1	arCOG04061	nac	Contacts the emerging nascent chain on the ribosome
1	arCOG00151	-	COG1653 ABC-type sugar transport system, periplasmic component
1	arCOG00991	-	COG1370 Prefoldin, molecular chaperone implicated in de novo protein folding, alpha subunit
1	arCOG03146	dcd	Belongs to the dCTP deaminase family
1	arCOG06339	-	-
1	arCOG04309	-	NAD operon protein
1	arCOG00972	nadM	COG1056 Nicotinamide mononucleotide adenylyltransferase
1	arCOG02160	lon	Belongs to the peptidase S16 family
1	arCOG00181	-	COG0444 ABC-type dipeptide oligopeptide nickel transport system, ATPase component
1	arCOG00748	oppC2	COG1173 ABC-type dipeptide oligopeptide nickel transport systems, permease components
1	arCOG00751	-	COG0601 ABC-type dipeptide oligopeptide nickel transport systems, permease components
1	arCOG01534	oppA	COG0747 ABC-type dipeptide transport system, periplasmic component
1	arCOG02228	-	membrane
1	arCOG04109	rpl44e	binds to the 23S rRNA
1	arCOG04108	rps27e	Ribosomal protein S27E
1	arCOG04107	eif2a	Translation initiation factor 2, alpha subunit
1	arCOG00906	nop10	more specifically in 18S rRNA pseudouridylation and in cleavage of pre-rRNA
1	arCOG00348	-	protein (ATP-grasp superfamily)
1	arCOG10759	-	-
1	arCOG10311	-	-
1	arCOG03392	-	Membrane-bound metal-dependent hydrolase
1	arCOG01239	trmY	Specifically catalyzes the N1-methylation of pseudouridine at position 54 (Psi54) in tRNAs
1	arCOG01040	-	AAA domain
1	arCOG08116	-	-
1	arCOG00005	-	transcriptional
1	arCOG01073	-	COG0494 NTP pyrophosphohydrolases including oxidative damage repair enzymes
1	arCOG00989	tgtA	Exchanges the guanine residue with 7-cyano-7- deazaguanine (preQ0) at position 15 in the dihydrouridine loop (D- loop) of archaeal tRNAs
1	arCOG04655	-	RNA-binding protein, contains TRAM domain
1	arCOG04399	-	Transcriptional regulator
1	arCOG04558	iunH1	COG1957 Inosine-uridine nucleoside N-ribohydrolase
1	arCOG01168	-	COG4948 L-alanine-DL-glutamate epimerase and related enzymes of enolase superfamily
1	arCOG00041	-	phosphoribosyltransferases
1	arCOG07499	-	-
1	arCOG01233	cobW1	cobalamin synthesis protein P47K
1	arCOG08928	-	-
1	arCOG01582	-	COG1522 Transcriptional regulators
1	arCOG01695	-	RNA-binding protein homologous to eukaryotic snRNP
1	arCOG10322	-	-
1	arCOG01361	elp3	histone acetyltransferase, ELP3 family
1	arCOG04569	-	-
1	arCOG06215	-	-
1	arCOG04637	-	-
1	arCOG00603	pyrD	Dihydroorotate dehydrogenase
1	arCOG00576	gufA	divalent heavy-metal cations transporter
1	arCOG01128	tenA	transcription activator
1	arCOG02318	htr28	Methyl-accepting chemotaxis sensory transducer with Pas Pac sensor
1	arCOG06315	-	response regulator, receiver
1	arCOG00557	lhr1	DEAD H associated
1	arCOG10803	-	-
1	arCOG06326	-	-
1	arCOG03320	-	Acetyltransferase (GNAT) domain
1	arCOG06879	-	-
1	arCOG01395	-	protein conserved in archaea
1	arCOG11653	-	-
1	arCOG01015	pus10	Responsible for synthesis of pseudouridine from uracil- 54 and uracil-55 in the psi GC loop of transfer RNAs
1	arCOG00985	-	RNA-binding protein (contains PUA domain)
1	arCOG04887	-	integral membrane protein
1	arCOG00682	-	Transposase, is605 orfb family
1	arCOG04686	vacB	COG0557 Exoribonuclease R
1	arCOG00606	-	Signal transduction protein with CBS domains
1	arCOG00014	pfk1	COG0524 Sugar kinases, ribokinase family
1	arCOG04125	rtcA	Catalyzes the conversion of 3'-phosphate to a 2',3'- cyclic phosphodiester at the end of RNA. The mechanism of action of the enzyme occurs in 3 steps (A) adenylation of the enzyme by ATP
1	arCOG00130	-	COG0477 Permeases of the major facilitator superfamily
1	arCOG00839	yyaI	COG0454 Histone acetyltransferase HPA2 and related acetyltransferases
1	arCOG08893	-	-
1	arCOG01680	-	Transcriptional regulators
1	arCOG06712	-	COG2202 FOG PAS PAC domain
1	arCOG01033	aroE	Involved in the biosynthesis of the chorismate, which leads to the biosynthesis of aromatic amino acids. Catalyzes the reversible NADPH linked reduction of 3-dehydroshikimate (DHSA) to yield shikimate (SA)
1	arCOG06234	-	Helix-hairpin-helix domain
1	arCOG02014	-	COG0147 Anthranilate para-aminobenzoate synthases component I
1	arCOG00086	trpD2	COG0512 Anthranilate para-aminobenzoate synthases component II
1	arCOG02297	pabC	Belongs to the class-IV pyridoxal-phosphate-dependent aminotransferase family
1	arCOG13435	-	-
1	arCOG00244	-	Saccharopine dehydrogenase
1	arCOG00767	-	Belongs to the phosphohexose mutase family
1	arCOG06890	-	-
1	arCOG00371	smc	Required for chromosome condensation and partitioning
1	arCOG02610	scpA	chromosome segregation and condensation protein ScpA
1	arCOG00090	-	COG0518 GMP synthase - Glutamine amidotransferase domain
1	arCOG00040	gptA	phosphoribosyltransferases
1	arCOG02741	thiC	Catalyzes the synthesis of the hydroxymethylpyrimidine phosphate (HMP-P) moiety of thiamine from aminoimidazole ribotide (AIR) in a radical S-adenosyl-L-methionine (SAM)-dependent reaction
1	arCOG01661	-	COG1073 Hydrolases of the alpha beta superfamily
1	arCOG02256	phzF	Phenazine biosynthesis protein phzf family
1	arCOG02271	-	DNA binding protein
1	arCOG01267	bdhA	COG1028 Dehydrogenases with different specificities (related to short-chain alcohol dehydrogenases)
1	arCOG00771	-	COG1680 Beta-lactamase class C and other penicillin binding proteins
1	arCOG02830	-	Restriction endonuclease
1	arCOG02462	-	Metal-dependent hydrolase
1	arCOG11194	-	-
1	arCOG01891	tmk	thymidylate kinase
1	arCOG12066	-	-
1	arCOG03015	-	NAD-dependent epimerase dehydratase
1	arCOG04472	cofC	Guanylyltransferase that catalyzes the activation of 2- phospho-L-lactate (LP) as (2S)-lactyl-2-diphospho-5'-guanosine (LPPG), via the condensation of LP with GTP. Is involved in the biosynthesis of coenzyme F420, a hydride carrier cofactor
1	arCOG00657	cofG	Catalyzes the radical-mediated transfer of the hydroxybenzyl group from 4-hydroxyphenylpyruvate (HPP) to 5-amino- 6-ribitylamino-2,4(1H,3H)-pyrimidinedione to form 7,8-didemethyl- 8-hydroxy-5-deazariboflavin (FO)
1	arCOG01312	-	-
1	arCOG11420	-	-
1	arCOG00656	cofH	COG1060 Thiamine biosynthesis enzyme ThiH and related
1	arCOG04012	-	lipoprotein involved in nitrous oxide reduction

## Sheet: CetZ regions - full
Order	Species abbreviation	Gene locus	EggNog E value	EggNog score	Assigned COG - raw output	arCOGID	arCOG count from 29 CetZ regions	Prefered Name	Description (reported annotation)	COG category
Thermococcales	PYRAB	272844.PAB0537	2.23e-235	648	COG0214@1|root,arCOG04075@2157|Archaea,2XSYK@28890|Euryarchaeota,243HV@183968|Thermococci	arCOG04075	7	pdxS	Catalyzes the formation of pyridoxal 5'-phosphate from ribose 5-phosphate (RBP), glyceraldehyde 3-phosphate (G3P) and ammonia. The ammonia is provided by the PdxT subunit. Can also use ribulose 5-phosphate and dihydroxyacetone phosphate as substrates, resulting from enzyme-catalyzed isomerization of RBP and G3P, respectively	H
		272844.PAB0538	8.21e-139	392	COG0311@1|root,arCOG00034@2157|Archaea,2XTZS@28890|Euryarchaeota,242MN@183968|Thermococci	arCOG00034	8	pdxT	Catalyzes the hydrolysis of glutamine to glutamate and ammonia as part of the biosynthesis of pyridoxal 5'-phosphate. The resulting ammonia molecule is channeled to the active site of PdxS	H
		272844.PAB0539	2.89e-224	618	COG1106@1|root,arCOG03239@2157|Archaea	arCOG03239	1	-	ATP binding	L
		272844.PAB2442	0	1325	COG0243@1|root,arCOG01491@2157|Archaea,2XT94@28890|Euryarchaeota,242NI@183968|Thermococci	arCOG01491	6	-	Molybdopterin oxidoreductase Fe4S4 domain	C
		272844.PAB0543	0	941	COG1178@1|root,arCOG00163@2157|Archaea,2XU8Q@28890|Euryarchaeota,243EI@183968|Thermococci	arCOG00163	5	-	transport system permease	P
		272844.PAB0545	6.93e-236	649	COG3839@1|root,arCOG00175@2157|Archaea,2Y7MB@28890|Euryarchaeota,245KD@183968|Thermococci	arCOG00175	4	-	Function Code 14.4 Transport and Binding Proteins Carbohydrates, organic alcohols, and acids	E
		272844.PAB1835	2.39e-256	702	COG4143@1|root,arCOG00226@2157|Archaea,2XT44@28890|Euryarchaeota,24311@183968|Thermococci	arCOG00226	5	-	ABC-type thiamine transport system, periplasmic component	H
		272844.PAB1834	1.4e-290	794	arCOG07699@1|root,arCOG07699@2157|Archaea,2Y3I7@28890|Euryarchaeota,2448N@183968|Thermococci	arCOG07699	2	-	-	-
		272844.PAB0547	3.33e-244	670	COG1759@1|root,arCOG04346@2157|Archaea,2XUFR@28890|Euryarchaeota,243GC@183968|Thermococci	arCOG04346	21	purP	Catalyzes the ATP- and formate-dependent formylation of 5-aminoimidazole-4-carboxamide-1-beta-d-ribofuranosyl 5'- monophosphate (AICAR) to 5-formaminoimidazole-4-carboxamide-1- beta-d-ribofuranosyl 5'-monophosphate (FAICAR) in the absence of folates	F
		272844.PAB2417	9.66e-221	608	COG0519@1|root,arCOG00085@2157|Archaea,2XT82@28890|Euryarchaeota,24351@183968|Thermococci	arCOG00085	14	guaAB	Catalyzes the synthesis of GMP from XMP	F
		272844.PAB0549	8.97e-139	391	COG0518@1|root,arCOG00087@2157|Archaea,2XT3G@28890|Euryarchaeota,242WF@183968|Thermococci	arCOG00087	14	guaAA	Catalyzes the synthesis of GMP from XMP	F
		272844.PAB2393	4.39e-244	670	COG1275@1|root,arCOG04355@2157|Archaea,2XVN8@28890|Euryarchaeota,2438Y@183968|Thermococci	arCOG04355	1	-	C4-dicarboxylate transporter malic acid transport protein (TehA Mae1)	P
		246969.TAM4_292	3.16e-14	66.6	arCOG11267@1|root,arCOG11267@2157|Archaea	arCOG11267	1	-	-	-
		272844.PAB0550	5.23e-102	296	COG1848@1|root,arCOG00710@2157|Archaea,2Y02K@28890|Euryarchaeota,244DU@183968|Thermococci	arCOG00710	2	-	Large family of predicted nucleotide-binding domains	V
		593117.TGAM_0764	6.89e-31	111	arCOG05785@1|root,arCOG05785@2157|Archaea,2Y4V5@28890|Euryarchaeota,244HK@183968|Thermococci	arCOG05785	11	-	-	-
		272844.PAB2392	1.13e-160	451	COG4025@1|root,arCOG05786@2157|Archaea,2Y2K7@28890|Euryarchaeota,243VQ@183968|Thermococci	arCOG05786	14	-	Predicted membrane protein (DUF2101)	S
		272844.PAB1827	0	1637	COG5306@1|root,arCOG03512@2157|Archaea,2Y0GI@28890|Euryarchaeota,242SV@183968|Thermococci	arCOG03512	14	-	Domain of unknown function (DUF2341)	S
		272844.PAB1826	0	1381	arCOG05787@1|root,arCOG05787@2157|Archaea,2Y2PW@28890|Euryarchaeota,243MW@183968|Thermococci	arCOG05787	15	-	-	-
		272844.PAB1825	0	927	arCOG05788@1|root,arCOG05788@2157|Archaea,2Y384@28890|Euryarchaeota,243SS@183968|Thermococci	arCOG05788	13	-	-	-
		272844.PAB1824	9.45e-95	276	arCOG05789@1|root,arCOG05789@2157|Archaea,2Y54P@28890|Euryarchaeota,244Q9@183968|Thermococci	arCOG05789	15	-	-	-
		272844.PAB1823	3.67e-93	272	arCOG03821@1|root,arCOG03821@2157|Archaea,2Y4KQ@28890|Euryarchaeota,245JH@183968|Thermococci	arCOG03821	15	-	-	-
		272844.PAB1822	4.21e-138	390	COG1991@1|root,arCOG03822@2157|Archaea,2XYGQ@28890|Euryarchaeota,245HB@183968|Thermococci	arCOG03822	15	-	Class III signal peptide	S
		272844.PAB1821	8.41e-133	377	arCOG05790@1|root,arCOG05790@2157|Archaea,2Y2JJ@28890|Euryarchaeota,243Z5@183968|Thermococci	arCOG05790	15	-	-	-
		272844.PAB1820	7.12e-254	697	COG0206@1|root,arCOG02202@2157|Archaea,2XTM7@28890|Euryarchaeota,243QG@183968|Thermococci	arCOG02202	27	cetZ	Involved in cell shape control	D
		272844.PAB1819	0	1367	COG3291@1|root,arCOG03396@2157|Archaea,2Y2XK@28890|Euryarchaeota,242ST@183968|Thermococci	arCOG03396	15	-	Prenyltransferase and squalene oxidase repeat	I
		272844.PAB1818	0	1342	arCOG03270@1|root,arCOG03270@2157|Archaea,2XVBF@28890|Euryarchaeota,243FG@183968|Thermococci	arCOG03270	5	-	-	-
		272844.PAB1817	0	1771	COG1201@1|root,arCOG00557@2157|Archaea,2XSTH@28890|Euryarchaeota,242TM@183968|Thermococci	arCOG00557	6	-	DEAD/H associated	L
		272844.PAB0552	2.37e-79	236	COG1591@1|root,arCOG00919@2157|Archaea,2XTHF@28890|Euryarchaeota,244DR@183968|Thermococci	arCOG00919	5	hjc	A structure-specific endonuclease that resolves Holliday junction (HJ) intermediates during genetic recombination. Cleaves 4-way DNA junctions introducing paired nicks in opposing strands, leaving a 5'-terminal phosphate and a 3'-terminal hydroxyl group that are ligated to produce recombinant products	L
		272844.PAB0553	0	965	arCOG05791@1|root,arCOG05791@2157|Archaea,2Y2RY@28890|Euryarchaeota,2431Y@183968|Thermococci	arCOG05791	5	-	-	-
		272844.PAB1814	2e-135	384	COG2457@1|root,arCOG04458@2157|Archaea,2XXVM@28890|Euryarchaeota,24433@183968|Thermococci	arCOG04458	5	-	Protein of unknown function (DUF447)	S
		342949.PNA2_1906	3.05e-49	157	COG1873@1|root,arCOG02155@2157|Archaea,2Y6F8@28890|Euryarchaeota,244CS@183968|Thermococci	arCOG02155	5	-	PRC-barrel domain	S
		272844.PAB1813	5.11e-106	305	COG2238@1|root,arCOG01344@2157|Archaea,2XXA6@28890|Euryarchaeota,242ZB@183968|Thermococci	arCOG01344	5	rps19e	May be involved in maturation of the 30S ribosomal subunit	J
		272844.PAB1812	2.06e-89	263	COG1534@1|root,arCOG01346@2157|Archaea,2XZMA@28890|Euryarchaeota,2443F@183968|Thermococci	arCOG01346	5	-	RNA-binding protein	J
		272844.PAB0555	5.11e-222	614	COG0501@1|root,arCOG01334@2157|Archaea,2Y6I8@28890|Euryarchaeota,244MU@183968|Thermococci	arCOG01334	1	-	Peptidase family M48	O
		272844.PAB1810	1.75e-298	813	COG0436@1|root,arCOG01131@2157|Archaea,2XVXM@28890|Euryarchaeota,243JD@183968|Thermococci	arCOG01131	4	-	DegT/DnrJ/EryC1/StrS aminotransferase family	E
		272844.PAB0558	8.25e-249	684	COG1084@1|root,arCOG00352@2157|Archaea,2XU5R@28890|Euryarchaeota,2433Q@183968|Thermococci	arCOG00352	4	-	Nucleolar GTP-binding protein 1 (NOG1)	S
		272844.PAB1809	1.99e-118	340	COG2245@1|root,arCOG01644@2157|Archaea,2XY66@28890|Euryarchaeota,24464@183968|Thermococci	arCOG01644	4	-	Protein of unknown function (DUF996)	S
		272844.PAB1808	3.44e-110	316	COG5423@1|root,arCOG04361@2157|Archaea,2XXNK@28890|Euryarchaeota,2443X@183968|Thermococci	arCOG04361	4	-	Predicted metal-binding protein (DUF2284)	S
		272844.PAB0559	2.61e-89	262	COG0509@1|root,arCOG01303@2157|Archaea,2XY1B@28890|Euryarchaeota,24409@183968|Thermococci	arCOG01303	4	gcvH	The glycine cleavage system catalyzes the degradation of glycine. The H protein shuttles the methylamine group of glycine from the P protein to the T protein	E
		272844.PAB7207	3.73e-40	132	COG1383@1|root,arCOG01885@2157|Archaea,2Y07I@28890|Euryarchaeota,244GA@183968|Thermococci	arCOG01885	3	rps17e	Belongs to the eukaryotic ribosomal protein eS17 family	J
Archaeoglobales	ARCFU	224325.AF_1709	8.37e-204	565	arCOG06139@1|root,arCOG06139@2157|Archaea,2Y113@28890|Euryarchaeota,2476T@183980|Archaeoglobi	arCOG06139	2	-	HEPN domain	S
		224325.AF_1710	2.34e-240	661	COG0732@1|root,arCOG02626@2157|Archaea,2XY2C@28890|Euryarchaeota,24749@183980|Archaeoglobi	arCOG02626	2	-	Type I restriction modification DNA specificity domain	L
		224325.AF_1711	1.66e-96	281	COG1848@1|root,arCOG00730@2157|Archaea,2XZA2@28890|Euryarchaeota,246FP@183980|Archaeoglobi	arCOG00730	6	-	Large family of predicted nucleotide-binding domains	V
		224325.AF_1712	1.72e-40	134	COG2880@1|root,arCOG03880@2157|Archaea,2Y62G@28890|Euryarchaeota,247H3@183980|Archaeoglobi	arCOG03880	1	-	Protein of unknown function DUF104	K
		224325.AF_1713	1.48e-29	105	arCOG09828@1|root,arCOG09828@2157|Archaea,2Y5A7@28890|Euryarchaeota,247GN@183980|Archaeoglobi	arCOG09828	1	-	-	-
		224325.AF_1714	8.74e-36	121	arCOG06140@1|root,arCOG06140@2157|Archaea,2Y4G2@28890|Euryarchaeota,247CD@183980|Archaeoglobi	arCOG06140	1	-	-	-
		387631.Asulf_01177	4.36e-69	236	COG0286@1|root,arCOG02632@2157|Archaea,2XUMY@28890|Euryarchaeota,246CC@183980|Archaeoglobi	arCOG02632	1	-	type I restriction system adenine methylase (hsdM)	V
		224325.AF_1716	1.67e-224	618	COG0657@1|root,arCOG02638@2157|Archaea,2XTFN@28890|Euryarchaeota	arCOG02638	1	-	Alpha beta hydrolase	I
		224325.AF_1717	6.08e-88	259	COG2427@1|root,arCOG02113@2157|Archaea,2Y1SA@28890|Euryarchaeota,246IX@183980|Archaeoglobi	arCOG02113	1	-	Protein of unknown function (DUF1641)	S
		224325.AF_1718	3.46e-37	125	arCOG06141@1|root,arCOG06141@2157|Archaea,2Y28R@28890|Euryarchaeota,2479A@183980|Archaeoglobi	arCOG06141	1	-	Family of unknown function (DUF5371)	S
		224325.AF_1719	3.38e-104	301	COG0440@1|root,arCOG04445@2157|Archaea,2XVFX@28890|Euryarchaeota,2466B@183980|Archaeoglobi	arCOG04445	1	-	Acetolactate synthase, small subunit	E
		224325.AF_1720	0	1090	COG0028@1|root,arCOG01998@2157|Archaea,2XT5F@28890|Euryarchaeota,245VB@183980|Archaeoglobi	arCOG01998	1	-	Acetolactate synthase, large subunit	E
		224325.AF_1721	0	1007	COG3322@1|root,arCOG04446@2157|Archaea,2Y0DJ@28890|Euryarchaeota,246UC@183980|Archaeoglobi	arCOG04446	1	-	His Kinase A (phosphoacceptor) domain	T
		224325.AF_1722	0	2278	COG1933@1|root,arCOG04447@2157|Archaea,2XU5S@28890|Euryarchaeota,246MU@183980|Archaeoglobi	arCOG04447	1	polC	Possesses two activities a DNA synthesis (polymerase) and an exonucleolytic activity that degrades single-stranded DNA in the 3'- to 5'-direction. Has a template-primer preference which is characteristic of a replicative DNA polymerase	L
		224325.AF_1723	8.75e-90	263	COG1522@1|root,arCOG01580@2157|Archaea,2XX3W@28890|Euryarchaeota,246AW@183980|Archaeoglobi	arCOG01580	2	-	helix_turn_helix ASNC type	K
		224325.AF_1724	8.57e-218	601	COG1397@1|root,arCOG04448@2157|Archaea,2XV15@28890|Euryarchaeota,245ZY@183980|Archaeoglobi	arCOG04448	1	-	PFAM ADP-ribosylation Crystallin J1	O
		224325.AF_1725	7.46e-232	637	COG1793@1|root,arCOG01347@2157|Archaea,2XTCK@28890|Euryarchaeota,246K0@183980|Archaeoglobi	arCOG01347	1	-	DNA ligase that seals nicks in double-stranded DNA during DNA replication, DNA recombination and DNA repair	L
		224325.AF_1726	1.43e-175	491	COG1273@1|root,arCOG10146@2157|Archaea,2XZ02@28890|Euryarchaeota	arCOG10146	1	ku	With LigD forms a non-homologous end joining (NHEJ) DNA repair enzyme, which repairs dsDNA breaks with reduced fidelity. Binds linear dsDNA with 5'- and 3'- overhangs but not closed circular dsDNA nor ssDNA. Recruits and stimulates the ligase activity of LigD	L
		224325.AF_1727	0	879	COG0281@1|root,arCOG00853@2157|Archaea,2XSTN@28890|Euryarchaeota,246RP@183980|Archaeoglobi	arCOG00853	1	-	Malic enzyme, NAD binding domain	C
		224325.AF_1728	7.43e-256	701	COG0438@1|root,arCOG01403@2157|Archaea,2XVAJ@28890|Euryarchaeota,245P8@183980|Archaeoglobi	arCOG01403	1	-	Glycosyltransferase Family 4	M
		224325.AF_1729	5.51e-212	587	COG0206@1|root,arCOG02202@2157|Archaea,2XWHV@28890|Euryarchaeota,2464R@183980|Archaeoglobi	arCOG02202	27	-	Involved in cell shape control	D
		224325.AF_1730	1.64e-195	541	COG0101@1|root,arCOG04449@2157|Archaea,2XTH5@28890|Euryarchaeota,24670@183980|Archaeoglobi	arCOG04449	1	truA	Formation of pseudouridine at positions 38, 39 and 40 in the anticodon stem and loop of transfer RNAs	J
		224325.AF_1731	2.38e-66	201	arCOG15027@1|root,arCOG15027@2157|Archaea	arCOG15027	1	-	-	-
		224325.AF_1732	1.03e-240	662	COG0057@1|root,arCOG00493@2157|Archaea,2XT16@28890|Euryarchaeota,246JU@183980|Archaeoglobi	arCOG00493	1	gap	Belongs to the glyceraldehyde-3-phosphate dehydrogenase family	G
		224325.AF_1733	1.21e-24	92.8	COG1532@1|root,arCOG04856@2157|Archaea	arCOG04856	1	-	PFAM RNA-binding protein	S
		224325.AF_1734	0	954	COG1668@1|root,arCOG04450@2157|Archaea,2XTRJ@28890|Euryarchaeota,246ND@183980|Archaeoglobi	arCOG04450	1	-	COG1668 ABC-type Na efflux pump, permease component	C
		224325.AF_1735	1.57e-207	577	COG1668@1|root,arCOG01470@2157|Archaea,2XU06@28890|Euryarchaeota,2466E@183980|Archaeoglobi	arCOG01470	1	-	ABC-2 family transporter protein	C
		224325.AF_1736	8.22e-305	832	COG1257@1|root,arCOG04260@2157|Archaea,2XTV9@28890|Euryarchaeota,245ZK@183980|Archaeoglobi	arCOG04260	1	-	Hydroxymethylglutaryl-CoA reductase, degradative	I
		224325.AF_1737	0	1290	COG1331@1|root,arCOG02007@2157|Archaea,2XU5Q@28890|Euryarchaeota,246VZ@183980|Archaeoglobi	arCOG02007	1	-	N-acylglucosamine 2-epimerase (GlcNAc 2-epimerase)	O
		224325.AF_1738	9.38e-297	809	COG1232@1|root,arCOG01522@2157|Archaea,2XVES@28890|Euryarchaeota,24637@183980|Archaeoglobi	arCOG01522	1	-	PFAM amine oxidase	H
		224325.AF_1739	8.17e-266	728	arCOG10161@1|root,arCOG10161@2157|Archaea	arCOG10161	1	-	-	-
		224325.AF_1740	9.77e-125	355	COG0575@1|root,arCOG04106@2157|Archaea,2XWNR@28890|Euryarchaeota,2471C@183980|Archaeoglobi	arCOG04106	1	carS	Catalyzes the formation of CDP-2,3-bis-(O- geranylgeranyl)-sn-glycerol (CDP-archaeol) from 2,3-bis-(O- geranylgeranyl)-sn-glycerol 1-phosphate (DGGGP) and CTP. This reaction is the third ether-bond-formation step in the biosynthesis of archaeal membrane lipids	I
		224325.AF_1741	1.23e-113	327	COG0461@1|root,arCOG00029@2157|Archaea,2XVNG@28890|Euryarchaeota,24733@183980|Archaeoglobi	arCOG00029	1	pyrE	Catalyzes the transfer of a ribosyl phosphate group from 5-phosphoribose 1-diphosphate to orotate, leading to the formation of orotidine monophosphate (OMP)	F
		224325.AF_1742	7.7e-221	613	COG3888@1|root,arCOG01804@2157|Archaea,2XXE6@28890|Euryarchaeota,2466Y@183980|Archaeoglobi	arCOG01804	1	-	COGs COG3888 transcriptional regulator protein	K
		224325.AF_1743	3.11e-136	385	COG1522@1|root,arCOG01585@2157|Archaea,2Y7PY@28890|Euryarchaeota	arCOG01585	1	-	helix_turn_helix ASNC type	K
		224325.AF_1744	2.18e-108	314	COG0558@1|root,arCOG00670@2157|Archaea,2XWJ0@28890|Euryarchaeota,246CJ@183980|Archaeoglobi	arCOG00670	2	-	Belongs to the CDP-alcohol phosphatidyltransferase class-I family	I
		224325.AF_1745	2.32e-121	346	arCOG04451@1|root,arCOG04451@2157|Archaea,2XV98@28890|Euryarchaeota,246BK@183980|Archaeoglobi	arCOG04451	1	-	Ribbon-helix-helix protein, copG family	K
		224325.AF_1746	0	927	COG0004@1|root,arCOG04397@2157|Archaea,2XTEB@28890|Euryarchaeota	arCOG04397	2	amt	Ammonium Transporter	P
		224325.AF_1747	1.48e-71	215	COG0347@1|root,arCOG02305@2157|Archaea,2XYN5@28890|Euryarchaeota,2475X@183980|Archaeoglobi	arCOG02305	2	-	Belongs to the P(II) protein family	E
		224325.AF_1748	4.15e-174	484	COG0491@1|root,arCOG00504@2157|Archaea,2XXCE@28890|Euryarchaeota	arCOG00504	1	-	Metallo-beta-lactamase superfamily	S
		224325.AF_1749	6.44e-264	724	COG0004@1|root,arCOG04397@2157|Archaea,2XTEB@28890|Euryarchaeota	arCOG04397	2	amt	Ammonium Transporter	P
		224325.AF_1750	1.1e-67	206	COG0347@1|root,arCOG02305@2157|Archaea,2XYN5@28890|Euryarchaeota,2475X@183980|Archaeoglobi	arCOG02305	2	-	Belongs to the P(II) protein family	E
		224325.AF_1751	3.38e-292	798	COG3635@1|root,arCOG01696@2157|Archaea,2XTE8@28890|Euryarchaeota,2461V@183980|Archaeoglobi	arCOG01696	1	apgM	Catalyzes the interconversion of 2-phosphoglycerate and 3-phosphoglycerate	G
		224325.AF_1752	0	973	COG1070@1|root,arCOG00025@2157|Archaea,2Y7I2@28890|Euryarchaeota	arCOG00025	1	-	Belongs to the FGGY kinase family	G
Archaeoglobales	ARCVS	693661.Arcve_1859	9.68e-110	322	COG2218@1|root,arCOG00097@2157|Archaea	arCOG00097	2	-	PFAM glutamate synthase alpha subunit domain protein	C
		693661.Arcve_1860	6.22e-132	380	COG2218@1|root,arCOG00097@2157|Archaea	arCOG00097	2	-	PFAM glutamate synthase alpha subunit domain protein	C
		693661.Arcve_1861	0	928	COG2304@1|root,arCOG02902@2157|Archaea	arCOG02902	1	-	von Willebrand factor, type A	O
		693661.Arcve_1862	1.38e-313	853	COG0714@1|root,arCOG00434@2157|Archaea	arCOG00434	1	-	ATPase associated with various cellular activities	S
		693661.Arcve_1863	1.09e-219	605	COG0731@1|root,arCOG00953@2157|Archaea,2XUIN@28890|Euryarchaeota	arCOG00953	1	-	Radical SAM domain protein	J
		693661.Arcve_1864	5.95e-300	819	COG1028@1|root,arCOG01259@2157|Archaea,2XVJZ@28890|Euryarchaeota	arCOG01259	3	-	COG1028 Dehydrogenases with different specificities (related to short-chain alcohol dehydrogenases)	I
		1343739.PAP_06935	3.71e-22	94	COG0384@1|root,arCOG02256@2157|Archaea,2XUVT@28890|Euryarchaeota,2451Z@183968|Thermococci	arCOG02256	2	-	Phenazine biosynthesis-like protein	S
		1343739.PAP_06935	1.37e-51	173	COG0384@1|root,arCOG02256@2157|Archaea,2XUVT@28890|Euryarchaeota,2451Z@183968|Thermococci	arCOG02256	2	-	Phenazine biosynthesis-like protein	S
		693661.Arcve_1866	3e-127	362	arCOG10329@1|root,arCOG10329@2157|Archaea,2XZKH@28890|Euryarchaeota,2475P@183980|Archaeoglobi	arCOG10329	1	-	-	-
		589924.Ferp_0341	8.12e-74	236	arCOG04932@1|root,arCOG04932@2157|Archaea,2XY95@28890|Euryarchaeota	arCOG04932	2	-	-	-
		589924.Ferp_0341	8.9e-51	176	arCOG04932@1|root,arCOG04932@2157|Archaea,2XY95@28890|Euryarchaeota	arCOG04932	2	-	-	-
		693661.Arcve_1868	5.05e-52	164	arCOG03925@1|root,arCOG03925@2157|Archaea	arCOG03925	1	-	-	-
		693661.Arcve_1869	5.63e-227	625	COG4885@1|root,arCOG04478@2157|Archaea,2XTQQ@28890|Euryarchaeota,2473W@183980|Archaeoglobi	arCOG04478	1	-	protein conserved in archaea	S
		693661.Arcve_1870	2.24e-238	655	COG2834@1|root,arCOG02470@2157|Archaea,2XWT9@28890|Euryarchaeota,246WN@183980|Archaeoglobi	arCOG02470	1	-	Outer membrane lipoprotein-sorting protein	M
		693661.Arcve_1871	1.98e-186	517	COG4742@1|root,arCOG04362@2157|Archaea,2XYCM@28890|Euryarchaeota,2470Q@183980|Archaeoglobi	arCOG04362	2	-	Transcriptional regulator	K
		693661.Arcve_1872	6.57e-254	698	arCOG03599@1|root,arCOG03599@2157|Archaea,2Y62W@28890|Euryarchaeota	arCOG03599	1	-	-	-
		693661.Arcve_1873	8.23e-62	189	arCOG11172@1|root,arCOG11172@2157|Archaea	arCOG11172	1	-	-	-
		693661.Arcve_1874	7.31e-222	613	COG1405@1|root,arCOG01981@2157|Archaea,2XT0Z@28890|Euryarchaeota,246R1@183980|Archaeoglobi	arCOG01981	1	tfb	Stabilizes TBP binding to an archaeal box-A promoter. Also responsible for recruiting RNA polymerase II to the pre- initiation complex (DNA-TBP-TFIIB)	K
		693661.Arcve_1875	1.19e-62	192	COG3277@1|root,arCOG02466@2157|Archaea,2Y6CP@28890|Euryarchaeota,247G4@183980|Archaeoglobi	arCOG02466	1	-	RNA-binding protein involved in rRNA processing	J
		693661.Arcve_1876	1.58e-283	775	COG1078@1|root,arCOG04430@2157|Archaea,2XUT7@28890|Euryarchaeota,24624@183980|Archaeoglobi	arCOG04430	2	-	PFAM Metal-dependent phosphohydrolase, HD	S
		693661.Arcve_1877	1.39e-149	421	COG3398@1|root,arCOG02611@2157|Archaea	arCOG02611	1	deoR2	protein conserved in archaea	K
		693661.Arcve_1878	5.68e-259	709	COG0006@1|root,arCOG01000@2157|Archaea,2XTQI@28890|Euryarchaeota,245YM@183980|Archaeoglobi	arCOG01000	2	-	Belongs to the peptidase M24B family	E
		693661.Arcve_1879	2.51e-203	563	COG0024@1|root,arCOG01001@2157|Archaea,2XT8G@28890|Euryarchaeota,24605@183980|Archaeoglobi	arCOG01001	2	map	Removes the N-terminal methionine from nascent proteins. The N-terminal methionine is often cleaved when the second residue in the primary sequence is small and uncharged (Met-Ala-, Cys, Gly, Pro, Ser, Thr, or Val)	E
		693661.Arcve_1880	5.14e-217	599	COG0206@1|root,arCOG02202@2157|Archaea,2XWHV@28890|Euryarchaeota,2464R@183980|Archaeoglobi	arCOG02202	27	-	Involved in cell shape control	D
		693661.Arcve_1881	9.73e-228	627	COG0470@1|root,arCOG00469@2157|Archaea,2XTC8@28890|Euryarchaeota,24622@183980|Archaeoglobi	arCOG00469	1	rfcS	Part of the RFC clamp loader complex which loads the PCNA sliding clamp onto DNA	L
		693661.Arcve_1882	1.21e-80	240	arCOG12200@1|root,arCOG12200@2157|Archaea	arCOG12200	1	-	-	-
		693661.Arcve_1884	6.82e-42	136	arCOG05144@1|root,arCOG05144@2157|Archaea	arCOG05144	1	-	Family of unknown function (DUF5320)	S
		693661.Arcve_1885	1.45e-202	561	COG0039@1|root,arCOG00246@2157|Archaea,2XTQ0@28890|Euryarchaeota,245VI@183980|Archaeoglobi	arCOG00246	1	-	Belongs to the LDH MDH superfamily	C
		693661.Arcve_1886	0	1062	COG0446@1|root,COG0607@1|root,arCOG01069@2157|Archaea,arCOG02021@2157|Archaea,2XT0A@28890|Euryarchaeota,246VB@183980|Archaeoglobi	arCOG01069	1	-	Pyridine nucleotide-disulphide oxidoreductase, dimerisation	P
		693661.Arcve_1890	1.24e-79	236	COG1733@1|root,arCOG01057@2157|Archaea,2Y4AZ@28890|Euryarchaeota,2477J@183980|Archaeoglobi	arCOG01057	1	-	HxlR-like helix-turn-helix	K
		693661.Arcve_1891	2.1e-37	125	arCOG13285@1|root,arCOG13285@2157|Archaea	arCOG13285	1	-	-	-
		693661.Arcve_1893	1.38e-51	164	arCOG10228@1|root,arCOG10228@2157|Archaea,2Y4G1@28890|Euryarchaeota,247BM@183980|Archaeoglobi	arCOG10228	1	-	-	-
		693661.Arcve_1894	7.43e-104	300	COG1986@1|root,arCOG01223@2157|Archaea,2XWGY@28890|Euryarchaeota,2470C@183980|Archaeoglobi	arCOG01223	1	coaD	Reversibly transfers an adenylyl group from ATP to 4'- phosphopantetheine, yielding dephospho-CoA (dPCoA) and pyrophosphate	F
		693661.Arcve_1895	4.02e-121	345	COG1986@1|root,arCOG01221@2157|Archaea,2XWMP@28890|Euryarchaeota,24715@183980|Archaeoglobi	arCOG01221	1	-	Phosphatase that hydrolyzes non-canonical purine nucleotides such as XTP and ITP to their respective diphosphate derivatives. Probably excludes non-canonical purines from DNA precursor pool, thus preventing their incorporation into DNA and avoiding chromosomal lesions	F
		693661.Arcve_1896	3.6e-206	569	COG1533@1|root,arCOG01290@2157|Archaea,2XTYE@28890|Euryarchaeota,2461F@183980|Archaeoglobi	arCOG01290	3	-	Radical SAM domain protein	L
		693661.Arcve_1897	3.15e-161	451	COG1451@1|root,arCOG02625@2157|Archaea,2XY77@28890|Euryarchaeota	arCOG02625	3	-	Protein of unknown function DUF45	S
		693661.Arcve_1898	0	1875	COG0610@1|root,arCOG00878@2157|Archaea,2XSZ2@28890|Euryarchaeota,246YR@183980|Archaeoglobi	arCOG00878	1	-	Type I site-specific deoxyribonuclease, HsdR family	K
		693661.Arcve_1899	5.59e-90	263	arCOG07759@1|root,arCOG07759@2157|Archaea,2Y8HC@28890|Euryarchaeota,247FY@183980|Archaeoglobi	arCOG07759	1	-	-	-
		693661.Arcve_1900	6.22e-52	164	arCOG00818@1|root,arCOG00818@2157|Archaea,2Y26J@28890|Euryarchaeota	arCOG00818	1	-	SpoVT / AbrB like domain	K
		693661.Arcve_1901	2.41e-281	768	28HBD@1|root,2N5BB@2157|Archaea	-	16	-	-	-
		693661.Arcve_1902	1.08e-88	263	arCOG13980@1|root,arCOG13980@2157|Archaea,2Y3YC@28890|Euryarchaeota	arCOG13980	1	-	-	-
		693661.Arcve_1903	2.69e-196	545	arCOG06139@1|root,arCOG06139@2157|Archaea,2Y5WM@28890|Euryarchaeota	arCOG06139	2	-	HEPN domain	S
		693661.Arcve_1904	3.73e-302	824	COG0732@1|root,arCOG02626@2157|Archaea,2XY2C@28890|Euryarchaeota,24749@183980|Archaeoglobi	arCOG02626	2	-	Type I restriction modification DNA specificity domain	L
		693661.Arcve_1905	1.78e-140	397	COG1848@1|root,arCOG00710@2157|Archaea	arCOG00710	2	-	Toxic component of a toxin-antitoxin (TA) module. An RNase	S
Archaeoglobales	FERPA	589924.Ferp_2473	2.86e-181	506	COG0697@1|root,arCOG00271@2157|Archaea,2XT64@28890|Euryarchaeota,246RG@183980|Archaeoglobi	arCOG00271	2	-	EamA-like transporter family	G
		589924.Ferp_2474	4.59e-133	377	COG0500@1|root,arCOG01773@2157|Archaea,2XXKU@28890|Euryarchaeota,2479I@183980|Archaeoglobi	arCOG01773	1	-	Methyltransferase domain	Q
		589924.Ferp_2475	4.17e-315	857	COG0180@1|root,arCOG01887@2157|Archaea,2XSVC@28890|Euryarchaeota,245X3@183980|Archaeoglobi	arCOG01887	1	trpS	Tryptophanyl-tRNA synthetase	J
		589924.Ferp_2476	7.57e-216	597	COG1184@1|root,arCOG01124@2157|Archaea,2XUFM@28890|Euryarchaeota,245WC@183980|Archaeoglobi	arCOG01124	1	-	Belongs to the eIF-2B alpha beta delta subunits family	J
		589924.Ferp_2477	6.9e-179	498	COG1940@1|root,arCOG04280@2157|Archaea,2Y7CE@28890|Euryarchaeota,2468K@183980|Archaeoglobi	arCOG04280	1	-	ROK family	K
		589924.Ferp_2478	0	1926	arCOG02545@1|root,arCOG03906@1|root,arCOG02545@2157|Archaea,arCOG03906@2157|Archaea	arCOG02545	1	csg	metallopeptidase activity	DZ
		589924.Ferp_2479	2.16e-142	402	COG2078@1|root,arCOG01336@2157|Archaea,2XUAP@28890|Euryarchaeota,245QD@183980|Archaeoglobi	arCOG01336	1	-	pfam ammecr1	S
		589924.Ferp_2480	1.82e-80	239	COG1720@1|root,arCOG00761@2157|Archaea,2XYV4@28890|Euryarchaeota,246D2@183980|Archaeoglobi	arCOG00761	1	-	Uncharacterised protein family UPF0066	S
		589924.Ferp_2481	0	1299	COG1107@1|root,arCOG00429@2157|Archaea,2XTZ2@28890|Euryarchaeota,245S1@183980|Archaeoglobi	arCOG00429	1	-	Nucleic acid binding OB-fold tRNA helicase-type	L
		589924.Ferp_2482	1.05e-64	197	COG2522@1|root,arCOG00017@2157|Archaea,2Y7D1@28890|Euryarchaeota,246J1@183980|Archaeoglobi	arCOG00017	1	-	Transcriptional regulator	K
		589924.Ferp_2483	9.14e-119	341	COG0558@1|root,arCOG00670@2157|Archaea,2XWJ0@28890|Euryarchaeota,246CJ@183980|Archaeoglobi	arCOG00670	2	-	Belongs to the CDP-alcohol phosphatidyltransferase class-I family	I
		589924.Ferp_2484	1.56e-71	216	arCOG06415@1|root,arCOG06415@2157|Archaea	arCOG06415	1	-	Ribosomal protein S1-like RNA-binding domain	L
		589924.Ferp_2485	1.65e-303	827	COG0065@1|root,arCOG01698@2157|Archaea,2XTWH@28890|Euryarchaeota,245PP@183980|Archaeoglobi	arCOG01698	1	-	Catalyzes the isomerization between 2-isopropylmalate and 3-isopropylmalate, via the formation of 2-isopropylmaleate	E
		589924.Ferp_2486	1.21e-244	673	COG1163@1|root,arCOG00358@2157|Archaea,2XTYK@28890|Euryarchaeota,245TQ@183980|Archaeoglobi	arCOG00358	1	-	GTP-binding protein	S
		589924.Ferp_2487	1.55e-205	569	COG0123@1|root,arCOG00324@2157|Archaea,2Y2ST@28890|Euryarchaeota,246Y4@183980|Archaeoglobi	arCOG00324	1	-	Histone deacetylase domain	BQ
		387631.Asulf_01574	3.4e-85	274	COG1804@1|root,arCOG02304@2157|Archaea,2XTW7@28890|Euryarchaeota,246VM@183980|Archaeoglobi	arCOG02304	2	-	PFAM L-carnitine dehydratase bile acid-inducible protein F	C
		589924.Ferp_2489	0	891	COG1804@1|root,arCOG02304@2157|Archaea,2Y3AJ@28890|Euryarchaeota,246SE@183980|Archaeoglobi	arCOG02304	2	-	CoA-transferase family III	C
		589924.Ferp_2490	9.44e-298	815	COG0591@1|root,arCOG01316@2157|Archaea,2XU91@28890|Euryarchaeota,245R7@183980|Archaeoglobi	arCOG01316	2	-	Belongs to the sodium solute symporter (SSF) (TC 2.A.21) family	E
		589924.Ferp_2491	2.03e-25	94.4	arCOG10691@1|root,arCOG10691@2157|Archaea,2Y1MU@28890|Euryarchaeota,246JJ@183980|Archaeoglobi	arCOG10691	1	-	-	-
		589924.Ferp_2492	1.19e-120	345	arCOG06110@1|root,arCOG06110@2157|Archaea	arCOG06110	1	-	-	-
		589924.Ferp_2493	6e-216	597	COG0206@1|root,arCOG02202@2157|Archaea,2XWHV@28890|Euryarchaeota,2464R@183980|Archaeoglobi	arCOG02202	27	-	Involved in cell shape control	D
		589924.Ferp_2494	3.99e-197	547	COG0024@1|root,arCOG01001@2157|Archaea,2XT8G@28890|Euryarchaeota,24605@183980|Archaeoglobi	arCOG01001	2	map	Removes the N-terminal methionine from nascent proteins. The N-terminal methionine is often cleaved when the second residue in the primary sequence is small and uncharged (Met-Ala-, Cys, Gly, Pro, Ser, Thr, or Val)	E
		589924.Ferp_2495	9.46e-260	712	COG0006@1|root,arCOG01000@2157|Archaea,2XTQI@28890|Euryarchaeota,245YM@183980|Archaeoglobi	arCOG01000	2	-	Belongs to the peptidase M24B family	E
		589924.Ferp_2496	0	841	COG0422@1|root,arCOG02741@2157|Archaea,2XTMD@28890|Euryarchaeota,245QS@183980|Archaeoglobi	arCOG02741	5	thiC	Catalyzes the synthesis of the hydroxymethylpyrimidine phosphate (HMP-P) moiety of thiamine from aminoimidazole ribotide (AIR) in a radical S-adenosyl-L-methionine (SAM)-dependent reaction	H
		589924.Ferp_2497	1.22e-113	326	COG1913@1|root,arCOG00458@2157|Archaea,2XSVV@28890|Euryarchaeota,247C7@183980|Archaeoglobi	arCOG00458	1	-	zinc metalloprotease whose natural substrate is	O
		589924.Ferp_2498	7.56e-75	224	COG1504@1|root,arCOG04337@2157|Archaea,2Y6F4@28890|Euryarchaeota,247CC@183980|Archaeoglobi	arCOG04337	1	-	Protein of unknown function (DUF498/DUF598)	S
		589924.Ferp_2499	1.09e-256	701	COG1180@1|root,arCOG00947@2157|Archaea,2XWY1@28890|Euryarchaeota,246TQ@183980|Archaeoglobi	arCOG00947	1	-	PFAM Radical SAM domain protein	C
		589924.Ferp_2501	9.51e-102	293	COG0727@1|root,arCOG02579@2157|Archaea,2Y6CC@28890|Euryarchaeota,24771@183980|Archaeoglobi	arCOG02579	1	-	Putative zinc- or iron-chelating domain	S
		589924.Ferp_2502	7.49e-235	645	COG1085@1|root,arCOG00420@2157|Archaea,2XWY6@28890|Euryarchaeota,2464U@183980|Archaeoglobi	arCOG00420	4	-	UDP-glucose:hexose-1-phosphate uridylyltransferase activity	C
		589924.Ferp_2503	1.01e-172	484	COG0697@1|root,arCOG00271@2157|Archaea,2XXKE@28890|Euryarchaeota,2466R@183980|Archaeoglobi	arCOG00271	2	-	EamA-like transporter family	G
		589924.Ferp_2504	6.89e-143	404	COG1890@1|root,arCOG04186@2157|Archaea,2XSX9@28890|Euryarchaeota,245TS@183980|Archaeoglobi	arCOG04186	1	rps3ae	Belongs to the eukaryotic ribosomal protein eS1 family	J
		589924.Ferp_2505	1.89e-185	516	COG1606@1|root,arCOG00043@2157|Archaea,2XV2X@28890|Euryarchaeota,245RE@183980|Archaeoglobi	arCOG00043	1	-	Queuosine biosynthesis protein QueC	S
		589924.Ferp_2506	4.7e-103	298	COG0526@1|root,arCOG01976@2157|Archaea	arCOG01976	1	-	Thiol disulfide interchange protein	CO
		589924.Ferp_2507	5.12e-101	293	COG1611@1|root,arCOG02431@2157|Archaea,2XXTK@28890|Euryarchaeota,2469Y@183980|Archaeoglobi	arCOG02431	2	-	Possible lysine decarboxylase	S
		589924.Ferp_2508	1.42e-84	249	COG0432@1|root,arCOG04214@2157|Archaea,2XYW0@28890|Euryarchaeota,2469M@183980|Archaeoglobi	arCOG04214	3	-	Uncharacterised protein family UPF0047	S
		589924.Ferp_2509	0	1148	COG5427@1|root,arCOG00563@2157|Archaea,2XV1K@28890|Euryarchaeota,245V3@183980|Archaeoglobi	arCOG00563	1	-	Uncharacterized membrane protein (DUF2298)	S
		589924.Ferp_2510	9.39e-192	533	COG0462@1|root,arCOG00067@2157|Archaea,2XX5F@28890|Euryarchaeota,2467T@183980|Archaeoglobi	arCOG00067	1	-	N-terminal domain of ribose phosphate pyrophosphokinase	F
		589924.Ferp_2511	2.14e-91	268	COG1522@1|root,arCOG01580@2157|Archaea,2XX3W@28890|Euryarchaeota,246AW@183980|Archaeoglobi	arCOG01580	2	-	helix_turn_helix ASNC type	K
		589924.Ferp_2512	5.96e-112	322	COG1592@1|root,arCOG01097@2157|Archaea,2XXBF@28890|Euryarchaeota,246AT@183980|Archaeoglobi	arCOG01097	2	-	Rubrerythrin	C
		589924.Ferp_2513	1.24e-89	263	COG2193@1|root,arCOG01094@2157|Archaea,2Y22S@28890|Euryarchaeota	arCOG01094	1	bfr	Ferritin-like domain	P
		589924.Ferp_2514	2.09e-115	330	COG1592@1|root,arCOG01097@2157|Archaea,2XY7N@28890|Euryarchaeota,246A7@183980|Archaeoglobi	arCOG01097	2	-	Rubrerythrin	C
		589924.Ferp_2515	6.87e-145	409	COG4717@1|root,arCOG00369@2157|Archaea	arCOG00369	1	smc	ATPase activity	P
		589924.Ferp_2518	1.36e-235	647	COG0121@1|root,arCOG07614@1|root,arCOG03639@2157|Archaea,arCOG07614@2157|Archaea,2XXMS@28890|Euryarchaeota,246QB@183980|Archaeoglobi	arCOG07614	1	-	PFAM glutamine amidotransferase class-II	K
		589924.Ferp_2519	0	1122	COG2511@1|root,arCOG01719@2157|Archaea,2XT73@28890|Euryarchaeota,245Z1@183980|Archaeoglobi	arCOG01719	1	gatE	Allows the formation of correctly charged Gln-tRNA(Gln) through the transamidation of misacylated Glu-tRNA(Gln) in organisms which lack glutaminyl-tRNA synthetase. The reaction takes place in the presence of glutamine and ATP through an activated gamma-phospho-Glu-tRNA(Gln). The GatDE system is specific for glutamate and does not act on aspartate	J
		589924.Ferp_2520	6.9e-124	353	COG1853@1|root,arCOG02017@2157|Archaea,2Y8H7@28890|Euryarchaeota,2476R@183980|Archaeoglobi	arCOG02017	3	-	PFAM flavin reductase domain protein FMN-binding	S
Methanosarcinales	METBU	269797.Mbar_A1906	1.04e-87	268	COG4742@1|root,arCOG04362@2157|Archaea,2Y11Z@28890|Euryarchaeota,2NATZ@224756|Methanomicrobia	arCOG04362	2	-	Domain of unknown function (DUF1724)	K
		269797.Mbar_A3169	3.16e-93	278	COG1662@1|root,COG3677@1|root,arCOG02132@2157|Archaea,arCOG02139@2157|Archaea,2Y85V@28890|Euryarchaeota,2NB61@224756|Methanomicrobia	arCOG02132	1	-	Putative ATPase subunit of terminase (gpP-like)	L
		192952.MM_2507	7.49e-115	343	COG3385@1|root,arCOG03902@2157|Archaea,2XVZ6@28890|Euryarchaeota	arCOG03902	1	-	Transposase IS4 family protein	L
		1094980.Mpsy_1303	3.52e-49	160	COG0526@1|root,arCOG01972@2157|Archaea,2XXRJ@28890|Euryarchaeota,2N9YG@224756|Methanomicrobia	arCOG01972	4	trxA	Thioredoxin	O
		1094980.Mpsy_1302	1.81e-263	731	COG4065@1|root,arCOG04866@2157|Archaea,2XVGV@28890|Euryarchaeota,2N9CU@224756|Methanomicrobia	arCOG04866	4	-	Uncharacterized protein conserved in archaea (DUF2114)	S
		1094980.Mpsy_1300	5.23e-89	268	COG1810@1|root,arCOG02469@2157|Archaea,2XXEB@28890|Euryarchaeota,2NA3C@224756|Methanomicrobia	arCOG02469	4	-	Domain of unknown function	S
		269797.Mbar_A1098	4.04e-85	257	COG0125@1|root,arCOG01891@2157|Archaea,2XTAM@28890|Euryarchaeota,2N9Y8@224756|Methanomicrobia	arCOG01891	4	tmk	PFAM thymidylate kinase	F
		1094980.Mpsy_1296	2.01e-26	99.8	arCOG04980@1|root,arCOG04980@2157|Archaea,2Y1ZN@28890|Euryarchaeota,2NA2W@224756|Methanomicrobia	arCOG04980	4	-	-	-
		1094980.Mpsy_1295	1.14e-89	271	COG1411@1|root,arCOG00616@2157|Archaea,2XYJ0@28890|Euryarchaeota,2N9PP@224756|Methanomicrobia	arCOG00616	4	-	Belongs to the HisA HisF family	E
		192952.MM_1114	5.35e-109	320	COG1891@1|root,arCOG04482@2157|Archaea,2XUBQ@28890|Euryarchaeota,2N952@224756|Methanomicrobia	arCOG04482	4	mfnB	Catalyzes the formation of 4-(hydroxymethyl)-2- furancarboxaldehyde phosphate (4-HFC-P) from two molecules of glyceraldehyde-3-P (GA-3-P)	H
		1094980.Mpsy_1293	0	1009	COG0464@1|root,arCOG01308@2157|Archaea,2XSYR@28890|Euryarchaeota,2N91U@224756|Methanomicrobia	arCOG01308	4	-	Cell division protein 48 (CDC48), domain 2	O
		192952.MM_2077	1.69e-103	305	COG1458@1|root,arCOG00720@2157|Archaea,2XUK7@28890|Euryarchaeota,2NAIW@224756|Methanomicrobia	arCOG00720	5	-	PINc domain ribonuclease	V
		1094980.Mpsy_1283	2.21e-105	315	COG0382@1|root,arCOG00476@2157|Archaea,2XUHS@28890|Euryarchaeota,2N9SR@224756|Methanomicrobia	arCOG00476	6	-	Prenyltransferase that catalyzes the transfer of the geranylgeranyl moiety of geranylgeranyl diphosphate (GGPP) to the C2 hydroxyl of (S)-3-O-geranylgeranylglyceryl phosphate (GGGP). This reaction is the second ether-bond-formation step in the biosynthesis of archaeal membrane lipids	H
		1094980.Mpsy_1282	1.01e-138	401	COG0379@1|root,arCOG04459@2157|Archaea,2XUGT@28890|Euryarchaeota,2N922@224756|Methanomicrobia	arCOG04459	7	nadA	Catalyzes the condensation of iminoaspartate with dihydroxyacetone phosphate to form quinolinate	H
		1094980.Mpsy_1281	1.36e-121	355	COG1712@1|root,arCOG00254@2157|Archaea,2XUNA@28890|Euryarchaeota,2NBJI@224756|Methanomicrobia	arCOG00254	6	nadX	Specifically catalyzes the NAD or NADP-dependent dehydrogenation of L-aspartate to iminoaspartate	F
		1094980.Mpsy_1280	8.49e-113	333	COG0157@1|root,arCOG01482@2157|Archaea,2XTTY@28890|Euryarchaeota,2N950@224756|Methanomicrobia	arCOG01482	8	nadC	Involved in the catabolism of quinolinic acid (QA)	H
		1094980.Mpsy_1279	5.21e-116	352	arCOG03269@1|root,arCOG03269@2157|Archaea	arCOG03269	3	-	-	-
		1094980.Mpsy_1278	4.77e-203	569	COG0206@1|root,arCOG02202@2157|Archaea,2XTM7@28890|Euryarchaeota,2NB7I@224756|Methanomicrobia	arCOG02202	27	cetZ	Involved in cell shape control	D
		192952.MM_2834	5.19e-55	176	COG1661@1|root,arCOG04212@2157|Archaea,2XZVT@28890|Euryarchaeota,2NA04@224756|Methanomicrobia	arCOG04212	4	-	Domain of unknown function (DUF296)	S
		1094980.Mpsy_1275	3.02e-35	124	COG4738@1|root,arCOG04377@2157|Archaea,2Y4RY@28890|Euryarchaeota,2NB3T@224756|Methanomicrobia	arCOG04377	3	-	Transcriptional regulator, TrmB	K
		1094980.Mpsy_1274	1.44e-244	679	COG0148@1|root,arCOG01169@2157|Archaea,2XSXT@28890|Euryarchaeota,2N970@224756|Methanomicrobia	arCOG01169	4	eno	Catalyzes the reversible conversion of 2- phosphoglycerate into phosphoenolpyruvate. It is essential for the degradation of carbohydrates via glycolysis	G
		1094980.Mpsy_1484	0	1144	COG0417@1|root,arCOG00328@2157|Archaea,2XU1K@28890|Euryarchaeota,2N9IK@224756|Methanomicrobia	arCOG00328	2	polB-1	SMART DNA-directed DNA polymerase B	L
		192952.MM_1977	2.8e-40	142	arCOG04981@1|root,arCOG04981@2157|Archaea,2Y42Q@28890|Euryarchaeota,2NB1S@224756|Methanomicrobia	arCOG04981	1	-	-	-
		192952.MM_1976	1.46e-168	505	COG3291@1|root,arCOG03259@2157|Archaea,2Y7NK@28890|Euryarchaeota,2NACD@224756|Methanomicrobia	arCOG03259	2	-	cell wall organization	S
		1094980.Mpsy_1487	5.87e-161	453	COG0467@1|root,arCOG01171@2157|Archaea,2Y7MI@28890|Euryarchaeota,2NBNK@224756|Methanomicrobia	arCOG01171	2	-	Pfam:KaiC	T
		1094980.Mpsy_2018	0	983	COG0474@1|root,arCOG01578@2157|Archaea,2XT4B@28890|Euryarchaeota,2NAFK@224756|Methanomicrobia	arCOG01578	1	-	TIGRFAM ATPase, P-type (transporting), HAD superfamily, subfamily IC	P
		269797.Mbar_A3000	4.13e-51	166	arCOG00516@1|root,arCOG00516@2157|Archaea,2Y48Z@28890|Euryarchaeota,2NAZS@224756|Methanomicrobia	arCOG00516	1	-	Pyridoxamine 5'-phosphate oxidase like	S
		192952.MM_0260	1.2e-133	404	arCOG02339@1|root,arCOG02339@2157|Archaea,2Y7N0@28890|Euryarchaeota,2NBKC@224756|Methanomicrobia	arCOG02339	1	-	Domain present in phytochromes and cGMP-specific phosphodiesterases.	T
		192952.MM_0834	2.53e-125	373	COG0475@1|root,arCOG01953@2157|Archaea,2XWTU@28890|Euryarchaeota,2NB2P@224756|Methanomicrobia	arCOG01953	1	-	Sodium/hydrogen exchanger family	P
		269797.Mbar_A0498	2.41e-34	126	COG0517@1|root,arCOG00607@2157|Archaea	arCOG00607	1	-	Belongs to the peptidase M50B family	M
		269797.Mbar_A2149	5.73e-213	600	COG1122@1|root,arCOG00203@2157|Archaea,2Y7N4@28890|Euryarchaeota,2N9IS@224756|Methanomicrobia	arCOG00203	1	-	part of an ABC transporter complex. Responsible for energy coupling to the transport system	P
		1094980.Mpsy_1992	4.7e-119	347	COG0619@1|root,arCOG02249@2157|Archaea,2XUZN@28890|Euryarchaeota,2NAC2@224756|Methanomicrobia	arCOG02249	1	-	TIGRFAM cobalt ABC transporter, inner membrane subunit CbiQ	P
		1094980.Mpsy_1991	1.18e-36	126	COG1930@1|root,arCOG04384@2157|Archaea,2XZ10@28890|Euryarchaeota,2NA4D@224756|Methanomicrobia	arCOG04384	1	cbiN	Part of the energy-coupling factor (ECF) transporter complex CbiMNOQ involved in cobalt import	P
		192952.MM_0465	3.01e-111	325	COG0310@1|root,arCOG02248@2157|Archaea,2XU13@28890|Euryarchaeota,2N96W@224756|Methanomicrobia	arCOG02248	1	cbiM	Part of the energy-coupling factor (ECF) transporter complex CbiMNOQ involved in cobalt import	P
Methanosarcinales	METEZ	521011.Mpal_1429	3.04e-164	482	COG1032@1|root,arCOG01357@2157|Archaea,2XUCZ@28890|Euryarchaeota	arCOG01357	1	-	SMART Elongator protein 3 MiaB NifB	C
		515635.Dtur_1801	7.31e-52	170	COG1913@1|root,COG1913@2|Bacteria	-	16	-	metallopeptidase activity	S
		269797.Mbar_A3453	5.25e-191	549	COG0079@1|root,COG2158@1|root,arCOG04273@2157|Archaea,arCOG05056@2157|Archaea,2XV1E@28890|Euryarchaeota,2N9D3@224756|Methanomicrobia	arCOG04273	2	-	PFAM Aminotransferase class I and II	E
		192952.MM_1862	1.07e-99	308	COG0477@1|root,arCOG00130@2157|Archaea,2XV7S@28890|Euryarchaeota,2NAKR@224756|Methanomicrobia	arCOG00130	2	-	Transmembrane secretion effector	G
		1094980.Mpsy_2377	5.27e-193	544	COG0675@1|root,arCOG00684@2157|Archaea,2Y38N@28890|Euryarchaeota,2NAM7@224756|Methanomicrobia	arCOG00684	2	-	Probable transposase	L
		1094980.Mpsy_2632	1e-71	220	COG3161@1|root,arCOG01031@2157|Archaea,2XX77@28890|Euryarchaeota,2NAT8@224756|Methanomicrobia	arCOG01031	1	-	Protein of unknown function (DUF98)	H
		269797.Mbar_A0129	1.37e-36	126	COG4004@1|root,arCOG04412@2157|Archaea,2Y12M@28890|Euryarchaeota,2N9YP@224756|Methanomicrobia	arCOG04412	1	-	-	-
		1094980.Mpsy_1208	3.21e-62	196	COG0426@1|root,arCOG00509@2157|Archaea,2XYDW@28890|Euryarchaeota,2N9PY@224756|Methanomicrobia	arCOG00509	1	-	Flavodoxin	C
		1094980.Mpsy_1696	1.43e-223	646	arCOG02342@1|root,arCOG05183@1|root,arCOG02342@2157|Archaea,arCOG05183@2157|Archaea,2Y7Y2@28890|Euryarchaeota,2NBN3@224756|Methanomicrobia	arCOG02342	2	-	Histidine kinase	T
		192952.MM_2516	9.75e-61	190	COG0784@1|root,arCOG02392@2157|Archaea,2Y7NR@28890|Euryarchaeota,2NBKP@224756|Methanomicrobia	arCOG02392	2	-	cheY-homologous receiver domain	T
		192952.MM_2965	6.84e-96	313	arCOG02342@1|root,arCOG02342@2157|Archaea,2Y7NW@28890|Euryarchaeota,2NAB7@224756|Methanomicrobia	arCOG02342	2	-	Pfam:Cache_1	T
		269797.Mbar_A3448	2.09e-50	164	COG0784@1|root,arCOG02392@2157|Archaea,2Y7NR@28890|Euryarchaeota,2NBKP@224756|Methanomicrobia	arCOG02392	2	-	cheY-homologous receiver domain	T
		1094980.Mpsy_1274	2.19e-234	653	COG0148@1|root,arCOG01169@2157|Archaea,2XSXT@28890|Euryarchaeota,2N970@224756|Methanomicrobia	arCOG01169	4	eno	Catalyzes the reversible conversion of 2- phosphoglycerate into phosphoenolpyruvate. It is essential for the degradation of carbohydrates via glycolysis	G
		1183377.Py04_1596	4.06e-63	198	COG0693@1|root,arCOG00769@2157|Archaea,2XTPH@28890|Euryarchaeota,242QI@183968|Thermococci	arCOG00769	1	pfpI	Deglycase that catalyzes the deglycation of the Maillard adducts formed between amino groups of proteins and reactive carbonyl groups of glyoxals. Thus, functions as a protein deglycase that repairs methylglyoxal- and glyoxal-glycated proteins, and releases repaired proteins and lactate or glycolate, respectively. Deglycates cysteine, arginine and lysine residues in proteins, and thus reactivates…	O
		269797.Mbar_A2848	5.39e-55	176	COG1661@1|root,arCOG04212@2157|Archaea,2XZVT@28890|Euryarchaeota,2NA04@224756|Methanomicrobia	arCOG04212	4	-	Domain of unknown function (DUF296)	S
		269797.Mbar_A2178	1.39e-132	395	COG0531@1|root,arCOG00009@2157|Archaea,2XTX6@28890|Euryarchaeota,2N9VR@224756|Methanomicrobia	arCOG00009	2	-	Amino acid permease	E
		1094980.Mpsy_1278	3.55e-191	539	COG0206@1|root,arCOG02202@2157|Archaea,2XTM7@28890|Euryarchaeota,2NB7I@224756|Methanomicrobia	arCOG02202	27	cetZ	Involved in cell shape control	D
		1094980.Mpsy_1279	2.55e-107	329	arCOG03269@1|root,arCOG03269@2157|Archaea	arCOG03269	3	-	-	-
		269797.Mbar_A1867	7.98e-121	353	COG0157@1|root,arCOG01482@2157|Archaea,2XTTY@28890|Euryarchaeota,2N950@224756|Methanomicrobia	arCOG01482	8	nadC	Involved in the catabolism of quinolinic acid (QA)	H
		1094980.Mpsy_1281	4.43e-113	333	COG1712@1|root,arCOG00254@2157|Archaea,2XUNA@28890|Euryarchaeota,2NBJI@224756|Methanomicrobia	arCOG00254	6	nadX	Specifically catalyzes the NAD or NADP-dependent dehydrogenation of L-aspartate to iminoaspartate	F
		1094980.Mpsy_1282	3.92e-143	412	COG0379@1|root,arCOG04459@2157|Archaea,2XUGT@28890|Euryarchaeota,2N922@224756|Methanomicrobia	arCOG04459	7	nadA	Catalyzes the condensation of iminoaspartate with dihydroxyacetone phosphate to form quinolinate	H
		1094980.Mpsy_1283	6.41e-94	285	COG0382@1|root,arCOG00476@2157|Archaea,2XUHS@28890|Euryarchaeota,2N9SR@224756|Methanomicrobia	arCOG00476	6	-	Prenyltransferase that catalyzes the transfer of the geranylgeranyl moiety of geranylgeranyl diphosphate (GGPP) to the C2 hydroxyl of (S)-3-O-geranylgeranylglyceryl phosphate (GGGP). This reaction is the second ether-bond-formation step in the biosynthesis of archaeal membrane lipids	H
		1094980.Mpsy_1284	5.06e-186	529	COG1812@1|root,arCOG01678@2157|Archaea,2Y2VT@28890|Euryarchaeota,2NA91@224756|Methanomicrobia	arCOG01678	3	-	S-adenosylmethionine synthetase (AdoMet synthetase)	E
		192952.MM_2077	1.53e-111	327	COG1458@1|root,arCOG00720@2157|Archaea,2XUK7@28890|Euryarchaeota,2NAIW@224756|Methanomicrobia	arCOG00720	5	-	PINc domain ribonuclease	V
		1408823.AXUS01000012_gene362	2.34e-53	178	COG5012@1|root,COG5012@2|Bacteria,1V1P0@1239|Firmicutes,24G08@186801|Clostridia,25SDM@186804|Peptostreptococcaceae	-	16	mtbC	Psort location Cytoplasmic, score	S
		565033.GACE_1546	1.71e-187	534	COG0675@1|root,arCOG00683@2157|Archaea,2Y66A@28890|Euryarchaeota,247AI@183980|Archaeoglobi	arCOG00683	2	-	TIGR transposase, IS605 OrfB family, central region	L
		192952.MM_1256	0	1004	COG0464@1|root,arCOG01308@2157|Archaea,2XSYR@28890|Euryarchaeota,2N91U@224756|Methanomicrobia	arCOG01308	4	-	Cell division protein 48 (CDC48), domain 2	O
		1094980.Mpsy_0529	2.09e-160	458	COG0675@1|root,arCOG00684@2157|Archaea,2Y38N@28890|Euryarchaeota,2NAM7@224756|Methanomicrobia	arCOG00684	2	-	Probable transposase	L
		1094980.Mpsy_1294	3.11e-115	335	COG1891@1|root,arCOG04482@2157|Archaea,2XUBQ@28890|Euryarchaeota,2N952@224756|Methanomicrobia	arCOG04482	4	mfnB	Catalyzes the formation of 4-(hydroxymethyl)-2- furancarboxaldehyde phosphate (4-HFC-P) from two molecules of glyceraldehyde-3-P (GA-3-P)	H
		1094980.Mpsy_1295	5.19e-93	280	COG1411@1|root,arCOG00616@2157|Archaea,2XYJ0@28890|Euryarchaeota,2N9PP@224756|Methanomicrobia	arCOG00616	4	-	Belongs to the HisA HisF family	E
		1094980.Mpsy_1296	3.47e-32	113	arCOG04980@1|root,arCOG04980@2157|Archaea,2Y1ZN@28890|Euryarchaeota,2NA2W@224756|Methanomicrobia	arCOG04980	4	-	-	-
		192952.MM_1111	1.92e-85	258	COG0125@1|root,arCOG01891@2157|Archaea,2XTAM@28890|Euryarchaeota,2N9Y8@224756|Methanomicrobia	arCOG01891	4	tmk	PFAM thymidylate kinase	F
		1041930.Mtc_0168	8.17e-12	60.1	arCOG07976@1|root,arCOG07976@2157|Archaea	arCOG07976	1	-	-	-
		1094980.Mpsy_1300	1.07e-90	273	COG1810@1|root,arCOG02469@2157|Archaea,2XXEB@28890|Euryarchaeota,2NA3C@224756|Methanomicrobia	arCOG02469	4	-	Domain of unknown function	S
		1094980.Mpsy_1301	2.06e-179	526	COG1796@1|root,arCOG00305@2157|Archaea,2XT14@28890|Euryarchaeota,2N90T@224756|Methanomicrobia	arCOG00305	1	polX	Helix-hairpin-helix domain	L
		1094980.Mpsy_1302	6.16e-259	719	COG4065@1|root,arCOG04866@2157|Archaea,2XVGV@28890|Euryarchaeota,2N9CU@224756|Methanomicrobia	arCOG04866	4	-	Uncharacterized protein conserved in archaea (DUF2114)	S
Methanomicrobales	METHJ	323259.Mhun_2238	1.18e-90	265	COG0096@1|root,arCOG04091@2157|Archaea,2XWMU@28890|Euryarchaeota,2N9Q6@224756|Methanomicrobia	arCOG04091	3	rps8	One of the primary rRNA binding proteins, it binds directly to 16S rRNA central domain where it helps coordinate assembly of the platform of the 30S subunit	J
		323259.Mhun_2239	1.69e-38	127	COG0199@1|root,arCOG00782@2157|Archaea	arCOG00782	3	rps14	Binds 16S rRNA, required for the assembly of 30S particles	J
		323259.Mhun_2240	4.92e-115	330	COG0094@1|root,arCOG04092@2157|Archaea,2XTRN@28890|Euryarchaeota,2N9KJ@224756|Methanomicrobia	arCOG04092	3	rpl5	This is 1 of the proteins that binds and probably mediates the attachment of the 5S RNA into the large ribosomal subunit, where it forms part of the central protuberance. In the 70S ribosome it contacts protein S13 of the 30S subunit (bridge B1b), connecting the 2 subunits	J
		323259.Mhun_2241	3.42e-176	490	COG1471@1|root,arCOG04093@2157|Archaea,2XT03@28890|Euryarchaeota,2N9HR@224756|Methanomicrobia	arCOG04093	3	rps4e	Belongs to the eukaryotic ribosomal protein eS4 family	J
		323259.Mhun_2242	1.81e-78	233	COG0198@1|root,arCOG04094@2157|Archaea,2XXV4@28890|Euryarchaeota,2N9XR@224756|Methanomicrobia	arCOG04094	3	rpl24	One of two assembly initiator proteins, it binds directly to the 5'-end of the 23S rRNA, where it nucleates assembly of the 50S subunit	J
		323259.Mhun_2243	7.34e-86	253	COG0093@1|root,arCOG04095@2157|Archaea,2XWM6@28890|Euryarchaeota,2N9SH@224756|Methanomicrobia	arCOG04095	3	rpl14	Binds to 23S rRNA. Forms part of two intersubunit bridges in the 70S ribosome	J
		323259.Mhun_2244	8.37e-76	226	COG0186@1|root,arCOG04096@2157|Archaea,2XYPE@28890|Euryarchaeota,2N9XI@224756|Methanomicrobia	arCOG04096	3	rps17	One of the primary rRNA binding proteins, it binds specifically to the 5'-end of 16S ribosomal RNA	J
		323259.Mhun_2245	7.02e-58	179	COG1588@1|root,arCOG00784@2157|Archaea	arCOG00784	3	rnp1	Part of ribonuclease P, a protein complex that generates mature tRNA molecules by cleaving their 5'-ends	J
		323259.Mhun_2246	1.78e-38	128	COG0255@1|root,arCOG00785@2157|Archaea,2XZUQ@28890|Euryarchaeota,2NA4R@224756|Methanomicrobia	arCOG00785	3	rpl29	Belongs to the universal ribosomal protein uL29 family	J
		323259.Mhun_2247	5.87e-166	464	COG0092@1|root,arCOG04097@2157|Archaea,2XTHR@28890|Euryarchaeota,2N95N@224756|Methanomicrobia	arCOG04097	3	rps3	Binds the lower part of the 30S subunit head	J
		323259.Mhun_2248	8.41e-107	308	COG0091@1|root,arCOG04098@2157|Archaea,2XWGN@28890|Euryarchaeota,2N9UR@224756|Methanomicrobia	arCOG04098	3	rpl22	The globular domain of the protein is located near the polypeptide exit tunnel on the outside of the subunit, while an extended beta-hairpin is found that lines the wall of the exit tunnel in the center of the 70S ribosome	J
		323259.Mhun_2249	2.52e-93	272	COG0185@1|root,arCOG04099@2157|Archaea,2XWI9@28890|Euryarchaeota,2N9PW@224756|Methanomicrobia	arCOG04099	3	rps19p	Protein S19 forms a complex with S13 that binds strongly to the 16S ribosomal RNA	J
		323259.Mhun_2250	1.11e-174	486	COG0090@1|root,arCOG04067@2157|Archaea,2XTCS@28890|Euryarchaeota,2N99T@224756|Methanomicrobia	arCOG04067	3	rpl2	One of the primary rRNA binding proteins. Required for association of the 30S and 50S subunits to form the 70S ribosome, for tRNA binding and peptide bond formation. It has been suggested to have peptidyltransferase activity	J
		323259.Mhun_2251	1.1e-50	160	COG0089@1|root,arCOG04072@2157|Archaea,2XYPG@28890|Euryarchaeota,2N9ZC@224756|Methanomicrobia	arCOG04072	3	rpl23	Binds to 23S rRNA. One of the proteins that surrounds the polypeptide exit tunnel on the outside of the ribosome	J
		323259.Mhun_2252	1.95e-170	476	COG0469@1|root,arCOG04071@2157|Archaea,2XTXX@28890|Euryarchaeota,2N9DG@224756|Methanomicrobia	arCOG04071	3	rpl4	One of the primary rRNA binding proteins, this protein initially binds near the 5'-end of the 23S rRNA. It is important during the early stages of 50S assembly. It makes multiple contacts with different domains of the 23S rRNA in the assembled 50S subunit and ribosome	J
		323259.Mhun_2253	4.26e-250	685	COG0087@1|root,arCOG04070@2157|Archaea,2XT9B@28890|Euryarchaeota,2N98A@224756|Methanomicrobia	arCOG04070	3	rpl3	One of the primary rRNA binding proteins, it binds directly near the 3'-end of the 23S rRNA, where it nucleates assembly of the 50S subunit	J
		323259.Mhun_2254	1.53e-88	260	COG1356@1|root,arCOG04554@2157|Archaea,2XXGH@28890|Euryarchaeota,2NB55@224756|Methanomicrobia	arCOG04554	3	-	PFAM sigma-70 region 4 domain protein	K
		323259.Mhun_2255	1.34e-197	548	COG1927@1|root,arCOG04382@2157|Archaea,2XUX3@28890|Euryarchaeota,2N9GS@224756|Methanomicrobia	arCOG04382	3	mtd	Catalyzes the reversible reduction of methenyl- H(4)MPT( ) to methylene-H(4)MPT	C
		323259.Mhun_2256	9.1e-236	647	COG1085@1|root,arCOG00420@2157|Archaea,2XWY6@28890|Euryarchaeota	arCOG00420	4	-	UDP-glucose:hexose-1-phosphate uridylyltransferase activity	C
		323259.Mhun_2257	6.97e-240	659	COG2141@1|root,arCOG02410@2157|Archaea,2XTN9@28890|Euryarchaeota,2N9DT@224756|Methanomicrobia	arCOG02410	3	mer	Catalyzes the reversible reduction of methylene-H(4)MPT to methyl-H(4)MPT	C
		323259.Mhun_2258	1.27e-271	743	COG0206@1|root,arCOG02202@2157|Archaea,2XTM7@28890|Euryarchaeota	arCOG02202	27	cetZ	Involved in cell shape control	D
		323259.Mhun_2259	1.06e-228	629	COG1693@1|root,arCOG02710@2157|Archaea,2XVGZ@28890|Euryarchaeota,2N90G@224756|Methanomicrobia	arCOG02710	3	-	Ribonuclease R winged-helix domain	K
		323259.Mhun_2260	8.94e-100	289	COG0717@1|root,arCOG04048@2157|Archaea,2Y071@28890|Euryarchaeota,2N9T7@224756|Methanomicrobia	arCOG04048	3	-	TIGRFAM deoxycytidine triphosphate deaminase	F
		323259.Mhun_2261	0	875	arCOG03260@1|root,arCOG03260@2157|Archaea,2Y7UA@28890|Euryarchaeota,2NAMH@224756|Methanomicrobia	arCOG03260	2	-	-	-
		323259.Mhun_2262	0	997	COG0213@1|root,arCOG02013@2157|Archaea,2XT19@28890|Euryarchaeota,2N9C6@224756|Methanomicrobia	arCOG02013	3	deoA	Catalyzes the conversion of AMP and phosphate to adenine and ribose 1,5-bisphosphate (R15P). Exhibits phosphorylase activity toward CMP and UMP in addition to AMP. Functions in an archaeal AMP degradation pathway, together with R15P isomerase and RubisCO	F
		323259.Mhun_2263	0	1659	arCOG03906@1|root,arCOG03906@2157|Archaea,2XUWK@28890|Euryarchaeota	arCOG03906	2	-	Domain of unknown function (DUF3821)	DZ
		323259.Mhun_2264	1.09e-147	416	COG0513@1|root,arCOG00078@2157|Archaea,2XTFM@28890|Euryarchaeota,2N9QB@224756|Methanomicrobia	arCOG00078	2	flpA	Involved in pre-rRNA and tRNA processing. Utilizes the methyl donor S-adenosyl-L-methionine to catalyze the site-specific 2'-hydroxyl methylation of ribose moieties in rRNA and tRNA. Site specificity is provided by a guide RNA that base pairs with the substrate. Methylation occurs at a characteristic distance from the sequence involved in base pairing with the guide RNA	J
		323259.Mhun_2265	2.85e-211	583	COG1498@1|root,arCOG01923@2157|Archaea,2XUEA@28890|Euryarchaeota,2N9S7@224756|Methanomicrobia	arCOG01923	2	-	PFAM Pre-mRNA processing ribonucleoprotein, binding	J
		323259.Mhun_2266	4.79e-265	728	COG1784@1|root,arCOG04469@2157|Archaea,2XSZ3@28890|Euryarchaeota,2N9A6@224756|Methanomicrobia	arCOG04469	3	-	Tripartite tricarboxylate transporter TctA family	S
		323259.Mhun_2267	5.93e-172	479	COG1587@1|root,arCOG02048@2157|Archaea,2Y267@28890|Euryarchaeota,2N9PI@224756|Methanomicrobia	arCOG02048	2	-	Uroporphyrinogen-III synthase HemD	H
		323259.Mhun_2268	5.83e-223	614	COG0130@1|root,arCOG00987@2157|Archaea,2XTUE@28890|Euryarchaeota,2N99I@224756|Methanomicrobia	arCOG00987	2	truB	Could be responsible for synthesis of pseudouridine from uracil-55 in the psi GC loop of transfer RNAs	J
		323259.Mhun_2269	6.33e-188	523	COG3540@1|root,arCOG03613@2157|Archaea	arCOG03613	2	-	PhoD-like phosphatase	P
		323259.Mhun_2270	0	1643	COG1287@1|root,arCOG02043@2157|Archaea,2XU8G@28890|Euryarchaeota,2N921@224756|Methanomicrobia	arCOG02043	1	-	PFAM Oligosaccharyl transferase STT3 subunit	M
		323259.Mhun_2271	1.8e-269	738	COG3540@1|root,arCOG03613@2157|Archaea	arCOG03613	2	-	PhoD-like phosphatase	P
		323259.Mhun_2272	2.85e-36	122	COG1254@1|root,arCOG01674@2157|Archaea	arCOG01674	1	-	Belongs to the acylphosphatase family	C
		323259.Mhun_2273	3.68e-171	478	COG2519@1|root,arCOG00978@2157|Archaea,2XTV7@28890|Euryarchaeota,2N9MR@224756|Methanomicrobia	arCOG00978	1	pimT	PFAM tRNA methyltransferase complex GCD14 subunit	Q
		323259.Mhun_2274	1.13e-70	213	COG1308@1|root,arCOG04061@2157|Archaea,2XXYV@28890|Euryarchaeota,2NA0G@224756|Methanomicrobia	arCOG04061	1	nac	Contacts the emerging nascent chain on the ribosome	J
		323259.Mhun_2275	3.44e-105	303	COG1370@1|root,arCOG00991@2157|Archaea,2XYFT@28890|Euryarchaeota,2N9W0@224756|Methanomicrobia	arCOG00991	1	-	PFAM PUA domain containing protein	O
		323259.Mhun_2276	0	944	COG0608@1|root,arCOG00427@2157|Archaea,2XT8Y@28890|Euryarchaeota,2N99F@224756|Methanomicrobia	arCOG00427	1	recJ	PFAM phosphoesterase, RecJ domain protein	L
		323259.Mhun_2277	0	954	COG0063@1|root,arCOG00018@2157|Archaea,2XU4W@28890|Euryarchaeota,2N9DZ@224756|Methanomicrobia	arCOG00018	1	nnrD	Bifunctional enzyme that catalyzes the epimerization of the S- and R-forms of NAD(P)HX and the dehydration of the S-form of NAD(P)HX at the expense of ADP, which is converted to AMP. This allows the repair of both epimers of NAD(P)HX, a damaged form of NAD(P)H that is a result of enzymatic or heat-dependent hydration	G
		323259.Mhun_2278	2.22e-103	299	COG0315@1|root,arCOG01530@2157|Archaea,2XWHQ@28890|Euryarchaeota,2N9QK@224756|Methanomicrobia	arCOG01530	1	moaC	Catalyzes the conversion of (8S)-3',8-cyclo-7,8- dihydroguanosine 5'-triphosphate to cyclic pyranopterin monophosphate (cPMP)	H
		323259.Mhun_2279	9.58e-138	389	COG1632@1|root,arCOG04209@2157|Archaea,2XTJJ@28890|Euryarchaeota,2N9HN@224756|Methanomicrobia	arCOG04209	1	rpl15e	Belongs to the eukaryotic ribosomal protein eL15 family	J
		323259.Mhun_2280	1.46e-154	433	COG1603@1|root,arCOG00307@2157|Archaea,2XU7Q@28890|Euryarchaeota,2N9T6@224756|Methanomicrobia	arCOG00307	1	rnp3	Part of ribonuclease P, a protein complex that generates mature tRNA molecules by cleaving their 5'-ends	J
		323259.Mhun_2281	1.09e-110	318	COG1369@1|root,arCOG01365@2157|Archaea,2XX63@28890|Euryarchaeota,2NA1F@224756|Methanomicrobia	arCOG01365	1	rnp2	Part of ribonuclease P, a protein complex that generates mature tRNA molecules by cleaving their 5'-ends	J
		323259.Mhun_2282	2.9e-167	468	COG0638@1|root,arCOG00971@2157|Archaea,2XUKA@28890|Euryarchaeota,2N98W@224756|Methanomicrobia	arCOG00971	2	psmA	Component of the proteasome core, a large protease complex with broad specificity involved in protein degradation	O
		323259.Mhun_2283	1.14e-160	450	COG1500@1|root,arCOG04187@2157|Archaea,2XTNH@28890|Euryarchaeota,2N9D8@224756|Methanomicrobia	arCOG04187	1	-	PFAM Shwachman-Bodian-Diamond syndrome	J
		323259.Mhun_2284	7.39e-64	194	COG1997@1|root,arCOG04208@2157|Archaea,2XYWD@28890|Euryarchaeota,2N9ZP@224756|Methanomicrobia	arCOG04208	1	rpl37ae	binds to the 23S rRNA	J
		323259.Mhun_2285	8.79e-27	97.4	COG1996@1|root,arCOG04341@2157|Archaea,2XZUD@28890|Euryarchaeota	arCOG04341	1	rpoP	DNA-dependent RNA polymerase catalyzes the transcription of DNA into RNA using the four ribonucleoside triphosphates as substrates	K
		323259.Mhun_2286	9.14e-96	278	COG2136@1|root,arCOG03247@2157|Archaea	arCOG03247	1	-	Probably involved in the biogenesis of the ribosome	AJ
		323259.Mhun_2287	2.25e-54	170	COG2892@1|root,arCOG04414@2157|Archaea	arCOG04414	1	pcc1	protein conserved in archaea	S
		323259.Mhun_2288	3e-68	207	COG1382@1|root,arCOG01342@2157|Archaea,2XX88@28890|Euryarchaeota,2N9TP@224756|Methanomicrobia	arCOG01342	1	pfdB	Molecular chaperone capable of stabilizing a range of proteins. Seems to fulfill an ATP-independent, HSP70-like function in archaeal de novo protein folding	O
		323259.Mhun_2289	0	1217	arCOG02498@1|root,arCOG02498@2157|Archaea	arCOG02498	1	-	parallel beta-helix repeat	M
		323259.Mhun_2290	1.2e-146	413	COG1047@1|root,arCOG00981@2157|Archaea,2XXFW@28890|Euryarchaeota,2NAZY@224756|Methanomicrobia	arCOG00981	1	-	peptidyl-prolyl cis-trans isomerase	O
Methanosarcinales	METHP	192952.MM_1976	1.19e-133	414	COG3291@1|root,arCOG03259@2157|Archaea,2Y7NK@28890|Euryarchaeota,2NACD@224756|Methanomicrobia	arCOG03259	2	-	cell wall organization	S
		269797.Mbar_A0440	4.39e-22	89	COG2026@1|root,arCOG01665@2157|Archaea	arCOG01665	1	-	PFAM plasmid stabilization system	DJ
		521011.Mpal_0912	1.18e-16	75.5	arCOG08222@1|root,arCOG08222@2157|Archaea	arCOG08222	1	-	-	-
		1094980.Mpsy_0337	6.71e-216	610	COG1301@1|root,arCOG04335@2157|Archaea,2XTU7@28890|Euryarchaeota,2NAEP@224756|Methanomicrobia	arCOG04335	1	-	Sodium:dicarboxylate symporter family	C
		1094980.Mpsy_3073	1.09e-80	266	arCOG02376@1|root,arCOG02376@2157|Archaea,2Y7ZM@28890|Euryarchaeota	arCOG02376	1	-	His Kinase A (phosphoacceptor) domain	T
		1094980.Mpsy_0021	0	1321	COG0685@1|root,arCOG04487@2157|Archaea,2XU03@28890|Euryarchaeota,2NAHD@224756|Methanomicrobia	arCOG04487	1	katG	Bifunctional enzyme with both catalase and broad- spectrum peroxidase activity	P
		1094980.Mpsy_1484	0	1121	COG0417@1|root,arCOG00328@2157|Archaea,2XU1K@28890|Euryarchaeota,2N9IK@224756|Methanomicrobia	arCOG00328	2	polB-1	SMART DNA-directed DNA polymerase B	L
		1094980.Mpsy_1271	5.6e-141	413	COG4591@1|root,arCOG02313@2157|Archaea,2Y3AK@28890|Euryarchaeota,2NAK5@224756|Methanomicrobia	arCOG02313	2	-	MacB-like periplasmic core domain	M
		1094980.Mpsy_1274	2.63e-240	668	COG0148@1|root,arCOG01169@2157|Archaea,2XSXT@28890|Euryarchaeota,2N970@224756|Methanomicrobia	arCOG01169	4	eno	Catalyzes the reversible conversion of 2- phosphoglycerate into phosphoenolpyruvate. It is essential for the degradation of carbohydrates via glycolysis	G
		269797.Mbar_A2849	1.13e-21	90.5	COG4738@1|root,arCOG04377@2157|Archaea,2Y4RY@28890|Euryarchaeota,2NB3T@224756|Methanomicrobia	arCOG04377	3	-	Transcriptional regulator, TrmB	K
		269797.Mbar_A2848	9.02e-47	155	COG1661@1|root,arCOG04212@2157|Archaea,2XZVT@28890|Euryarchaeota,2NA04@224756|Methanomicrobia	arCOG04212	4	-	Domain of unknown function (DUF296)	S
		1094980.Mpsy_1277	2.93e-115	335	COG1136@1|root,arCOG00922@2157|Archaea,2Y33K@28890|Euryarchaeota,2NAC3@224756|Methanomicrobia	arCOG00922	1	lolD	Part of the ABC transporter complex LolCDE involved in the translocation of lipoproteins, in an ATP-dependent manner	V
		1094980.Mpsy_1278	3.91e-202	566	COG0206@1|root,arCOG02202@2157|Archaea,2XTM7@28890|Euryarchaeota,2NB7I@224756|Methanomicrobia	arCOG02202	27	cetZ	Involved in cell shape control	D
		1094980.Mpsy_1279	1.3e-120	363	arCOG03269@1|root,arCOG03269@2157|Archaea	arCOG03269	3	-	-	-
		269797.Mbar_A1867	1.55e-111	330	COG0157@1|root,arCOG01482@2157|Archaea,2XTTY@28890|Euryarchaeota,2N950@224756|Methanomicrobia	arCOG01482	8	nadC	Involved in the catabolism of quinolinic acid (QA)	H
		1094980.Mpsy_1281	5.74e-116	340	COG1712@1|root,arCOG00254@2157|Archaea,2XUNA@28890|Euryarchaeota,2NBJI@224756|Methanomicrobia	arCOG00254	6	nadX	Specifically catalyzes the NAD or NADP-dependent dehydrogenation of L-aspartate to iminoaspartate	F
		1094980.Mpsy_1282	1.92e-131	382	COG0379@1|root,arCOG04459@2157|Archaea,2XUGT@28890|Euryarchaeota,2N922@224756|Methanomicrobia	arCOG04459	7	nadA	Catalyzes the condensation of iminoaspartate with dihydroxyacetone phosphate to form quinolinate	H
		192952.MM_2075	1.98e-92	282	COG0382@1|root,arCOG00476@2157|Archaea,2XUHS@28890|Euryarchaeota,2N9SR@224756|Methanomicrobia	arCOG00476	6	-	Prenyltransferase that catalyzes the transfer of the geranylgeranyl moiety of geranylgeranyl diphosphate (GGPP) to the C2 hydroxyl of (S)-3-O-geranylgeranylglyceryl phosphate (GGGP). This reaction is the second ether-bond-formation step in the biosynthesis of archaeal membrane lipids	H
		1094980.Mpsy_1285	3.31e-102	302	COG1458@1|root,arCOG00720@2157|Archaea,2XUK7@28890|Euryarchaeota,2NAIW@224756|Methanomicrobia	arCOG00720	5	-	PINc domain ribonuclease	V
		1094980.Mpsy_1293	0	981	COG0464@1|root,arCOG01308@2157|Archaea,2XSYR@28890|Euryarchaeota,2N91U@224756|Methanomicrobia	arCOG01308	4	-	Cell division protein 48 (CDC48), domain 2	O
		192952.MM_1114	1.41e-107	316	COG1891@1|root,arCOG04482@2157|Archaea,2XUBQ@28890|Euryarchaeota,2N952@224756|Methanomicrobia	arCOG04482	4	mfnB	Catalyzes the formation of 4-(hydroxymethyl)-2- furancarboxaldehyde phosphate (4-HFC-P) from two molecules of glyceraldehyde-3-P (GA-3-P)	H
		192952.MM_1113	9.03e-77	238	COG1411@1|root,arCOG00616@2157|Archaea,2XYJ0@28890|Euryarchaeota,2N9PP@224756|Methanomicrobia	arCOG00616	4	-	Belongs to the HisA HisF family	E
		1094980.Mpsy_1296	2.07e-30	108	arCOG04980@1|root,arCOG04980@2157|Archaea,2Y1ZN@28890|Euryarchaeota,2NA2W@224756|Methanomicrobia	arCOG04980	4	-	-	-
		269797.Mbar_A1098	2.24e-79	242	COG0125@1|root,arCOG01891@2157|Archaea,2XTAM@28890|Euryarchaeota,2N9Y8@224756|Methanomicrobia	arCOG01891	4	tmk	PFAM thymidylate kinase	F
		192952.MM_1110	1.13e-93	280	COG1810@1|root,arCOG02469@2157|Archaea,2XXEB@28890|Euryarchaeota,2NA3C@224756|Methanomicrobia	arCOG02469	4	-	Domain of unknown function	S
		1094980.Mpsy_1302	6.32e-250	697	COG4065@1|root,arCOG04866@2157|Archaea,2XVGV@28890|Euryarchaeota,2N9CU@224756|Methanomicrobia	arCOG04866	4	-	Uncharacterized protein conserved in archaea (DUF2114)	S
		1094980.Mpsy_1303	7.53e-46	152	COG0526@1|root,arCOG01972@2157|Archaea,2XXRJ@28890|Euryarchaeota,2N9YG@224756|Methanomicrobia	arCOG01972	4	trxA	Thioredoxin	O
		1094980.Mpsy_1305	2.48e-82	259	arCOG02782@1|root,arCOG02782@2157|Archaea,2Y1XC@28890|Euryarchaeota,2NA2Q@224756|Methanomicrobia	arCOG02782	2	-	Restriction endonuclease	V
		1094980.Mpsy_1309	1.86e-139	404	COG2516@1|root,arCOG00662@2157|Archaea,2XV52@28890|Euryarchaeota,2N9EK@224756|Methanomicrobia	arCOG00662	2	-	Elongator protein 3 MiaB NifB	S
		192952.MM_1225	5.9e-188	532	COG1035@1|root,COG3350@1|root,arCOG02650@2157|Archaea,arCOG04507@2157|Archaea,2Y7JA@28890|Euryarchaeota,2NAMA@224756|Methanomicrobia	arCOG02650	1	-	YHS domain	C
		1094980.Mpsy_1324	7.1e-34	119	COG0721@1|root,arCOG02726@2157|Archaea,2XYQ0@28890|Euryarchaeota,2N9Z4@224756|Methanomicrobia	arCOG02726	2	gatC	Allows the formation of correctly charged Asn-tRNA(Asn) or Gln-tRNA(Gln) through the transamidation of misacylated Asp- tRNA(Asn) or Glu-tRNA(Gln) in organisms which lack either or both of asparaginyl-tRNA or glutaminyl-tRNA synthetases. The reaction takes place in the presence of glutamine and ATP through an activated phospho-Asp-tRNA(Asn) or phospho-Glu-tRNA(Gln)	J
		1094980.Mpsy_1325	1.44e-262	728	COG0154@1|root,arCOG01717@2157|Archaea,2XTV3@28890|Euryarchaeota,2N94U@224756|Methanomicrobia	arCOG01717	2	gatA	Allows the formation of correctly charged Gln-tRNA(Gln) through the transamidation of misacylated Glu-tRNA(Gln) in organisms which lack glutaminyl-tRNA synthetase. The reaction takes place in the presence of glutamine and ATP through an activated gamma-phospho-Glu-tRNA(Gln)	J
Methanomicrobales	METLI	593750.Metfor_1992	8.99e-37	127	COG1669@1|root,arCOG01206@2157|Archaea	arCOG01206	2	-	PFAM DNA polymerase beta domain protein region	M
		368407.Memar_0551	4.38e-264	735	COG0213@1|root,arCOG02013@2157|Archaea,2XT19@28890|Euryarchaeota,2N9C6@224756|Methanomicrobia	arCOG02013	3	deoA	Catalyzes the conversion of AMP and phosphate to adenine and ribose 1,5-bisphosphate (R15P). Exhibits phosphorylase activity toward CMP and UMP in addition to AMP. Functions in an archaeal AMP degradation pathway, together with R15P isomerase and RubisCO	F
		368407.Memar_0553	4.68e-262	768	arCOG02903@1|root,arCOG02903@2157|Archaea,2Y1N5@28890|Euryarchaeota,2NA4M@224756|Methanomicrobia	arCOG02903	3	-	PFAM von Willebrand factor type A	S
		368407.Memar_0553	1.33e-220	660	arCOG02903@1|root,arCOG02903@2157|Archaea,2Y1N5@28890|Euryarchaeota,2NA4M@224756|Methanomicrobia	arCOG02903	3	-	PFAM von Willebrand factor type A	S
		521011.Mpal_0292	8.84e-59	186	COG0717@1|root,arCOG04048@2157|Archaea,2Y071@28890|Euryarchaeota	arCOG04048	3	dcd	Deoxycytidine triphosphate deaminase	F
		521011.Mpal_0291	4.15e-141	408	COG1693@1|root,arCOG02710@2157|Archaea,2XVGZ@28890|Euryarchaeota,2N90G@224756|Methanomicrobia	arCOG02710	3	-	Ribonuclease R winged-helix domain	K
		368407.Memar_0556	6.05e-158	474	COG0206@1|root,arCOG02202@2157|Archaea,2XTM7@28890|Euryarchaeota	arCOG02202	27	cetZ	Involved in cell shape control	D
		368407.Memar_0557	1.76e-203	567	COG2141@1|root,arCOG02410@2157|Archaea,2XTN9@28890|Euryarchaeota,2N9DT@224756|Methanomicrobia	arCOG02410	3	mer	Catalyzes the reversible reduction of methylene-H(4)MPT to methyl-H(4)MPT	C
		368407.Memar_0558	7.47e-114	338	COG1085@1|root,arCOG00420@2157|Archaea,2XWY6@28890|Euryarchaeota	arCOG00420	4	-	UDP-glucose:hexose-1-phosphate uridylyltransferase activity	C
		368407.Memar_0562	4.15e-176	493	COG1927@1|root,arCOG04382@2157|Archaea,2XUX3@28890|Euryarchaeota,2N9GS@224756|Methanomicrobia	arCOG04382	3	mtd	Catalyzes the reversible reduction of methenyl- H(4)MPT( ) to methylene-H(4)MPT	C
		694440.JOMF01000007_gene778	1.18e-67	207	COG1356@1|root,arCOG04554@2157|Archaea,2XXGH@28890|Euryarchaeota,2NB55@224756|Methanomicrobia	arCOG04554	3	-	PFAM sigma-70 region 4 domain protein	K
		521011.Mpal_0442	3.29e-176	498	COG0087@1|root,arCOG04070@2157|Archaea,2XT9B@28890|Euryarchaeota,2N98A@224756|Methanomicrobia	arCOG04070	3	rpl3	One of the primary rRNA binding proteins, it binds directly near the 3'-end of the 23S rRNA, where it nucleates assembly of the 50S subunit	J
		456442.Mboo_0533	2.97e-118	344	COG0469@1|root,arCOG04071@2157|Archaea,2XTXX@28890|Euryarchaeota,2N9DG@224756|Methanomicrobia	arCOG04071	3	rpl4	One of the primary rRNA binding proteins, this protein initially binds near the 5'-end of the 23S rRNA. It is important during the early stages of 50S assembly. It makes multiple contacts with different domains of the 23S rRNA in the assembled 50S subunit and ribosome	J
		456442.Mboo_0534	2.69e-31	111	COG0089@1|root,arCOG04072@2157|Archaea,2XYPG@28890|Euryarchaeota,2N9ZC@224756|Methanomicrobia	arCOG04072	3	rpl23	Binds to 23S rRNA. One of the proteins that surrounds the polypeptide exit tunnel on the outside of the ribosome	J
		694440.JOMF01000007_gene782	4e-132	379	COG0090@1|root,arCOG04067@2157|Archaea,2XTCS@28890|Euryarchaeota,2N99T@224756|Methanomicrobia	arCOG04067	3	rpl2	One of the primary rRNA binding proteins. Required for association of the 30S and 50S subunits to form the 70S ribosome, for tRNA binding and peptide bond formation. It has been suggested to have peptidyltransferase activity	J
		368407.Memar_0568	1.44e-74	225	COG0185@1|root,arCOG04099@2157|Archaea,2XWI9@28890|Euryarchaeota,2N9PW@224756|Methanomicrobia	arCOG04099	3	rps19p	Protein S19 forms a complex with S13 that binds strongly to the 16S ribosomal RNA	J
		694440.JOMF01000007_gene784	3.63e-71	218	COG0091@1|root,arCOG04098@2157|Archaea,2XWGN@28890|Euryarchaeota,2N9UR@224756|Methanomicrobia	arCOG04098	3	rpl22	The globular domain of the protein is located near the polypeptide exit tunnel on the outside of the subunit, while an extended beta-hairpin is found that lines the wall of the exit tunnel in the center of the 70S ribosome	J
		521011.Mpal_0448	9.59e-116	337	COG0092@1|root,arCOG04097@2157|Archaea,2XTHR@28890|Euryarchaeota,2N95N@224756|Methanomicrobia	arCOG04097	3	rps3	Binds the lower part of the 30S subunit head	J
		368407.Memar_0571	2.58e-25	95.5	COG0255@1|root,arCOG00785@2157|Archaea,2XZUQ@28890|Euryarchaeota,2NA4R@224756|Methanomicrobia	arCOG00785	3	rpl29	Belongs to the universal ribosomal protein uL29 family	J
		368407.Memar_0572	1.65e-31	112	COG1588@1|root,arCOG00784@2157|Archaea,2Y0EN@28890|Euryarchaeota,2NA4I@224756|Methanomicrobia	arCOG00784	3	rnp1	Part of ribonuclease P, a protein complex that generates mature tRNA molecules by cleaving their 5'-ends	J
		694440.JOMF01000007_gene788	3.15e-57	179	COG0186@1|root,arCOG04096@2157|Archaea,2XYPE@28890|Euryarchaeota,2N9XI@224756|Methanomicrobia	arCOG04096	3	rps17	One of the primary rRNA binding proteins, it binds specifically to the 5'-end of 16S ribosomal RNA	J
		456442.Mboo_0542	2.74e-72	219	COG0093@1|root,arCOG04095@2157|Archaea,2XWM6@28890|Euryarchaeota,2N9SH@224756|Methanomicrobia	arCOG04095	3	rpl14	Binds to 23S rRNA. Forms part of two intersubunit bridges in the 70S ribosome	J
		521011.Mpal_0453	1.24e-47	155	COG0198@1|root,arCOG04094@2157|Archaea,2XXV4@28890|Euryarchaeota,2N9XR@224756|Methanomicrobia	arCOG04094	3	rpl24	One of two assembly initiator proteins, it binds directly to the 5'-end of the 23S rRNA, where it nucleates assembly of the 50S subunit	J
		593750.Metfor_2643	2.48e-116	339	COG1471@1|root,arCOG04093@2157|Archaea,2XT03@28890|Euryarchaeota,2N9HR@224756|Methanomicrobia	arCOG04093	3	rps4e	Belongs to the eukaryotic ribosomal protein eS4 family	J
		679926.Mpet_2201	2.87e-76	231	COG0094@1|root,arCOG04092@2157|Archaea,2XTRN@28890|Euryarchaeota,2N9KJ@224756|Methanomicrobia	arCOG04092	3	rpl5	This is 1 of the proteins that binds and probably mediates the attachment of the 5S RNA into the large ribosomal subunit, where it forms part of the central protuberance. In the 70S ribosome it contacts protein S13 of the 30S subunit (bridge B1b), connecting the 2 subunits	J
		410358.Mlab_0095	5.72e-27	98.6	COG0199@1|root,arCOG00782@2157|Archaea	arCOG00782	3	rps14	Binds 16S rRNA, required for the assembly of 30S particles	J
		593750.Metfor_2640	1.91e-62	194	COG0096@1|root,arCOG04091@2157|Archaea,2XWMU@28890|Euryarchaeota,2N9Q6@224756|Methanomicrobia	arCOG04091	3	rps8	One of the primary rRNA binding proteins, it binds directly to 16S rRNA central domain where it helps coordinate assembly of the platform of the 30S subunit	J
		694440.JOMF01000007_gene795	1.5e-73	225	COG0097@1|root,arCOG04090@2157|Archaea,2XTIS@28890|Euryarchaeota,2N9KP@224756|Methanomicrobia	arCOG04090	2	rpl6	This protein binds to the 23S rRNA, and is important in its secondary structure. It is located near the subunit interface in the base of the L7 L12 stalk, and near the tRNA binding site of the peptidyltransferase center	J
		679926.Mpet_2205	2.24e-45	152	COG1717@1|root,arCOG00781@2157|Archaea,2XSZ4@28890|Euryarchaeota,2N9TN@224756|Methanomicrobia	arCOG00781	2	rpl32e	PFAM Ribosomal protein	J
		368407.Memar_0582	2.54e-65	202	COG2147@1|root,arCOG04089@2157|Archaea,2XWU1@28890|Euryarchaeota,2N9QQ@224756|Methanomicrobia	arCOG04089	2	rpl19e	binds to the 23S rRNA	J
		368407.Memar_0583	2.92e-83	250	COG0256@1|root,arCOG04088@2157|Archaea,2XTWT@28890|Euryarchaeota,2N9SW@224756|Methanomicrobia	arCOG04088	2	rpl18	This is one of the proteins that binds and probably mediates the attachment of the 5S RNA into the large ribosomal subunit, where it forms part of the central protuberance	J
		521011.Mpal_0462	7.7e-117	337	COG0098@1|root,arCOG04087@2157|Archaea,2XUQU@28890|Euryarchaeota,2N954@224756|Methanomicrobia	arCOG04087	2	rps5	With S4 and S12 plays an important role in translational accuracy	J
		368407.Memar_0585	2.75e-82	246	COG1841@1|root,arCOG04086@2157|Archaea,2XWGP@28890|Euryarchaeota,2N9JA@224756|Methanomicrobia	arCOG04086	2	rpl30	TIGRFAM ribosomal protein L30P	J
		368407.Memar_0586	1.21e-54	175	COG0200@1|root,arCOG00779@2157|Archaea,2XWM3@28890|Euryarchaeota,2N9U7@224756|Methanomicrobia	arCOG00779	2	rpl15	binds to the 23S rRNA	J
		456442.Mboo_0555	5.6e-287	790	COG5253@1|root,arCOG04169@2157|Archaea,2XT9A@28890|Euryarchaeota,2N9AJ@224756|Methanomicrobia	arCOG04169	2	secY	The central subunit of the protein translocation channel SecYEG. Consists of two halves formed by TMs 1-5 and 6-10. These two domains form a lateral gate at the front which open onto the bilayer between TMs 2 and 7, and are clamped together by SecE at the back. The channel is closed by both a pore ring composed of hydrophobic SecY resides and a short helix (helix 2A) on the extracellular side of …	U
		368407.Memar_0588	1.98e-84	254	COG2019@1|root,arCOG01039@2157|Archaea,2XVK7@28890|Euryarchaeota	arCOG01039	1	adkA	Belongs to the archaeal adenylate kinase family	F
		368407.Memar_0589	4.93e-81	246	COG1422@1|root,arCOG02673@2157|Archaea,2XSX8@28890|Euryarchaeota,2N9PG@224756|Methanomicrobia	arCOG02673	1	-	Integral membrane protein DUF106	U
		368407.Memar_0590	5.05e-69	214	COG1102@1|root,arCOG01037@2157|Archaea,2XWPB@28890|Euryarchaeota,2N9PR@224756|Methanomicrobia	arCOG01037	1	cmk	Belongs to the cytidylate kinase family. Type 2 subfamily	F
Methanomicrobales	METMJ	368407.Memar_0538	8.86e-214	590	COG0130@1|root,arCOG00987@2157|Archaea,2XTUE@28890|Euryarchaeota,2N99I@224756|Methanomicrobia	arCOG00987	2	truB	Could be responsible for synthesis of pseudouridine from uracil-55 in the psi GC loop of transfer RNAs	J
		368407.Memar_0539	5.68e-163	456	COG1587@1|root,arCOG02048@2157|Archaea,2Y267@28890|Euryarchaeota,2N9PI@224756|Methanomicrobia	arCOG02048	2	-	Uroporphyrinogen-III synthase HemD	H
		368407.Memar_0540	2.7e-269	740	COG1784@1|root,arCOG04469@2157|Archaea,2XSZ3@28890|Euryarchaeota,2N9A6@224756|Methanomicrobia	arCOG04469	3	-	Tripartite tricarboxylate transporter TctA family	S
		368407.Memar_0541	5.71e-202	559	COG1498@1|root,arCOG01923@2157|Archaea,2XUEA@28890|Euryarchaeota,2N9S7@224756|Methanomicrobia	arCOG01923	2	-	PFAM Pre-mRNA processing ribonucleoprotein, binding	J
		368407.Memar_0542	6.24e-145	408	COG0513@1|root,arCOG00078@2157|Archaea,2XTFM@28890|Euryarchaeota,2N9QB@224756|Methanomicrobia	arCOG00078	2	flpA	Involved in pre-rRNA and tRNA processing. Utilizes the methyl donor S-adenosyl-L-methionine to catalyze the site-specific 2'-hydroxyl methylation of ribose moieties in rRNA and tRNA. Site specificity is provided by a guide RNA that base pairs with the substrate. Methylation occurs at a characteristic distance from the sequence involved in base pairing with the guide RNA	J
		368407.Memar_0543	6.67e-155	437	COG4089@1|root,arCOG02159@2157|Archaea,2XY93@28890|Euryarchaeota,2N9R2@224756|Methanomicrobia	arCOG02159	1	-	Protein of unknown function (DUF1614)	S
		368407.Memar_0544	3e-87	257	COG2445@1|root,arCOG02108@2157|Archaea,2Y1GT@28890|Euryarchaeota	arCOG02108	1	-	Protein of unknown function DUF86	S
		368407.Memar_0545	2.05e-90	264	COG1708@1|root,arCOG02107@2157|Archaea,2Y16B@28890|Euryarchaeota	arCOG02107	1	-	Nucleotidyltransferase domain	S
		368407.Memar_0546	3.04e-52	164	COG1724@1|root,arCOG03088@2157|Archaea	arCOG03088	1	-	HicA toxin of bacterial toxin-antitoxin,	N
		368407.Memar_0547	5.72e-57	176	COG1598@1|root,arCOG05207@2157|Archaea,2Y4Z0@28890|Euryarchaeota,2NB4A@224756|Methanomicrobia	arCOG05207	1	-	sequence-specific DNA binding	S
		368407.Memar_0548	6.45e-203	561	COG0648@1|root,arCOG01894@2157|Archaea	arCOG01894	1	nfo	Endonuclease IV plays a role in DNA repair. It cleaves phosphodiester bonds at apurinic or apyrimidinic sites (AP sites) to produce new 5'-ends that are base-free deoxyribose 5-phosphate residues. It preferentially attacks modified AP sites created by bleomycin and neocarzinostatin	L
		368407.Memar_0549	1.7e-176	491	COG0207@1|root,arCOG03214@2157|Archaea,2XTCY@28890|Euryarchaeota,2NA4V@224756|Methanomicrobia	arCOG03214	1	thyA	Belongs to the thymidylate synthase family. Archaeal- type ThyA subfamily	F
		368407.Memar_0550	0	1429	arCOG03906@1|root,arCOG03906@2157|Archaea,2XUWK@28890|Euryarchaeota	arCOG03906	2	-	Domain of unknown function (DUF3821)	DZ
		368407.Memar_0551	0	983	COG0213@1|root,arCOG02013@2157|Archaea,2XT19@28890|Euryarchaeota,2N9C6@224756|Methanomicrobia	arCOG02013	3	deoA	Catalyzes the conversion of AMP and phosphate to adenine and ribose 1,5-bisphosphate (R15P). Exhibits phosphorylase activity toward CMP and UMP in addition to AMP. Functions in an archaeal AMP degradation pathway, together with R15P isomerase and RubisCO	F
		368407.Memar_0552	0	897	arCOG03260@1|root,arCOG03260@2157|Archaea,2Y7UA@28890|Euryarchaeota,2NAMH@224756|Methanomicrobia	arCOG03260	2	-	-	-
		368407.Memar_0553	0	1999	arCOG02903@1|root,arCOG02903@2157|Archaea,2Y1N5@28890|Euryarchaeota,2NA4M@224756|Methanomicrobia	arCOG02903	3	-	PFAM von Willebrand factor type A	S
		368407.Memar_0554	7.43e-97	281	COG0717@1|root,arCOG04048@2157|Archaea,2Y071@28890|Euryarchaeota,2N9T7@224756|Methanomicrobia	arCOG04048	3	-	TIGRFAM deoxycytidine triphosphate deaminase	F
		368407.Memar_0555	1.38e-227	627	COG1693@1|root,arCOG02710@2157|Archaea,2XVGZ@28890|Euryarchaeota,2N90G@224756|Methanomicrobia	arCOG02710	3	-	Ribonuclease R winged-helix domain	K
		368407.Memar_0556	0	1117	COG0206@1|root,arCOG02202@2157|Archaea,2XTM7@28890|Euryarchaeota	arCOG02202	27	cetZ	Involved in cell shape control	D
		368407.Memar_0557	7.26e-241	662	COG2141@1|root,arCOG02410@2157|Archaea,2XTN9@28890|Euryarchaeota,2N9DT@224756|Methanomicrobia	arCOG02410	3	mer	Catalyzes the reversible reduction of methylene-H(4)MPT to methyl-H(4)MPT	C
		368407.Memar_0558	9.05e-231	634	COG1085@1|root,arCOG00420@2157|Archaea,2XWY6@28890|Euryarchaeota	arCOG00420	4	-	UDP-glucose:hexose-1-phosphate uridylyltransferase activity	C
		368407.Memar_0559	0	935	COG1012@1|root,arCOG01252@2157|Archaea,2XT1Y@28890|Euryarchaeota,2NA9G@224756|Methanomicrobia	arCOG01252	1	-	PFAM Aldehyde dehydrogenase	C
		368407.Memar_0562	2.23e-196	545	COG1927@1|root,arCOG04382@2157|Archaea,2XUX3@28890|Euryarchaeota,2N9GS@224756|Methanomicrobia	arCOG04382	3	mtd	Catalyzes the reversible reduction of methenyl- H(4)MPT( ) to methylene-H(4)MPT	C
		368407.Memar_0563	4.57e-90	264	COG1356@1|root,arCOG04554@2157|Archaea,2XXGH@28890|Euryarchaeota,2NB55@224756|Methanomicrobia	arCOG04554	3	-	PFAM sigma-70 region 4 domain protein	K
		368407.Memar_0564	3.36e-247	678	COG0087@1|root,arCOG04070@2157|Archaea,2XT9B@28890|Euryarchaeota,2N98A@224756|Methanomicrobia	arCOG04070	3	rpl3	One of the primary rRNA binding proteins, it binds directly near the 3'-end of the 23S rRNA, where it nucleates assembly of the 50S subunit	J
		368407.Memar_0565	1.38e-170	477	COG0469@1|root,arCOG04071@2157|Archaea,2XTXX@28890|Euryarchaeota,2N9DG@224756|Methanomicrobia	arCOG04071	3	rpl4	One of the primary rRNA binding proteins, this protein initially binds near the 5'-end of the 23S rRNA. It is important during the early stages of 50S assembly. It makes multiple contacts with different domains of the 23S rRNA in the assembled 50S subunit and ribosome	J
		368407.Memar_0566	3.71e-49	156	COG0089@1|root,arCOG04072@2157|Archaea,2XYPG@28890|Euryarchaeota,2N9ZC@224756|Methanomicrobia	arCOG04072	3	rpl23	Binds to 23S rRNA. One of the proteins that surrounds the polypeptide exit tunnel on the outside of the ribosome	J
		368407.Memar_0567	2.51e-177	493	COG0090@1|root,arCOG04067@2157|Archaea,2XTCS@28890|Euryarchaeota,2N99T@224756|Methanomicrobia	arCOG04067	3	rpl2	One of the primary rRNA binding proteins. Required for association of the 30S and 50S subunits to form the 70S ribosome, for tRNA binding and peptide bond formation. It has been suggested to have peptidyltransferase activity	J
		368407.Memar_0568	4.19e-92	269	COG0185@1|root,arCOG04099@2157|Archaea,2XWI9@28890|Euryarchaeota,2N9PW@224756|Methanomicrobia	arCOG04099	3	rps19p	Protein S19 forms a complex with S13 that binds strongly to the 16S ribosomal RNA	J
		368407.Memar_0569	1.24e-103	300	COG0091@1|root,arCOG04098@2157|Archaea,2XWGN@28890|Euryarchaeota,2N9UR@224756|Methanomicrobia	arCOG04098	3	rpl22	The globular domain of the protein is located near the polypeptide exit tunnel on the outside of the subunit, while an extended beta-hairpin is found that lines the wall of the exit tunnel in the center of the 70S ribosome	J
		368407.Memar_0570	4.11e-160	449	COG0092@1|root,arCOG04097@2157|Archaea,2XTHR@28890|Euryarchaeota,2N95N@224756|Methanomicrobia	arCOG04097	3	rps3	Binds the lower part of the 30S subunit head	J
		368407.Memar_0571	9.97e-36	121	COG0255@1|root,arCOG00785@2157|Archaea,2XZUQ@28890|Euryarchaeota,2NA4R@224756|Methanomicrobia	arCOG00785	3	rpl29	Belongs to the universal ribosomal protein uL29 family	J
		368407.Memar_0572	3.23e-58	180	COG1588@1|root,arCOG00784@2157|Archaea,2Y0EN@28890|Euryarchaeota,2NA4I@224756|Methanomicrobia	arCOG00784	3	rnp1	Part of ribonuclease P, a protein complex that generates mature tRNA molecules by cleaving their 5'-ends	J
		368407.Memar_0573	6.89e-75	223	COG0186@1|root,arCOG04096@2157|Archaea,2XYPE@28890|Euryarchaeota,2N9XI@224756|Methanomicrobia	arCOG04096	3	rps17	One of the primary rRNA binding proteins, it binds specifically to the 5'-end of 16S ribosomal RNA	J
		368407.Memar_0574	2.56e-86	254	COG0093@1|root,arCOG04095@2157|Archaea,2XWM6@28890|Euryarchaeota,2N9SH@224756|Methanomicrobia	arCOG04095	3	rpl14	Binds to 23S rRNA. Forms part of two intersubunit bridges in the 70S ribosome	J
		368407.Memar_0575	7.06e-81	239	COG0198@1|root,arCOG04094@2157|Archaea,2XXV4@28890|Euryarchaeota,2N9XR@224756|Methanomicrobia	arCOG04094	3	rpl24	One of two assembly initiator proteins, it binds directly to the 5'-end of the 23S rRNA, where it nucleates assembly of the 50S subunit	J
		368407.Memar_0576	8.36e-173	482	COG1471@1|root,arCOG04093@2157|Archaea,2XT03@28890|Euryarchaeota,2N9HR@224756|Methanomicrobia	arCOG04093	3	rps4e	Belongs to the eukaryotic ribosomal protein eS4 family	J
		368407.Memar_0577	1.59e-115	331	COG0094@1|root,arCOG04092@2157|Archaea,2XTRN@28890|Euryarchaeota,2N9KJ@224756|Methanomicrobia	arCOG04092	3	rpl5	This is 1 of the proteins that binds and probably mediates the attachment of the 5S RNA into the large ribosomal subunit, where it forms part of the central protuberance. In the 70S ribosome it contacts protein S13 of the 30S subunit (bridge B1b), connecting the 2 subunits	J
		368407.Memar_0578	1.77e-39	130	COG0199@1|root,arCOG00782@2157|Archaea,2Y04R@28890|Euryarchaeota,2NA3T@224756|Methanomicrobia	arCOG00782	3	rps14	Binds 16S rRNA, required for the assembly of 30S particles	J
		368407.Memar_0579	7.99e-89	260	COG0096@1|root,arCOG04091@2157|Archaea,2XWMU@28890|Euryarchaeota,2N9Q6@224756|Methanomicrobia	arCOG04091	3	rps8	One of the primary rRNA binding proteins, it binds directly to 16S rRNA central domain where it helps coordinate assembly of the platform of the 30S subunit	J
		368407.Memar_0580	4.34e-121	345	COG0097@1|root,arCOG04090@2157|Archaea,2XTIS@28890|Euryarchaeota,2N9KP@224756|Methanomicrobia	arCOG04090	2	rpl6	This protein binds to the 23S rRNA, and is important in its secondary structure. It is located near the subunit interface in the base of the L7 L12 stalk, and near the tRNA binding site of the peptidyltransferase center	J
		368407.Memar_0581	1.55e-95	278	COG1717@1|root,arCOG00781@2157|Archaea,2XSZ4@28890|Euryarchaeota,2N9TN@224756|Methanomicrobia	arCOG00781	2	rpl32e	PFAM Ribosomal protein	J
		368407.Memar_0582	3.07e-98	286	COG2147@1|root,arCOG04089@2157|Archaea,2XWU1@28890|Euryarchaeota,2N9QQ@224756|Methanomicrobia	arCOG04089	2	rpl19e	binds to the 23S rRNA	J
		368407.Memar_0583	8.71e-117	335	COG0256@1|root,arCOG04088@2157|Archaea,2XTWT@28890|Euryarchaeota,2N9SW@224756|Methanomicrobia	arCOG04088	2	rpl18	This is one of the proteins that binds and probably mediates the attachment of the 5S RNA into the large ribosomal subunit, where it forms part of the central protuberance	J
		368407.Memar_0584	2.62e-144	407	COG0098@1|root,arCOG04087@2157|Archaea,2XUQU@28890|Euryarchaeota,2N954@224756|Methanomicrobia	arCOG04087	2	rps5	With S4 and S12 plays an important role in translational accuracy	J
		368407.Memar_0585	3.44e-110	316	COG1841@1|root,arCOG04086@2157|Archaea,2XWGP@28890|Euryarchaeota,2N9JA@224756|Methanomicrobia	arCOG04086	2	rpl30	TIGRFAM ribosomal protein L30P	J
		368407.Memar_0586	9.76e-93	271	COG0200@1|root,arCOG00779@2157|Archaea,2XWM3@28890|Euryarchaeota,2N9U7@224756|Methanomicrobia	arCOG00779	2	rpl15	binds to the 23S rRNA	J
		368407.Memar_0587	0	910	COG5253@1|root,arCOG04169@2157|Archaea,2XT9A@28890|Euryarchaeota,2N9AJ@224756|Methanomicrobia	arCOG04169	2	secY	The central subunit of the protein translocation channel SecYEG. Consists of two halves formed by TMs 1-5 and 6-10. These two domains form a lateral gate at the front which open onto the bilayer between TMs 2 and 7, and are clamped together by SecE at the back. The channel is closed by both a pore ring composed of hydrophobic SecY resides and a short helix (helix 2A) on the extracellular side of …	U
Methanosarcinales	METSG	192952.MM_1549	6.02e-181	534	COG0591@1|root,arCOG01316@2157|Archaea,2Y8E7@28890|Euryarchaeota,2NA9T@224756|Methanomicrobia	arCOG01316	2	-	Sodium:solute symporter family	E
		269797.Mbar_A2069	9.4e-263	735	COG0129@1|root,arCOG04045@2157|Archaea,2XSW2@28890|Euryarchaeota,2N992@224756|Methanomicrobia	arCOG04045	1	ilvD	Belongs to the IlvD Edd family	E
		304371.MCP_0082	1.69e-44	152	COG1514@1|root,arCOG01736@2157|Archaea,2XZ2M@28890|Euryarchaeota,2N9X8@224756|Methanomicrobia	arCOG01736	1	ligT	Hydrolyzes RNA 2',3'-cyclic phosphodiester to an RNA 2'- phosphomonoester	J
		1094980.Mpsy_1157	1.32e-122	370	COG1746@1|root,arCOG04249@2157|Archaea,2XT5J@28890|Euryarchaeota,2N94Y@224756|Methanomicrobia	arCOG04249	1	cca	Catalyzes the addition and repair of the essential 3'- terminal CCA sequence in tRNAs without using a nucleic acid template. Adds these three nucleotides in the order of C, C, and A to the tRNA nucleotide-73, using CTP and ATP as substrates and producing inorganic pyrophosphate	J
		477974.Daud_0262	1.32e-94	291	COG0123@1|root,COG0123@2|Bacteria,1TQF7@1239|Firmicutes,24AAC@186801|Clostridia,260MS@186807|Peptococcaceae	#VALUE!	1	-	histone deacetylase	BQ
		192952.MM_0467	2.67e-134	424	arCOG03256@1|root,arCOG03256@2157|Archaea,2Y6XR@28890|Euryarchaeota,2NAP3@224756|Methanomicrobia	arCOG03256	1	-	S-layer protein	S
		589865.DaAHT2_1232	1.52e-132	388	COG1180@1|root,COG1180@2|Bacteria,1NQC1@1224|Proteobacteria,42N7U@68525|delta/epsilon subdivisions,2WJ81@28221|Deltaproteobacteria,2MI27@213118|Desulfobacterales	-	16	-	PFAM Radical SAM	C
		1121468.AUBR01000026_gene2920	7.48e-193	546	COG0108@1|root,COG0807@1|root,COG0108@2|Bacteria,COG0807@2|Bacteria,1TPH9@1239|Firmicutes,248B0@186801|Clostridia,42FC2@68295|Thermoanaerobacterales	-	16	ribBA	Catalyzes the conversion of D-ribulose 5-phosphate to formate and 3,4-dihydroxy-2-butanone 4-phosphate	H
		1041930.Mtc_0785	3.62e-24	99	COG0071@1|root,arCOG01832@2157|Archaea,2XYW4@28890|Euryarchaeota,2N9V8@224756|Methanomicrobia	arCOG01832	2	-	Belongs to the small heat shock protein (HSP20) family	O
		269797.Mbar_A2412	4.2e-63	198	COG2042@1|root,arCOG04733@2157|Archaea,2XVBD@28890|Euryarchaeota,2N9PH@224756|Methanomicrobia	arCOG04733	1	-	pre-rRNA processing protein involved in ribosome biogenesis	J
		269797.Mbar_A1976	0	1099	COG0525@1|root,arCOG00808@2157|Archaea,2XSXQ@28890|Euryarchaeota,2N93W@224756|Methanomicrobia	arCOG00808	1	valS	amino acids such as threonine, to avoid such errors, it has a posttransfer editing activity that hydrolyzes mischarged Thr-tRNA(Val) in a tRNA-dependent manner	J
		868131.MSWAN_0568	5.06e-36	130	COG1437@1|root,arCOG01723@2157|Archaea,2XYQS@28890|Euryarchaeota,23P62@183925|Methanobacteria	arCOG01723	1	cyaA	Adenylate cyclase	F
		192952.MM_0909	1.1e-72	232	COG3389@1|root,arCOG04463@2157|Archaea,2XSZT@28890|Euryarchaeota,2N9I2@224756|Methanomicrobia	arCOG04463	1	-	SMART Peptidase A22, presenilin signal peptide	S
		1120973.AQXL01000084_gene2777	5.67e-97	300	COG0123@1|root,COG0123@2|Bacteria,1TQF7@1239|Firmicutes,4HBTF@91061|Bacilli,2784E@186823|Alicyclobacillaceae	-	16	acuC	Histone deacetylase domain	BQ
		351160.RCIX226	1.61e-88	271	COG1712@1|root,arCOG00254@2157|Archaea,2XUNA@28890|Euryarchaeota,2NBJI@224756|Methanomicrobia	arCOG00254	6	nadX	Specifically catalyzes the NAD or NADP-dependent dehydrogenation of L-aspartate to iminoaspartate	F
		351160.RCIX225	4.6e-106	316	COG0157@1|root,arCOG01482@2157|Archaea,2XTTY@28890|Euryarchaeota,2N950@224756|Methanomicrobia	arCOG01482	8	nadC	Involved in the catabolism of quinolinic acid (QA)	H
		1094980.Mpsy_1278	4.06e-133	392	COG0206@1|root,arCOG02202@2157|Archaea,2XTM7@28890|Euryarchaeota,2NB7I@224756|Methanomicrobia	arCOG02202	27	cetZ	Involved in cell shape control	D
		386456.JQKN01000001_gene1851	5.7e-42	154	COG2218@1|root,arCOG00098@2157|Archaea,2XVBM@28890|Euryarchaeota	arCOG00098	1	-	PFAM glutamate synthase alpha subunit	C
		192952.MM_2378	3.56e-100	308	COG2237@1|root,arCOG04151@2157|Archaea,2XTV5@28890|Euryarchaeota,2N948@224756|Methanomicrobia	arCOG04151	1	-	Domain of unknown function (DUF373)	S
		1041930.Mtc_1213	1.92e-225	630	COG0422@1|root,arCOG02741@2157|Archaea,2XTMD@28890|Euryarchaeota,2N94Z@224756|Methanomicrobia	arCOG02741	5	thiC	Catalyzes the synthesis of the hydroxymethylpyrimidine phosphate (HMP-P) moiety of thiamine from aminoimidazole ribotide (AIR) in a radical S-adenosyl-L-methionine (SAM)-dependent reaction	H
		56780.SYN_01225	1.21e-134	385	COG1251@1|root,COG1251@2|Bacteria,1MW58@1224|Proteobacteria,42PQD@68525|delta/epsilon subdivisions,2WKAI@28221|Deltaproteobacteria	-	16	-	nitrite sulfite reductase, hemoprotein beta-component, ferrodoxin domain protein	C
		93220.LV28_01620	1.41e-16	73.9	COG4572@1|root,COG4572@2|Bacteria,1N93H@1224|Proteobacteria,2VX6M@28216|Betaproteobacteria,1KA9D@119060|Burkholderiaceae	-	16	-	Cation transport regulator	S
		192952.MM_1348	1.45e-197	571	COG0018@1|root,arCOG00487@2157|Archaea,2XTWP@28890|Euryarchaeota,2N9C5@224756|Methanomicrobia	arCOG00487	1	argS	Belongs to the class-I aminoacyl-tRNA synthetase family	J
		192952.MM_1198	1.11e-133	398	arCOG04931@1|root,arCOG04931@2157|Archaea,2XZHF@28890|Euryarchaeota	arCOG04931	1	-	-	-
		1173024.KI912154_gene898	1.53e-33	118	COG3041@1|root,COG3041@2|Bacteria,1GKRZ@1117|Cyanobacteria,1JMMQ@1189|Stigonemataceae	-	16	-	Bacterial toxin of type II toxin-antitoxin system, YafQ	S
		1227488.C477_05339	1.17e-12	68.6	COG0071@1|root,arCOG01832@2157|Archaea,2XYW4@28890|Euryarchaeota,23X30@183963|Halobacteria	arCOG01832	2	hsp20a	Belongs to the small heat shock protein (HSP20) family	O
		192952.MM_2011	7.43e-127	382	COG0044@1|root,arCOG00689@2157|Archaea,2XTQU@28890|Euryarchaeota,2N9BT@224756|Methanomicrobia	arCOG00689	1	pyrC	Belongs to the metallo-dependent hydrolases superfamily. DHOase family. Class I DHOase subfamily	F
Methanosarcinales	METTT	1227495.C487_01560	8.12e-38	147	arCOG01243@1|root,arCOG01243@2157|Archaea,2XTGZ@28890|Euryarchaeota,23SPG@183963|Halobacteria	arCOG01243	1	-	integrase family	L
		269797.Mbar_A0060	8.56e-126	361	COG0284@1|root,arCOG00081@2157|Archaea,2XU66@28890|Euryarchaeota,2N9J4@224756|Methanomicrobia	arCOG00081	1	pyrF	Catalyzes the decarboxylation of orotidine 5'- monophosphate (OMP) to uridine 5'-monophosphate (UMP)	F
		192952.MM_2082	1.5e-208	578	COG1899@1|root,arCOG04142@2157|Archaea,2XSTD@28890|Euryarchaeota,2N91B@224756|Methanomicrobia	arCOG04142	1	dys-2	Catalyzes the NAD-dependent oxidative cleavage of spermidine and the subsequent transfer of the butylamine moiety of spermidine to the epsilon-amino group of a specific lysine residue of the eIF-5A precursor protein to form the intermediate deoxyhypusine residue	O
		269797.Mbar_A1859	2.78e-80	239	COG0526@1|root,arCOG01972@2157|Archaea,2XZVP@28890|Euryarchaeota,2NA27@224756|Methanomicrobia	arCOG01972	4	-	Thioredoxin	O
		269797.Mbar_A1860	2.24e-84	249	arCOG03523@1|root,arCOG03522@2157|Archaea	arCOG03523	1	-	-	-
		269797.Mbar_A1861	6.3e-151	427	COG1458@1|root,arCOG00720@2157|Archaea,2XUK7@28890|Euryarchaeota,2NAIW@224756|Methanomicrobia	arCOG00720	5	-	PINc domain ribonuclease	V
		269797.Mbar_A1862	8.55e-271	744	COG1812@1|root,arCOG01678@2157|Archaea,2Y2VT@28890|Euryarchaeota,2NA91@224756|Methanomicrobia	arCOG01678	3	-	S-adenosylmethionine synthetase (AdoMet synthetase)	E
		192952.MM_2075	3.42e-153	436	COG0382@1|root,arCOG00476@2157|Archaea,2XUHS@28890|Euryarchaeota,2N9SR@224756|Methanomicrobia	arCOG00476	6	-	Prenyltransferase that catalyzes the transfer of the geranylgeranyl moiety of geranylgeranyl diphosphate (GGPP) to the C2 hydroxyl of (S)-3-O-geranylgeranylglyceryl phosphate (GGGP). This reaction is the second ether-bond-formation step in the biosynthesis of archaeal membrane lipids	H
		269797.Mbar_A1864	5.47e-100	320	arCOG02537@1|root,arCOG02537@2157|Archaea	arCOG02537	1	-	-	-
		269797.Mbar_A1865	2e-211	585	COG0379@1|root,arCOG04459@2157|Archaea,2XUGT@28890|Euryarchaeota,2N922@224756|Methanomicrobia	arCOG04459	7	nadA	Catalyzes the condensation of iminoaspartate with dihydroxyacetone phosphate to form quinolinate	H
		269797.Mbar_A1866	2.17e-162	458	COG1712@1|root,arCOG00254@2157|Archaea,2XUNA@28890|Euryarchaeota,2NBJI@224756|Methanomicrobia	arCOG00254	6	nadX	Specifically catalyzes the NAD or NADP-dependent dehydrogenation of L-aspartate to iminoaspartate	F
		269797.Mbar_A1867	2.18e-166	468	COG0157@1|root,arCOG01482@2157|Archaea,2XTTY@28890|Euryarchaeota,2N950@224756|Methanomicrobia	arCOG01482	8	nadC	Involved in the catabolism of quinolinic acid (QA)	H
		1094980.Mpsy_1278	8.43e-186	525	COG0206@1|root,arCOG02202@2157|Archaea,2XTM7@28890|Euryarchaeota,2NB7I@224756|Methanomicrobia	arCOG02202	27	cetZ	Involved in cell shape control	D
		269797.Mbar_A1869	2.92e-228	635	COG0614@1|root,arCOG03303@2157|Archaea,2XVSW@28890|Euryarchaeota,2NADD@224756|Methanomicrobia	arCOG03303	1	-	PFAM periplasmic binding protein	P
		269797.Mbar_A1871	9.03e-210	585	COG0609@1|root,arCOG01007@2157|Archaea,2XTXW@28890|Euryarchaeota,2NAHM@224756|Methanomicrobia	arCOG01007	1	-	PFAM transport system permease protein	P
		269797.Mbar_A1872	5.96e-170	476	COG1120@1|root,arCOG00198@2157|Archaea,2XV8E@28890|Euryarchaeota,2NAKB@224756|Methanomicrobia	arCOG00198	1	-	PFAM ABC transporter	E
		269797.Mbar_A1873	1.98e-95	279	COG0184@1|root,arCOG04185@2157|Archaea,2XWKV@28890|Euryarchaeota,2N9S2@224756|Methanomicrobia	arCOG04185	1	rps15	ribosomal protein S15	J
		269797.Mbar_A1874	7.34e-207	584	arCOG05167@1|root,arCOG05167@2157|Archaea,2Y1Q8@28890|Euryarchaeota,2NA5S@224756|Methanomicrobia	arCOG05167	1	-	-	-
		269797.Mbar_A1875	7.3e-80	244	arCOG05166@1|root,arCOG05166@2157|Archaea	arCOG05166	1	-	-	-
		269797.Mbar_A1876	1.87e-89	270	arCOG05165@1|root,arCOG05165@2157|Archaea,2Y4DT@28890|Euryarchaeota,2NB4F@224756|Methanomicrobia	arCOG05165	1	-	-	-
		269797.Mbar_A1877	6.18e-82	246	arCOG03360@1|root,arCOG03360@2157|Archaea,2Y4JX@28890|Euryarchaeota,2NB7F@224756|Methanomicrobia	arCOG03360	1	-	-	-
		192952.MM_0185	1.24e-160	452	COG1028@1|root,arCOG01259@2157|Archaea,2XSWX@28890|Euryarchaeota,2NABE@224756|Methanomicrobia	arCOG01259	3	-	Enoyl-(Acyl carrier protein) reductase	I
		1410634.JHVD01000047_gene353	9.55e-27	115	COG3409@1|root,COG3409@2|Bacteria,2I03A@201174|Actinobacteria,4DVCQ@85009|Propionibacteriales	-	16	-	Peptidoglycan-binding domain 1 protein	M
		269797.Mbar_A3452	1.01e-273	751	COG0124@1|root,arCOG00404@2157|Archaea,2XSYX@28890|Euryarchaeota,2N9BW@224756|Methanomicrobia	arCOG00404	1	hisS	Belongs to the class-II aminoacyl-tRNA synthetase family	J
		118173.KB235914_gene908	1.32e-15	78.6	COG4935@1|root,COG4935@2|Bacteria	-	16	-	Belongs to the peptidase S8 family	O
		886293.Sinac_3322	3.4e-108	338	COG1404@1|root,COG1404@2|Bacteria	-	16	prcA	Belongs to the peptidase S8 family	O
		269797.Mbar_A3453	0	920	COG0079@1|root,COG2158@1|root,arCOG04273@2157|Archaea,arCOG05056@2157|Archaea,2XV1E@28890|Euryarchaeota,2N9D3@224756|Methanomicrobia	arCOG04273	2	-	PFAM Aminotransferase class I and II	E
		269797.Mbar_A3454	4.55e-204	568	COG1270@1|root,arCOG04274@2157|Archaea,2XT37@28890|Euryarchaeota,2N9JD@224756|Methanomicrobia	arCOG04274	1	cobD	Converts cobyric acid to cobinamide by the addition of aminopropanol on the F carboxylic group	H
		192952.MM_2058	1.42e-113	327	COG1267@1|root,arCOG01869@2157|Archaea,2XZTX@28890|Euryarchaeota,2NA1N@224756|Methanomicrobia	arCOG01869	1	-	PFAM Phosphatidylglycerophosphatase A	I
Methanosarcinales	METZD	1094980.Mpsy_1325	5.45e-256	712	COG0154@1|root,arCOG01717@2157|Archaea,2XTV3@28890|Euryarchaeota,2N94U@224756|Methanomicrobia	arCOG01717	2	gatA	Allows the formation of correctly charged Gln-tRNA(Gln) through the transamidation of misacylated Glu-tRNA(Gln) in organisms which lack glutaminyl-tRNA synthetase. The reaction takes place in the presence of glutamine and ATP through an activated gamma-phospho-Glu-tRNA(Gln)	J
		1094980.Mpsy_1324	2.22e-37	127	COG0721@1|root,arCOG02726@2157|Archaea,2XYQ0@28890|Euryarchaeota,2N9Z4@224756|Methanomicrobia	arCOG02726	2	gatC	Allows the formation of correctly charged Asn-tRNA(Asn) or Gln-tRNA(Gln) through the transamidation of misacylated Asp- tRNA(Asn) or Glu-tRNA(Gln) in organisms which lack either or both of asparaginyl-tRNA or glutaminyl-tRNA synthetases. The reaction takes place in the presence of glutamine and ATP through an activated phospho-Asp-tRNA(Asn) or phospho-Glu-tRNA(Gln)	J
		1094980.Mpsy_1309	8.44e-143	413	COG2516@1|root,arCOG00662@2157|Archaea,2XV52@28890|Euryarchaeota,2N9EK@224756|Methanomicrobia	arCOG00662	2	-	Elongator protein 3 MiaB NifB	S
		1227457.C451_20370	5.89e-16	87	arCOG02782@1|root,arCOG06115@1|root,arCOG02782@2157|Archaea,arCOG06115@2157|Archaea,2Y0MH@28890|Euryarchaeota,23Y9I@183963|Halobacteria	arCOG02782	2	-	COG1715 Restriction endonuclease	V
		1094980.Mpsy_1303	3.52e-49	160	COG0526@1|root,arCOG01972@2157|Archaea,2XXRJ@28890|Euryarchaeota,2N9YG@224756|Methanomicrobia	arCOG01972	4	trxA	Thioredoxin	O
		1094980.Mpsy_1302	3.5e-237	664	COG4065@1|root,arCOG04866@2157|Archaea,2XVGV@28890|Euryarchaeota,2N9CU@224756|Methanomicrobia	arCOG04866	4	-	Uncharacterized protein conserved in archaea (DUF2114)	S
		1094980.Mpsy_1300	6.23e-88	266	COG1810@1|root,arCOG02469@2157|Archaea,2XXEB@28890|Euryarchaeota,2NA3C@224756|Methanomicrobia	arCOG02469	4	-	Domain of unknown function	S
		192952.MM_1111	2.04e-78	240	COG0125@1|root,arCOG01891@2157|Archaea,2XTAM@28890|Euryarchaeota,2N9Y8@224756|Methanomicrobia	arCOG01891	4	tmk	PFAM thymidylate kinase	F
		1094980.Mpsy_1296	1.57e-29	106	arCOG04980@1|root,arCOG04980@2157|Archaea,2Y1ZN@28890|Euryarchaeota,2NA2W@224756|Methanomicrobia	arCOG04980	4	-	-	-
		269797.Mbar_A1100	7.56e-75	234	COG1411@1|root,arCOG00616@2157|Archaea,2XYJ0@28890|Euryarchaeota,2N9PP@224756|Methanomicrobia	arCOG00616	4	-	Belongs to the HisA HisF family	E
		1094980.Mpsy_1294	5.41e-126	363	COG1891@1|root,arCOG04482@2157|Archaea,2XUBQ@28890|Euryarchaeota,2N952@224756|Methanomicrobia	arCOG04482	4	mfnB	Catalyzes the formation of 4-(hydroxymethyl)-2- furancarboxaldehyde phosphate (4-HFC-P) from two molecules of glyceraldehyde-3-P (GA-3-P)	H
		269797.Mbar_A0909	1.95e-60	196	COG1777@1|root,arCOG01684@2157|Archaea,2XUMR@28890|Euryarchaeota,2NA1M@224756|Methanomicrobia	arCOG01684	1	-	PFAM regulatory protein, ArsR	K
		269797.Mbar_A0908	0	1076	COG0464@1|root,arCOG01308@2157|Archaea,2XSYR@28890|Euryarchaeota,2N91U@224756|Methanomicrobia	arCOG01308	4	-	Cell division protein 48 (CDC48), domain 2	O
		192952.MM_2077	1.33e-120	350	COG1458@1|root,arCOG00720@2157|Archaea,2XUK7@28890|Euryarchaeota,2NAIW@224756|Methanomicrobia	arCOG00720	5	-	PINc domain ribonuclease	V
		269797.Mbar_A1862	7.51e-189	536	COG1812@1|root,arCOG01678@2157|Archaea,2Y2VT@28890|Euryarchaeota,2NA91@224756|Methanomicrobia	arCOG01678	3	-	S-adenosylmethionine synthetase (AdoMet synthetase)	E
		1094980.Mpsy_1283	3.85e-95	289	COG0382@1|root,arCOG00476@2157|Archaea,2XUHS@28890|Euryarchaeota,2N9SR@224756|Methanomicrobia	arCOG00476	6	-	Prenyltransferase that catalyzes the transfer of the geranylgeranyl moiety of geranylgeranyl diphosphate (GGPP) to the C2 hydroxyl of (S)-3-O-geranylgeranylglyceryl phosphate (GGGP). This reaction is the second ether-bond-formation step in the biosynthesis of archaeal membrane lipids	H
		1094980.Mpsy_1282	2.17e-148	426	COG0379@1|root,arCOG04459@2157|Archaea,2XUGT@28890|Euryarchaeota,2N922@224756|Methanomicrobia	arCOG04459	7	nadA	Catalyzes the condensation of iminoaspartate with dihydroxyacetone phosphate to form quinolinate	H
		269797.Mbar_A1866	1.9e-114	337	COG1712@1|root,arCOG00254@2157|Archaea,2XUNA@28890|Euryarchaeota,2NBJI@224756|Methanomicrobia	arCOG00254	6	nadX	Specifically catalyzes the NAD or NADP-dependent dehydrogenation of L-aspartate to iminoaspartate	F
		269797.Mbar_A1867	6.39e-113	333	COG0157@1|root,arCOG01482@2157|Archaea,2XTTY@28890|Euryarchaeota,2N950@224756|Methanomicrobia	arCOG01482	8	nadC	Involved in the catabolism of quinolinic acid (QA)	H
		1094980.Mpsy_1278	8.19e-202	566	COG0206@1|root,arCOG02202@2157|Archaea,2XTM7@28890|Euryarchaeota,2NB7I@224756|Methanomicrobia	arCOG02202	27	cetZ	Involved in cell shape control	D
		192952.MM_3186	4.35e-132	394	COG0531@1|root,arCOG00009@2157|Archaea,2XTX6@28890|Euryarchaeota,2N9VR@224756|Methanomicrobia	arCOG00009	2	-	Amino acid permease	E
		1094980.Mpsy_1748	0	1436	COG1615@1|root,arCOG06128@2157|Archaea,2XWBJ@28890|Euryarchaeota,2NAFP@224756|Methanomicrobia	arCOG06128	1	-	Uncharacterised protein family (UPF0182)	S
		1094980.Mpsy_1276	4.34e-42	143	COG1661@1|root,arCOG04212@2157|Archaea,2XZVT@28890|Euryarchaeota,2NA04@224756|Methanomicrobia	arCOG04212	4	-	Domain of unknown function (DUF296)	S
		338963.Pcar_2710	1.43e-55	204	COG2202@1|root,COG3920@1|root,COG2202@2|Bacteria,COG3920@2|Bacteria,1MVPJ@1224|Proteobacteria,42SMY@68525|delta/epsilon subdivisions,2WPKE@28221|Deltaproteobacteria	-	16	-	ATP-binding region ATPase domain protein	T
		192952.MM_2835	1.03e-39	136	COG4738@1|root,arCOG04377@2157|Archaea,2Y4RY@28890|Euryarchaeota,2NB3T@224756|Methanomicrobia	arCOG04377	3	-	Transcriptional regulator, TrmB	K
		1094980.Mpsy_1271	1.01e-138	407	COG4591@1|root,arCOG02313@2157|Archaea,2Y3AK@28890|Euryarchaeota,2NAK5@224756|Methanomicrobia	arCOG02313	2	-	MacB-like periplasmic core domain	M
		1094980.Mpsy_1269	5.59e-142	416	COG4591@1|root,arCOG02314@2157|Archaea,2Y2DB@28890|Euryarchaeota,2NA6V@224756|Methanomicrobia	arCOG02314	1	-	MacB-like periplasmic core domain	P
		1094980.Mpsy_1274	5.58e-234	652	COG0148@1|root,arCOG01169@2157|Archaea,2XSXT@28890|Euryarchaeota,2N970@224756|Methanomicrobia	arCOG01169	4	eno	Catalyzes the reversible conversion of 2- phosphoglycerate into phosphoenolpyruvate. It is essential for the degradation of carbohydrates via glycolysis	G
		1094980.Mpsy_2905	2.9e-116	345	COG0530@1|root,arCOG02881@2157|Archaea,2XVHN@28890|Euryarchaeota,2N9UD@224756|Methanomicrobia	arCOG02881	2	-	Sodium/calcium exchanger protein	P
		1041930.Mtc_0279	8.17e-35	125	COG0589@1|root,arCOG02053@2157|Archaea,2XX8Y@28890|Euryarchaeota,2N9XS@224756|Methanomicrobia	arCOG02053	1	-	Universal stress protein family	T
		192952.MM_0084	6.38e-53	173	COG0703@1|root,arCOG01047@2157|Archaea,2Y4C3@28890|Euryarchaeota,2NB05@224756|Methanomicrobia	arCOG01047	1	-	Shikimate kinase	E
		192952.MM_1805	2.42e-197	560	COG1379@1|root,arCOG04881@2157|Archaea,2XV6K@28890|Euryarchaeota,2N99G@224756|Methanomicrobia	arCOG04881	1	-	PHP C-terminal domain protein	S
		1094980.Mpsy_1235	2.15e-124	360	COG2047@1|root,arCOG00348@2157|Archaea,2XSX4@28890|Euryarchaeota,2N9I4@224756|Methanomicrobia	arCOG00348	1	-	PAC2 family	S
Thermococcales	PALPC	1343739.PAP_00630	1.33e-253	695	COG0117@1|root,arCOG01485@2157|Archaea,2Y65R@28890|Euryarchaeota,242PF@183968|Thermococci	arCOG01485	1	-	RibD C-terminal domain	H
		1343739.PAP_00635	1.73e-132	375	COG0307@1|root,arCOG04713@2157|Archaea,2XUS2@28890|Euryarchaeota,242ZY@183968|Thermococci	arCOG04713	1	-	Lumazine binding domain	H
		1343739.PAP_00640	2.93e-281	768	COG0807@1|root,arCOG01321@2157|Archaea,2Y86U@28890|Euryarchaeota,243Q4@183968|Thermococci	arCOG01321	1	ribA	Catalyzes the conversion of GTP to 2,5-diamino-6- ribosylamino-4(3H)-pyrimidinone 5'-phosphate (DARP), formate and pyrophosphate	H
		1343739.PAP_00645	3.71e-105	303	COG0054@1|root,arCOG01323@2157|Archaea,2XXXC@28890|Euryarchaeota,243ZJ@183968|Thermococci	arCOG01323	1	ribH	Catalyzes the formation of 6,7-dimethyl-8- ribityllumazine by condensation of 5-amino-6-(D- ribitylamino)uracil with 3,4-dihydroxy-2-butanone 4-phosphate. This is the penultimate step in the biosynthesis of riboflavin	H
		1343739.PAP_00650	2.54e-145	409	COG3363@1|root,arCOG04727@2157|Archaea,2XTEV@28890|Euryarchaeota,243RW@183968|Thermococci	arCOG04727	1	purO	Catalyzes the cyclization of 5-formylamidoimidazole-4- carboxamide ribonucleotide to IMP	F
		1343739.PAP_00655	2.29e-224	618	COG1759@1|root,arCOG04346@2157|Archaea,2Y2NS@28890|Euryarchaeota,242RQ@183968|Thermococci	arCOG04346	21	-	ATP-grasp superfamily	F
		1343739.PAP_00660	7.18e-153	429	COG0152@1|root,arCOG04421@2157|Archaea,2XVJ9@28890|Euryarchaeota,242QF@183968|Thermococci	arCOG04421	5	-	Belongs to the SAICAR synthetase family	F
		1343739.PAP_00665	4.12e-313	852	COG0422@1|root,arCOG02741@2157|Archaea,2XTMD@28890|Euryarchaeota,243SZ@183968|Thermococci	arCOG02741	5	thiC	Catalyzes the synthesis of the hydroxymethylpyrimidine phosphate (HMP-P) moiety of thiamine from aminoimidazole ribotide (AIR) in a radical S-adenosyl-L-methionine (SAM)-dependent reaction	H
		1343739.PAP_00670	8.05e-233	641	COG0214@1|root,arCOG04075@2157|Archaea,2XSYK@28890|Euryarchaeota,243HV@183968|Thermococci	arCOG04075	7	pdxS	Catalyzes the formation of pyridoxal 5'-phosphate from ribose 5-phosphate (RBP), glyceraldehyde 3-phosphate (G3P) and ammonia. The ammonia is provided by the PdxT subunit. Can also use ribulose 5-phosphate and dihydroxyacetone phosphate as substrates, resulting from enzyme-catalyzed isomerization of RBP and G3P, respectively	H
		1343739.PAP_00675	2.09e-136	386	COG0311@1|root,arCOG00034@2157|Archaea,2XTZS@28890|Euryarchaeota,242MN@183968|Thermococci	arCOG00034	8	pdxT	Catalyzes the hydrolysis of glutamine to glutamate and ammonia as part of the biosynthesis of pyridoxal 5'-phosphate. The resulting ammonia molecule is channeled to the active site of PdxS	H
		391623.TERMP_02032	4.42e-209	581	COG1759@1|root,arCOG04346@2157|Archaea,2XUFR@28890|Euryarchaeota,243GC@183968|Thermococci	arCOG04346	21	purP	Catalyzes the ATP- and formate-dependent formylation of 5-aminoimidazole-4-carboxamide-1-beta-d-ribofuranosyl 5'- monophosphate (AICAR) to 5-formaminoimidazole-4-carboxamide-1- beta-d-ribofuranosyl 5'-monophosphate (FAICAR) in the absence of folates	F
		1343739.PAP_00690	2.56e-220	607	COG0519@1|root,arCOG00085@2157|Archaea,2XT82@28890|Euryarchaeota,24351@183968|Thermococci	arCOG00085	14	guaAB	Catalyzes the synthesis of GMP from XMP	F
		1343739.PAP_00695	2.89e-140	395	COG0518@1|root,arCOG00087@2157|Archaea,2XT3G@28890|Euryarchaeota,242WF@183968|Thermococci	arCOG00087	14	guaAA	Catalyzes the synthesis of GMP from XMP	F
		529709.PYCH_10720	8.93e-19	80.9	arCOG05785@1|root,arCOG05785@2157|Archaea,2Y4V5@28890|Euryarchaeota,244HK@183968|Thermococci	arCOG05785	11	-	-	-
		1343739.PAP_00700	7.24e-164	460	COG4025@1|root,arCOG05786@2157|Archaea,2Y2K7@28890|Euryarchaeota,243VQ@183968|Thermococci	arCOG05786	14	-	Predicted membrane protein (DUF2101)	S
		1343739.PAP_00705	0	1592	COG5306@1|root,arCOG03512@2157|Archaea,2Y0GI@28890|Euryarchaeota,242SV@183968|Thermococci	arCOG03512	14	-	Domain of unknown function (DUF2341)	S
		1343739.PAP_00710	0	1477	arCOG05787@1|root,arCOG05787@2157|Archaea,2Y2PW@28890|Euryarchaeota,243MW@183968|Thermococci	arCOG05787	15	-	-	-
		1343739.PAP_00715	0	926	arCOG05788@1|root,arCOG05788@2157|Archaea,2Y2YP@28890|Euryarchaeota,245G1@183968|Thermococci	arCOG05788	13	-	-	-
		1343739.PAP_00720	2.13e-101	294	arCOG05789@1|root,arCOG05789@2157|Archaea,2Y1UH@28890|Euryarchaeota,245JS@183968|Thermococci	arCOG05789	15	-	-	-
		1343739.PAP_00725	3.23e-93	273	arCOG03821@1|root,arCOG03821@2157|Archaea,2Y4BB@28890|Euryarchaeota,244JA@183968|Thermococci	arCOG03821	15	-	-	-
		1343739.PAP_00730	4.19e-133	378	COG1991@1|root,arCOG03822@2157|Archaea,2XYGQ@28890|Euryarchaeota,245HB@183968|Thermococci	arCOG03822	15	-	Class III signal peptide	S
		1343739.PAP_00735	1.2e-140	397	arCOG05790@1|root,arCOG05790@2157|Archaea,2Y2JJ@28890|Euryarchaeota,243Z5@183968|Thermococci	arCOG05790	15	-	-	-
		1343739.PAP_00740	2.22e-256	703	COG0206@1|root,arCOG02202@2157|Archaea,2XTM7@28890|Euryarchaeota,243QG@183968|Thermococci	arCOG02202	27	cetZ	Involved in cell shape control	D
		1343739.PAP_00745	0	1474	COG3291@1|root,arCOG03396@2157|Archaea,2Y2XK@28890|Euryarchaeota,242ST@183968|Thermococci	arCOG03396	15	-	Prenyltransferase and squalene oxidase repeat	I
		1343739.PAP_00750	5.78e-247	676	COG0731@1|root,arCOG04174@2157|Archaea,2XSTF@28890|Euryarchaeota,24362@183968|Thermococci	arCOG04174	10	taw1	Component of the wyosine derivatives biosynthesis pathway that catalyzes the condensation of N-methylguanine with 2 carbon atoms from pyruvate to form the tricyclic 4-demethylwyosine (imG-14) on guanosine-37 of tRNA(Phe)	C
		1343739.PAP_00755	4.08e-24	91.3	arCOG11330@1|root,arCOG11330@2157|Archaea,2Y553@28890|Euryarchaeota,244V1@183968|Thermococci	arCOG11330	6	-	-	-
		1343739.PAP_00760	7.58e-134	379	COG2890@1|root,arCOG00109@2157|Archaea,2XWJZ@28890|Euryarchaeota,242YQ@183968|Thermococci	arCOG00109	8	-	Pfam:Methyltransf_26	Q
		1343739.PAP_00765	2.54e-123	351	COG1853@1|root,arCOG02017@2157|Archaea,2XX0G@28890|Euryarchaeota,243H5@183968|Thermococci	arCOG02017	3	-	FMN binding	S
		1343739.PAP_00770	4.42e-39	129	COG1998@1|root,arCOG04183@2157|Archaea,2XZZ0@28890|Euryarchaeota,244PJ@183968|Thermococci	arCOG04183	7	rps27ae	Belongs to the eukaryotic ribosomal protein eS31 family	J
		1343739.PAP_00775	4.55e-64	195	COG2004@1|root,arCOG04182@2157|Archaea,2XXXB@28890|Euryarchaeota,244BP@183968|Thermococci	arCOG04182	7	rps24e	Belongs to the eukaryotic ribosomal protein eS24 family	J
		1343739.PAP_00780	6.88e-116	332	COG1909@1|root,arCOG04076@2157|Archaea,2XXSG@28890|Euryarchaeota,2440N@183968|Thermococci	arCOG04076	7	-	Belongs to the UPF0218 family	S
		1343739.PAP_00785	1.1e-38	128	COG2093@1|root,arCOG04077@2157|Archaea,2Y0D6@28890|Euryarchaeota,244KC@183968|Thermococci	arCOG04077	7	spt4	Transcription elongation factor Spt4	K
		1343739.PAP_00790	8.25e-131	371	COG1095@1|root,arCOG00675@2157|Archaea,2XT6U@28890|Euryarchaeota,243RT@183968|Thermococci	arCOG00675	7	rpoE1	DNA-directed RNA polymerase, subunit E	K
		1343739.PAP_00795	1.99e-127	362	COG0221@1|root,arCOG01711@2157|Archaea,2XTSU@28890|Euryarchaeota,242WC@183968|Thermococci	arCOG01711	7	ppa	Catalyzes the hydrolysis of inorganic pyrophosphate (PPi) forming two phosphate ions	C
		1343739.PAP_00800	8.1e-190	530	COG0530@1|root,arCOG02881@2157|Archaea,2XVHN@28890|Euryarchaeota,2436Q@183968|Thermococci	arCOG02881	2	-	Ca2 Na antiporter	P
		1343739.PAP_00805	4.95e-109	315	COG1432@1|root,arCOG02408@2157|Archaea,2XX7V@28890|Euryarchaeota,24419@183968|Thermococci	arCOG02408	2	-	NYN domain	S
		1343739.PAP_00810	8.81e-114	327	COG1432@1|root,arCOG02408@2157|Archaea,2XWNB@28890|Euryarchaeota,243FZ@183968|Thermococci	arCOG02408	2	-	NYN domain	S
		1343739.PAP_00815	0	1612	COG1444@1|root,arCOG01951@2157|Archaea,2XTM9@28890|Euryarchaeota,2439F@183968|Thermococci	arCOG01951	1	tmcA	Catalyzes the formation of N(4)-acetylcytidine (ac(4)C) at the wobble position of tRNA(Met), by using acetyl-CoA as an acetyl donor and ATP (or GTP)	J
		1343739.PAP_00820	0	1309	COG1506@1|root,arCOG01646@2157|Archaea,2XUCV@28890|Euryarchaeota,242W0@183968|Thermococci	arCOG01646	2	-	Acetyl xylan esterase (AXE1)	E
		1343739.PAP_00830	0	992	COG1078@1|root,arCOG04430@2157|Archaea,2XUT7@28890|Euryarchaeota,243VG@183968|Thermococci	arCOG04430	2	-	Metal dependent phosphohydrolases with conserved 'HD' motif.	S
		1343739.PAP_00835	0	936	COG1892@1|root,arCOG04435@2157|Archaea,2XUGP@28890|Euryarchaeota,242TY@183968|Thermococci	arCOG04435	1	ppcA	Catalyzes the irreversible beta-carboxylation of phosphoenolpyruvate (PEP) to form oxaloacetate (OAA), a four- carbon dicarboxylic acid source for the tricarboxylic acid cycle	G
		1343739.PAP_00840	1.59e-136	386	COG0746@1|root,arCOG01872@2157|Archaea,2Y3AN@28890|Euryarchaeota,2436D@183968|Thermococci	arCOG01872	1	-	Transfers a GMP moiety from GTP to Mo-molybdopterin (Mo- MPT) cofactor (Moco or molybdenum cofactor) to form Mo- molybdopterin guanine dinucleotide (Mo-MGD) cofactor	H
		1343739.PAP_00845	4.16e-108	312	COG1268@1|root,arCOG02986@2157|Archaea,2XWSG@28890|Euryarchaeota,2447E@183968|Thermococci	arCOG02986	1	bioY	BioY family	S
		1343739.PAP_00850	3.53e-171	478	COG0340@1|root,arCOG01940@2157|Archaea,2XSZ5@28890|Euryarchaeota,2443R@183968|Thermococci	arCOG01940	1	-	HTH domain	H
Thermococcales	PYRFU	186497.PF1483	2.8e-171	478	arCOG07824@1|root,arCOG07824@2157|Archaea,2Y1BY@28890|Euryarchaeota	arCOG07824	1	-	-	-
		186497.PF1484	8.36e-162	453	COG1407@1|root,arCOG01150@2157|Archaea,2XU3W@28890|Euryarchaeota,242S1@183968|Thermococci	arCOG01150	2	-	Calcineurin-like phosphoesterase	S
		186497.PF1485	1.52e-59	184	COG1849@1|root,arCOG01224@2157|Archaea,2XYS0@28890|Euryarchaeota,244ED@183968|Thermococci	arCOG01224	1	-	Protein of unknown function (DUF357)	S
		186497.PF1486	1.81e-85	252	COG1885@1|root,arCOG02119@2157|Archaea,2XX3M@28890|Euryarchaeota,2446F@183968|Thermococci	arCOG02119	1	-	Belongs to the UPF0212 family	S
		186497.PF1487	2.75e-215	595	COG0301@1|root,arCOG00038@2157|Archaea,2XUHM@28890|Euryarchaeota,243HT@183968|Thermococci	arCOG00038	1	thiI	Catalyzes the ATP-dependent transfer of a sulfur to tRNA to produce 4-thiouridine in position 8 of tRNAs, which functions as a near-UV photosensor. Also catalyzes the transfer of sulfur to the sulfur carrier protein ThiS, forming ThiS-thiocarboxylate. This is a step in the synthesis of thiazole, in the thiamine biosynthesis pathway. The sulfur is donated as persulfide by IscS	H
		186497.PF1488	1.07e-165	462	COG1851@1|root,arCOG05084@2157|Archaea,2XZKN@28890|Euryarchaeota,242NZ@183968|Thermococci	arCOG05084	2	-	Belongs to the UPF0128 family	S
		186497.PF1489	2.9e-122	349	arCOG05792@1|root,arCOG05792@2157|Archaea,2Y3UG@28890|Euryarchaeota,2443H@183968|Thermococci	arCOG05792	2	-	-	-
		186497.PF1490	1.84e-158	443	COG1387@1|root,arCOG00304@2157|Archaea,2Y87P@28890|Euryarchaeota,24330@183968|Thermococci	arCOG00304	2	-	DNA polymerase alpha chain like domain	E
		186497.PF1491	1.07e-39	131	COG1383@1|root,arCOG01885@2157|Archaea,2Y07I@28890|Euryarchaeota,244GA@183968|Thermococci	arCOG01885	3	rps17e	Belongs to the eukaryotic ribosomal protein eS17 family	J
		186497.PF1492	6.24e-88	258	COG0509@1|root,arCOG01303@2157|Archaea,2XY1B@28890|Euryarchaeota,24409@183968|Thermococci	arCOG01303	4	gcvH	The glycine cleavage system catalyzes the degradation of glycine. The H protein shuttles the methylamine group of glycine from the P protein to the T protein	E
		186497.PF1493	5.08e-112	321	COG5423@1|root,arCOG04361@2157|Archaea,2XXNK@28890|Euryarchaeota,2443X@183968|Thermococci	arCOG04361	4	-	Predicted metal-binding protein (DUF2284)	S
		186497.PF1494	1.23e-116	335	COG2245@1|root,arCOG01644@2157|Archaea,2XY66@28890|Euryarchaeota,24464@183968|Thermococci	arCOG01644	4	-	Protein of unknown function (DUF996)	S
		186497.PF1495	2.47e-250	687	COG1084@1|root,arCOG00352@2157|Archaea,2XU5R@28890|Euryarchaeota,2433Q@183968|Thermococci	arCOG00352	4	-	Nucleolar GTP-binding protein 1 (NOG1)	S
		186497.PF1496	5.84e-253	692	COG1800@1|root,arCOG07144@2157|Archaea,2Y6B4@28890|Euryarchaeota,243T6@183968|Thermococci	arCOG07144	3	-	Transglutaminase-like domain	S
		186497.PF1497	2.49e-298	812	COG0436@1|root,arCOG01131@2157|Archaea,2XVXM@28890|Euryarchaeota,243JD@183968|Thermococci	arCOG01131	4	-	DegT/DnrJ/EryC1/StrS aminotransferase family	E
		186497.PF1498	7.76e-89	261	COG1534@1|root,arCOG01346@2157|Archaea,2XZMA@28890|Euryarchaeota,2443F@183968|Thermococci	arCOG01346	5	-	RNA-binding protein	J
		186497.PF1499	1.78e-106	306	COG2238@1|root,arCOG01344@2157|Archaea,2XXA6@28890|Euryarchaeota,242ZB@183968|Thermococci	arCOG01344	5	rps19e	May be involved in maturation of the 30S ribosomal subunit	J
		186497.PF1500	1.72e-54	171	COG1873@1|root,arCOG02155@2157|Archaea,2Y6F8@28890|Euryarchaeota,244CS@183968|Thermococci	arCOG02155	5	-	PRC-barrel domain	S
		186497.PF1501	5.31e-143	403	COG2457@1|root,arCOG04458@2157|Archaea,2XXVM@28890|Euryarchaeota,24433@183968|Thermococci	arCOG04458	5	-	Protein of unknown function (DUF447)	S
		186497.PF1502	0	945	arCOG05791@1|root,arCOG05791@2157|Archaea,2Y2RY@28890|Euryarchaeota,2431Y@183968|Thermococci	arCOG05791	5	-	-	-
		186497.PF1503	1.21e-82	244	COG1591@1|root,arCOG00919@2157|Archaea,2XTHF@28890|Euryarchaeota,244DR@183968|Thermococci	arCOG00919	5	hjc	A structure-specific endonuclease that resolves Holliday junction (HJ) intermediates during genetic recombination. Cleaves 4-way DNA junctions introducing paired nicks in opposing strands, leaving a 5'-terminal phosphate and a 3'-terminal hydroxyl group that are ligated to produce recombinant products	L
		186497.PF1504	0	1778	COG1201@1|root,arCOG00557@2157|Archaea,2XSTH@28890|Euryarchaeota,242TM@183968|Thermococci	arCOG00557	6	-	DEAD/H associated	L
		186497.PF1505	0	1351	arCOG03270@1|root,arCOG03270@2157|Archaea,2XVBF@28890|Euryarchaeota,243FG@183968|Thermococci	arCOG03270	5	-	-	-
		186497.PF1506	0	1388	COG3291@1|root,arCOG03396@2157|Archaea,2Y2XK@28890|Euryarchaeota,242ST@183968|Thermococci	arCOG03396	15	-	Prenyltransferase and squalene oxidase repeat	I
		186497.PF1507	3.81e-254	698	COG0206@1|root,arCOG02202@2157|Archaea,2XTM7@28890|Euryarchaeota,243QG@183968|Thermococci	arCOG02202	27	cetZ	Involved in cell shape control	D
		186497.PF1508	5.75e-135	382	arCOG05790@1|root,arCOG05790@2157|Archaea,2Y2JJ@28890|Euryarchaeota,243Z5@183968|Thermococci	arCOG05790	15	-	-	-
		186497.PF1509	4.59e-139	392	COG1991@1|root,arCOG03822@2157|Archaea,2Y3RP@28890|Euryarchaeota,2442J@183968|Thermococci	arCOG03822	15	-	Class III signal peptide	S
		186497.PF1510	2.18e-91	268	arCOG03821@1|root,arCOG03821@2157|Archaea,2Y4BB@28890|Euryarchaeota,244JA@183968|Thermococci	arCOG03821	15	-	-	-
		186497.PF1511	7.17e-89	261	arCOG05789@1|root,arCOG05789@2157|Archaea	arCOG05789	15	-	-	-
		186497.PF1512	2.56e-54	170	arCOG05785@1|root,arCOG05785@2157|Archaea,2Y4V5@28890|Euryarchaeota,244HK@183968|Thermococci	arCOG05785	11	-	-	-
		186497.PF1514	1.11e-140	397	arCOG09824@1|root,arCOG09824@2157|Archaea,2Y4MJ@28890|Euryarchaeota,2455R@183968|Thermococci	arCOG09824	1	-	-	-
		186497.PF1515	6.31e-139	392	COG0518@1|root,arCOG00087@2157|Archaea,2XT3G@28890|Euryarchaeota,242WF@183968|Thermococci	arCOG00087	14	guaAA	Catalyzes the synthesis of GMP from XMP	F
		186497.PF1516	2.2e-224	618	COG0519@1|root,arCOG00085@2157|Archaea,2XT82@28890|Euryarchaeota,24351@183968|Thermococci	arCOG00085	14	guaAB	Catalyzes the synthesis of GMP from XMP	F
		186497.PF1517	4.4e-246	675	COG1759@1|root,arCOG04346@2157|Archaea,2XUFR@28890|Euryarchaeota,243GC@183968|Thermococci	arCOG04346	21	purP	Catalyzes the ATP- and formate-dependent formylation of 5-aminoimidazole-4-carboxamide-1-beta-d-ribofuranosyl 5'- monophosphate (AICAR) to 5-formaminoimidazole-4-carboxamide-1- beta-d-ribofuranosyl 5'-monophosphate (FAICAR) in the absence of folates	F
		186497.PF1518	5.41e-253	693	COG4143@1|root,arCOG00226@2157|Archaea,2XT44@28890|Euryarchaeota,24311@183968|Thermococci	arCOG00226	5	-	ABC-type thiamine transport system, periplasmic component	H
		186497.PF1519	1.5e-231	638	COG3839@1|root,arCOG00175@2157|Archaea,2Y7MB@28890|Euryarchaeota,245KD@183968|Thermococci	arCOG00175	4	-	Function Code 14.4 Transport and Binding Proteins Carbohydrates, organic alcohols, and acids	E
		186497.PF1520	0	959	COG1178@1|root,arCOG00163@2157|Archaea,2XU8Q@28890|Euryarchaeota,243EI@183968|Thermococci	arCOG00163	5	-	transport system permease	P
		186497.PF1521	0	1318	COG0243@1|root,arCOG01491@2157|Archaea,2XT94@28890|Euryarchaeota,242NI@183968|Thermococci	arCOG01491	6	-	Molybdopterin oxidoreductase Fe4S4 domain	C
		186497.PF1522	3.82e-181	504	COG1131@1|root,arCOG00208@2157|Archaea,2Y2P0@28890|Euryarchaeota,243WB@183968|Thermococci	arCOG00208	1	-	ABC transporter	V
		186497.PF1523	1.32e-85	253	arCOG09825@1|root,arCOG09825@2157|Archaea,2Y5XM@28890|Euryarchaeota,244R3@183968|Thermococci	arCOG09825	1	-	-	-
		186497.PF1524	8.14e-170	476	arCOG09826@1|root,arCOG09826@2157|Archaea,2Y4EB@28890|Euryarchaeota,244MB@183968|Thermococci	arCOG09826	1	-	-	-
		186497.PF1527	4.96e-87	256	arCOG11754@1|root,arCOG11754@2157|Archaea,2Y6T3@28890|Euryarchaeota,24568@183968|Thermococci	arCOG11754	1	-	-	-
		186497.PF1528	4.39e-139	393	COG0311@1|root,arCOG00034@2157|Archaea,2XTZS@28890|Euryarchaeota,242MN@183968|Thermococci	arCOG00034	8	pdxT	Catalyzes the hydrolysis of glutamine to glutamate and ammonia as part of the biosynthesis of pyridoxal 5'-phosphate. The resulting ammonia molecule is channeled to the active site of PdxS	H
		186497.PF1529	1.29e-234	646	COG0214@1|root,arCOG04075@2157|Archaea,2XSYK@28890|Euryarchaeota,243HV@183968|Thermococci	arCOG04075	7	pdxS	Catalyzes the formation of pyridoxal 5'-phosphate from ribose 5-phosphate (RBP), glyceraldehyde 3-phosphate (G3P) and ammonia. The ammonia is provided by the PdxT subunit. Can also use ribulose 5-phosphate and dihydroxyacetone phosphate as substrates, resulting from enzyme-catalyzed isomerization of RBP and G3P, respectively	H
		186497.PF1530	1.88e-174	487	COG1635@1|root,arCOG00574@2157|Archaea,2XTXH@28890|Euryarchaeota,242Y3@183968|Thermococci	arCOG00574	3	thi4	Involved in the biosynthesis of the thiazole moiety of thiamine. Catalyzes the conversion of NAD and glycine to adenosine diphosphate 5-(2-hydroxyethyl)-4-methylthiazole-2-carboxylate (ADT), an adenylated thiazole intermediate, using free sulfide as a source of sulfur	H
		186497.PF1531	9.75e-314	854	COG0422@1|root,arCOG02741@2157|Archaea,2XTMD@28890|Euryarchaeota,243SZ@183968|Thermococci	arCOG02741	5	thiC	Catalyzes the synthesis of the hydroxymethylpyrimidine phosphate (HMP-P) moiety of thiamine from aminoimidazole ribotide (AIR) in a radical S-adenosyl-L-methionine (SAM)-dependent reaction	H
Thermococcales	PYRHO	70601.3	1.5e-89	263	COG0509@1|root,arCOG01303@2157|Archaea,2XY1B@28890|Euryarchaeota,24409@183968|Thermococci	arCOG01303	4	gcvH	The glycine cleavage system catalyzes the degradation of glycine. The H protein shuttles the methylamine group of glycine from the P protein to the T protein	E
		70601.3	1.7e-110	317	COG5423@1|root,arCOG04361@2157|Archaea,2XXNK@28890|Euryarchaeota,2443X@183968|Thermococci	arCOG04361	4	-	Predicted metal-binding protein (DUF2284)	S
		70601.3	1.57e-115	333	COG2245@1|root,arCOG01644@2157|Archaea,2XY66@28890|Euryarchaeota,24464@183968|Thermococci	arCOG01644	4	-	Protein of unknown function (DUF996)	S
		70601.3	5.2e-252	692	COG1084@1|root,arCOG00352@2157|Archaea,2XU5R@28890|Euryarchaeota,2433Q@183968|Thermococci	arCOG00352	4	-	Nucleolar GTP-binding protein 1 (NOG1)	S
		70601.3	8.24e-248	679	COG1800@1|root,arCOG07144@2157|Archaea,2Y6B4@28890|Euryarchaeota,243T6@183968|Thermococci	arCOG07144	3	-	Transglutaminase-like domain	S
		70601.3	3.96e-298	812	COG0436@1|root,arCOG01131@2157|Archaea,2XVXM@28890|Euryarchaeota,243JD@183968|Thermococci	arCOG01131	4	-	DegT/DnrJ/EryC1/StrS aminotransferase family	E
		70601.3	3.84e-89	262	COG1534@1|root,arCOG01346@2157|Archaea,2XZMA@28890|Euryarchaeota,2443F@183968|Thermococci	arCOG01346	5	-	RNA-binding protein	J
		70601.3	7.27e-106	305	COG2238@1|root,arCOG01344@2157|Archaea,2XXA6@28890|Euryarchaeota,242ZB@183968|Thermococci	arCOG01344	5	rps19e	May be involved in maturation of the 30S ribosomal subunit	J
		342949.PNA2_1906	1.1e-51	164	COG1873@1|root,arCOG02155@2157|Archaea,2Y6F8@28890|Euryarchaeota,244CS@183968|Thermococci	arCOG02155	5	-	PRC-barrel domain	S
		70601.3	1.72e-136	386	COG2457@1|root,arCOG04458@2157|Archaea,2XXVM@28890|Euryarchaeota,24433@183968|Thermococci	arCOG04458	5	-	Protein of unknown function (DUF447)	S
		70601.3	0	972	arCOG05791@1|root,arCOG05791@2157|Archaea,2Y2RY@28890|Euryarchaeota,2431Y@183968|Thermococci	arCOG05791	5	-	-	-
		70601.3	1.12e-83	247	COG1591@1|root,arCOG00919@2157|Archaea,2XTHF@28890|Euryarchaeota,244DR@183968|Thermococci	arCOG00919	5	hjc	A structure-specific endonuclease that resolves Holliday junction (HJ) intermediates during genetic recombination. Cleaves 4-way DNA junctions introducing paired nicks in opposing strands, leaving a 5'-terminal phosphate and a 3'-terminal hydroxyl group that are ligated to produce recombinant products	L
		70601.3	0	1767	COG1201@1|root,arCOG00557@2157|Archaea,2XSTH@28890|Euryarchaeota,242TM@183968|Thermococci	arCOG00557	6	-	DEAD/H associated	L
		70601.3	0	1361	arCOG03270@1|root,arCOG03270@2157|Archaea,2XVBF@28890|Euryarchaeota,243FG@183968|Thermococci	arCOG03270	5	-	-	-
		70601.3	0	1363	COG3291@1|root,arCOG03396@2157|Archaea,2Y2XK@28890|Euryarchaeota,242ST@183968|Thermococci	arCOG03396	15	-	Prenyltransferase and squalene oxidase repeat	I
		70601.3	1.44e-253	696	COG0206@1|root,arCOG02202@2157|Archaea,2XTM7@28890|Euryarchaeota,243QG@183968|Thermococci	arCOG02202	27	cetZ	Involved in cell shape control	D
		70601.3	2.73e-133	378	arCOG05790@1|root,arCOG05790@2157|Archaea,2Y2JJ@28890|Euryarchaeota,243Z5@183968|Thermococci	arCOG05790	15	-	-	-
		70601.3	5.69e-139	393	COG1991@1|root,arCOG03822@2157|Archaea,2XYGQ@28890|Euryarchaeota,245HB@183968|Thermococci	arCOG03822	15	-	Class III signal peptide	S
		70601.3	1.05e-88	261	arCOG03821@1|root,arCOG03821@2157|Archaea,2Y4KQ@28890|Euryarchaeota,245JH@183968|Thermococci	arCOG03821	15	-	-	-
		70601.3	1.55e-78	234	arCOG05789@1|root,arCOG05789@2157|Archaea,2Y54P@28890|Euryarchaeota	arCOG05789	15	-	-	-
		70601.3	0	924	arCOG05788@1|root,arCOG05788@2157|Archaea,2Y384@28890|Euryarchaeota,243SS@183968|Thermococci	arCOG05788	13	-	-	-
		70601.3	0	1426	arCOG05787@1|root,arCOG05787@2157|Archaea,2Y2PW@28890|Euryarchaeota,243MW@183968|Thermococci	arCOG05787	15	-	-	-
		70601.3	0	1657	COG5306@1|root,arCOG03512@2157|Archaea,2Y0GI@28890|Euryarchaeota,242SV@183968|Thermococci	arCOG03512	14	-	Domain of unknown function (DUF2341)	S
		70601.3	1.16e-160	451	COG4025@1|root,arCOG05786@2157|Archaea,2Y2K7@28890|Euryarchaeota,243VQ@183968|Thermococci	arCOG05786	14	-	Predicted membrane protein (DUF2101)	S
		1183377.Py04_1241	1.85e-27	102	arCOG05785@1|root,arCOG05785@2157|Archaea,2Y4V5@28890|Euryarchaeota,244HK@183968|Thermococci	arCOG05785	11	-	-	-
		70601.3	3.76e-160	450	COG0730@1|root,arCOG02050@2157|Archaea,2XZGW@28890|Euryarchaeota,243BW@183968|Thermococci	arCOG02050	1	-	Sulfite exporter TauE/SafE	S
		70601.3	6.54e-139	392	COG0518@1|root,arCOG00087@2157|Archaea,2XT3G@28890|Euryarchaeota,242WF@183968|Thermococci	arCOG00087	14	guaAA	Catalyzes the synthesis of GMP from XMP	F
		70601.3	6.8e-221	609	COG0519@1|root,arCOG00085@2157|Archaea,2XT82@28890|Euryarchaeota,24351@183968|Thermococci	arCOG00085	14	guaAB	Catalyzes the synthesis of GMP from XMP	F
		70601.3	7.88e-244	669	COG1759@1|root,arCOG04346@2157|Archaea,2XUFR@28890|Euryarchaeota,243GC@183968|Thermococci	arCOG04346	21	purP	Catalyzes the ATP- and formate-dependent formylation of 5-aminoimidazole-4-carboxamide-1-beta-d-ribofuranosyl 5'- monophosphate (AICAR) to 5-formaminoimidazole-4-carboxamide-1- beta-d-ribofuranosyl 5'-monophosphate (FAICAR) in the absence of folates	F
		70601.3	5.86e-257	703	COG4143@1|root,arCOG00226@2157|Archaea,2XT44@28890|Euryarchaeota,24311@183968|Thermococci	arCOG00226	5	-	ABC-type thiamine transport system, periplasmic component	H
		70601.3	1.76e-234	645	COG3839@1|root,arCOG00175@2157|Archaea,2Y7MB@28890|Euryarchaeota,245KD@183968|Thermococci	arCOG00175	4	-	Function Code 14.4 Transport and Binding Proteins Carbohydrates, organic alcohols, and acids	E
		70601.3	0	967	COG1178@1|root,arCOG00163@2157|Archaea,2XU8Q@28890|Euryarchaeota,243EI@183968|Thermococci	arCOG00163	5	-	transport system permease	P
		70601.3	0	1363	COG0243@1|root,arCOG01491@2157|Archaea,2XT94@28890|Euryarchaeota,242NI@183968|Thermococci	arCOG01491	6	-	Molybdopterin oxidoreductase Fe4S4 domain	C
		70601.3	4.75e-138	390	COG0311@1|root,arCOG00034@2157|Archaea,2XTZS@28890|Euryarchaeota,242MN@183968|Thermococci	arCOG00034	8	pdxT	Catalyzes the hydrolysis of glutamine to glutamate and ammonia as part of the biosynthesis of pyridoxal 5'-phosphate. The resulting ammonia molecule is channeled to the active site of PdxS	H
		70601.3	4.5e-235	647	COG0214@1|root,arCOG04075@2157|Archaea,2XSYK@28890|Euryarchaeota,243HV@183968|Thermococci	arCOG04075	7	pdxS	Catalyzes the formation of pyridoxal 5'-phosphate from ribose 5-phosphate (RBP), glyceraldehyde 3-phosphate (G3P) and ammonia. The ammonia is provided by the PdxT subunit. Can also use ribulose 5-phosphate and dihydroxyacetone phosphate as substrates, resulting from enzyme-catalyzed isomerization of RBP and G3P, respectively	H
		1183377.Py04_1493	1.52e-53	169	arCOG02193@1|root,arCOG02193@2157|Archaea,2Y489@28890|Euryarchaeota,244FE@183968|Thermococci	arCOG02193	1	-	Predicted metal-binding protein (DUF2103)	S
		70601.3	2.99e-174	486	COG1635@1|root,arCOG00574@2157|Archaea,2XTXH@28890|Euryarchaeota,242Y3@183968|Thermococci	arCOG00574	3	thi4	Involved in the biosynthesis of the thiazole moiety of thiamine. Catalyzes the conversion of NAD and glycine to adenosine diphosphate 5-(2-hydroxyethyl)-4-methylthiazole-2-carboxylate (ADT), an adenylated thiazole intermediate, using free sulfide as a source of sulfur	H
		70601.3	2e-93	273	arCOG05784@1|root,arCOG05784@2157|Archaea,2Y50Y@28890|Euryarchaeota,244AV@183968|Thermococci	arCOG05784	3	-	-	-
		70601.3	0	1301	COG0243@1|root,arCOG01491@2157|Archaea,2XWR1@28890|Euryarchaeota,243EN@183968|Thermococci	arCOG01491	6	-	Molybdopterin oxidoreductase Fe4S4 domain	C
Thermococcales	PYRKU	272844.PAB1806	1.17e-144	409	COG1851@1|root,arCOG05084@2157|Archaea,2XZKN@28890|Euryarchaeota,242NZ@183968|Thermococci	arCOG05084	2	-	Belongs to the UPF0128 family	S
		1183377.Py04_1268	6.01e-65	203	arCOG05792@1|root,arCOG05792@2157|Archaea,2Y3UG@28890|Euryarchaeota,2443H@183968|Thermococci	arCOG05792	2	-	-	-
		342949.PNA2_1893	2.49e-128	369	COG1387@1|root,arCOG00304@2157|Archaea,2Y87P@28890|Euryarchaeota,24330@183968|Thermococci	arCOG00304	2	-	DNA polymerase alpha chain like domain	E
		1183377.Py04_1266	2.09e-37	125	COG1383@1|root,arCOG01885@2157|Archaea,2Y07I@28890|Euryarchaeota,244GA@183968|Thermococci	arCOG01885	3	rps17e	Belongs to the eukaryotic ribosomal protein eS17 family	J
		1183377.Py04_1265	1.53e-88	260	COG0509@1|root,arCOG01303@2157|Archaea,2XY1B@28890|Euryarchaeota,24409@183968|Thermococci	arCOG01303	4	gcvH	The glycine cleavage system catalyzes the degradation of glycine. The H protein shuttles the methylamine group of glycine from the P protein to the T protein	E
		1183377.Py04_1264	2.87e-84	251	COG5423@1|root,arCOG04361@2157|Archaea,2XXNK@28890|Euryarchaeota,2443X@183968|Thermococci	arCOG04361	4	-	Predicted metal-binding protein (DUF2284)	S
		1183377.Py04_1263	5.19e-69	215	COG2245@1|root,arCOG01644@2157|Archaea,2XY66@28890|Euryarchaeota,24464@183968|Thermococci	arCOG01644	4	-	Protein of unknown function (DUF996)	S
		529709.PYCH_11800	1.72e-227	630	COG1084@1|root,arCOG00352@2157|Archaea,2XU5R@28890|Euryarchaeota,2433Q@183968|Thermococci	arCOG00352	4	-	Nucleolar GTP-binding protein 1 (NOG1)	S
		1183377.Py04_1261	7.69e-153	439	COG1800@1|root,arCOG07144@2157|Archaea,2Y6B4@28890|Euryarchaeota,243T6@183968|Thermococci	arCOG07144	3	-	Transglutaminase-like domain	S
		1183377.Py04_1260	1.78e-284	777	COG0436@1|root,arCOG01131@2157|Archaea,2XVXM@28890|Euryarchaeota,243JD@183968|Thermococci	arCOG01131	4	-	DegT/DnrJ/EryC1/StrS aminotransferase family	E
		1042877.GQS_00435	2.16e-91	278	arCOG02979@1|root,arCOG02979@2157|Archaea,2XT08@28890|Euryarchaeota,242QH@183968|Thermococci	arCOG02979	1	-	-	-
		1183377.Py04_1259	9e-86	253	COG1534@1|root,arCOG01346@2157|Archaea,2XZMA@28890|Euryarchaeota,2443F@183968|Thermococci	arCOG01346	5	-	RNA-binding protein	J
		272844.PAB1813	2.96e-105	303	COG2238@1|root,arCOG01344@2157|Archaea,2XXA6@28890|Euryarchaeota,242ZB@183968|Thermococci	arCOG01344	5	rps19e	May be involved in maturation of the 30S ribosomal subunit	J
		1183377.Py04_1257	2.86e-51	162	COG1873@1|root,arCOG02155@2157|Archaea,2Y6F8@28890|Euryarchaeota,244CS@183968|Thermococci	arCOG02155	5	-	PRC-barrel domain	S
		342949.PNA2_1908	6.93e-70	218	COG2457@1|root,arCOG04458@2157|Archaea,2XXVM@28890|Euryarchaeota,24433@183968|Thermococci	arCOG04458	5	-	Protein of unknown function (DUF447)	S
		1183377.Py04_1255	7.38e-168	491	arCOG05791@1|root,arCOG05791@2157|Archaea,2Y2RY@28890|Euryarchaeota,2431Y@183968|Thermococci	arCOG05791	5	-	-	-
		272844.PAB0552	3.79e-51	164	COG1591@1|root,arCOG00919@2157|Archaea,2XTHF@28890|Euryarchaeota,244DR@183968|Thermococci	arCOG00919	5	hjc	A structure-specific endonuclease that resolves Holliday junction (HJ) intermediates during genetic recombination. Cleaves 4-way DNA junctions introducing paired nicks in opposing strands, leaving a 5'-terminal phosphate and a 3'-terminal hydroxyl group that are ligated to produce recombinant products	L
		1183377.Py04_1253	0	1316	COG1201@1|root,arCOG00557@2157|Archaea,2XSTH@28890|Euryarchaeota,242TM@183968|Thermococci	arCOG00557	6	-	DEAD/H associated	L
		1183377.Py04_1252	3.38e-297	833	arCOG03270@1|root,arCOG03270@2157|Archaea,2XVBF@28890|Euryarchaeota,243FG@183968|Thermococci	arCOG03270	5	-	-	-
		1183377.Py04_1251	1.02e-284	802	COG3291@1|root,arCOG03396@2157|Archaea,2Y2XK@28890|Euryarchaeota,242ST@183968|Thermococci	arCOG03396	15	-	Prenyltransferase and squalene oxidase repeat	I
		186497.PF1507	3.58e-243	670	COG0206@1|root,arCOG02202@2157|Archaea,2XTM7@28890|Euryarchaeota,243QG@183968|Thermococci	arCOG02202	27	cetZ	Involved in cell shape control	D
		1183377.Py04_1249	8.32e-82	248	arCOG05790@1|root,arCOG05790@2157|Archaea,2Y2JJ@28890|Euryarchaeota,243Z5@183968|Thermococci	arCOG05790	15	-	-	-
		1183377.Py04_1248	9.67e-94	279	COG1991@1|root,arCOG03822@2157|Archaea,2Y3RP@28890|Euryarchaeota,2442J@183968|Thermococci	arCOG03822	15	-	Class III signal peptide	S
		1183377.Py04_1247	1.35e-39	137	arCOG03821@1|root,arCOG03821@2157|Archaea,2Y4BB@28890|Euryarchaeota,244JA@183968|Thermococci	arCOG03821	15	-	-	-
		1183377.Py04_1246	1.52e-57	184	arCOG05789@1|root,arCOG05789@2157|Archaea	arCOG05789	15	-	-	-
		1183377.Py04_1245	0	882	arCOG05788@1|root,arCOG05788@2157|Archaea,2Y2M0@28890|Euryarchaeota,245FZ@183968|Thermococci	arCOG05788	13	-	-	-
		593117.TGAM_0767	0	865	arCOG05787@1|root,arCOG05787@2157|Archaea,2Y2PW@28890|Euryarchaeota,243MW@183968|Thermococci	arCOG05787	15	-	-	-
		1183377.Py04_1243	0	1582	COG5306@1|root,arCOG03512@2157|Archaea,2Y0GI@28890|Euryarchaeota,242SV@183968|Thermococci	arCOG03512	14	-	Domain of unknown function (DUF2341)	S
		1183377.Py04_1242	1.56e-83	256	COG4025@1|root,arCOG05786@2157|Archaea,2Y2K7@28890|Euryarchaeota,243VQ@183968|Thermococci	arCOG05786	14	-	Predicted membrane protein (DUF2101)	S
		1183377.Py04_1241	2.18e-30	109	arCOG05785@1|root,arCOG05785@2157|Archaea,2Y4V5@28890|Euryarchaeota,244HK@183968|Thermococci	arCOG05785	11	-	-	-
		1183377.Py04_1240	6.54e-130	369	COG0518@1|root,arCOG00087@2157|Archaea,2XT3G@28890|Euryarchaeota,242WF@183968|Thermococci	arCOG00087	14	guaAA	Catalyzes the synthesis of GMP from XMP	F
		69014.TK0191	3.16e-61	192	COG1848@1|root,arCOG00730@2157|Archaea,2Y21S@28890|Euryarchaeota,243F2@183968|Thermococci	arCOG00730	6	-	Toxic component of a toxin-antitoxin (TA) module. An RNase	V
		69014.TK0192	1.99e-27	100	arCOG10049@1|root,arCOG10049@2157|Archaea,2Y6I3@28890|Euryarchaeota,244M8@183968|Thermococci	arCOG10049	5	-	Protein of unknown function DUF104	K
		1183377.Py04_1239	4.93e-216	597	COG0519@1|root,arCOG00085@2157|Archaea,2XT82@28890|Euryarchaeota,24351@183968|Thermococci	arCOG00085	14	guaAB	Catalyzes the synthesis of GMP from XMP	F
		1183377.Py04_1238	1.3e-217	603	COG1759@1|root,arCOG04346@2157|Archaea,2XUFR@28890|Euryarchaeota,243GC@183968|Thermococci	arCOG04346	21	purP	Catalyzes the ATP- and formate-dependent formylation of 5-aminoimidazole-4-carboxamide-1-beta-d-ribofuranosyl 5'- monophosphate (AICAR) to 5-formaminoimidazole-4-carboxamide-1- beta-d-ribofuranosyl 5'-monophosphate (FAICAR) in the absence of folates	F
		1183377.Py04_1237	3.58e-202	565	COG4143@1|root,arCOG00226@2157|Archaea,2XT44@28890|Euryarchaeota,24311@183968|Thermococci	arCOG00226	5	-	ABC-type thiamine transport system, periplasmic component	H
		70601.3	1.47e-175	496	COG3839@1|root,arCOG00175@2157|Archaea,2Y7MB@28890|Euryarchaeota,245KD@183968|Thermococci	arCOG00175	4	-	Function Code 14.4 Transport and Binding Proteins Carbohydrates, organic alcohols, and acids	E
		1183377.Py04_1235	6.92e-262	731	COG1178@1|root,arCOG00163@2157|Archaea,2XU8Q@28890|Euryarchaeota,243EI@183968|Thermococci	arCOG00163	5	-	transport system permease	P
		342949.PNA2_1109	2.93e-147	424	COG1672@1|root,arCOG03407@2157|Archaea,2Y2W4@28890|Euryarchaeota,243WX@183968|Thermococci	arCOG03407	1	-	ATP binding	S
		272844.PAB2442	0	1172	COG0243@1|root,arCOG01491@2157|Archaea,2XT94@28890|Euryarchaeota,242NI@183968|Thermococci	arCOG01491	6	-	Molybdopterin oxidoreductase Fe4S4 domain	C
Thermococcales	PYRYC	529709.PYCH_10480	2.92e-183	509.0	COG0602@1|root,arCOG02173@2157|Archaea,2XUSP@28890|Euryarchaeota,242WW@183968|Thermococci	arCOG02173	1	queE	Catalyzes the complex heterocyclic radical-mediated conversion of 6-carboxy-5,6,7,8-tetrahydropterin (CPH4) to 7- carboxy-7-deazaguanine (CDG), a step common to the biosynthetic pathways of all 7-deazapurine-containing compounds	H
		529709.PYCH_10490	4.35e-79	234.0	COG0720@1|root,arCOG02172@2157|Archaea,2Y12Q@28890|Euryarchaeota,244AN@183968|Thermococci	arCOG02172	1	-	6-pyruvoyl tetrahydropterin synthase	H
		529709.PYCH_10500	0.0	1488.0	COG0143@1|root,arCOG00810@2157|Archaea,2XTG5@28890|Euryarchaeota,242K4@183968|Thermococci	arCOG00810	1	metG	Is required not only for elongation of protein synthesis but also for the initiation of all mRNA translation through initiator tRNA(fMet) aminoacylation	J
		529709.PYCH_10510	1.69e-195	542.0	COG2512@1|root,arCOG00374@2157|Archaea,2Y30F@28890|Euryarchaeota,243E6@183968|Thermococci	arCOG00374	1	-	Sugar-specific transcriptional regulator TrmB	K
		529709.PYCH_10520	2.25e-230	638.0	arCOG05807@1|root,arCOG05807@2157|Archaea	arCOG05807	1	-	-	-
		529709.PYCH_10530	6.55e-274	748.0	COG1041@1|root,arCOG00047@2157|Archaea,2Y2EJ@28890|Euryarchaeota,2432J@183968|Thermococci	arCOG00047	3	-	Putative RNA methylase family UPF0020	L
		529709.PYCH_10540	1.34e-89	263.0	COG1534@1|root,arCOG01346@2157|Archaea,2XZMA@28890|Euryarchaeota,2443F@183968|Thermococci	arCOG01346	5	-	RNA-binding protein	J
		529709.PYCH_10550	1.47e-105	304.0	COG2238@1|root,arCOG01344@2157|Archaea,2XXA6@28890|Euryarchaeota,242ZB@183968|Thermococci	arCOG01344	5	rps19e	May be involved in maturation of the 30S ribosomal subunit	J
		529709.PYCH_10560	3.97e-59	182.0	COG1873@1|root,arCOG02155@2157|Archaea,2Y6F8@28890|Euryarchaeota,244CS@183968|Thermococci	arCOG02155	5	-	PRC-barrel domain	S
		529709.PYCH_10570	7.27e-139	392.0	COG2457@1|root,arCOG04458@2157|Archaea,2XXVM@28890|Euryarchaeota,24433@183968|Thermococci	arCOG04458	5	-	Protein of unknown function (DUF447)	S
		529709.PYCH_10580	0.0	964.0	arCOG05791@1|root,arCOG05791@2157|Archaea,2Y2RY@28890|Euryarchaeota,2431Y@183968|Thermococci	arCOG05791	5	-	-	-
		529709.PYCH_10590	6.26e-80	237.0	COG1591@1|root,arCOG00919@2157|Archaea,2XTHF@28890|Euryarchaeota,244DR@183968|Thermococci	arCOG00919	5	hjc	A structure-specific endonuclease that resolves Holliday junction (HJ) intermediates during genetic recombination. Cleaves 4-way DNA junctions introducing paired nicks in opposing strands, leaving a 5'-terminal phosphate and a 3'-terminal hydroxyl group that are ligated to produce recombinant products	L
		529709.PYCH_10600	0.0	1771.0	COG1201@1|root,arCOG00557@2157|Archaea,2XSTH@28890|Euryarchaeota,242TM@183968|Thermococci	arCOG00557	6	-	DEAD/H associated	L
		529709.PYCH_10610	0.0	1325.0	arCOG03270@1|root,arCOG03270@2157|Archaea,2XVBF@28890|Euryarchaeota,243FG@183968|Thermococci	arCOG03270	5	-	-	-
		529709.PYCH_10620	0.0	1388.0	COG3291@1|root,arCOG03396@2157|Archaea,2Y2XK@28890|Euryarchaeota,242ST@183968|Thermococci	arCOG03396	15	-	Prenyltransferase and squalene oxidase repeat	I
		529709.PYCH_10630	2.6e-258	709.0	COG0206@1|root,arCOG02202@2157|Archaea,2XTM7@28890|Euryarchaeota,243QG@183968|Thermococci	arCOG02202	27	cetZ	Involved in cell shape control	D
		529709.PYCH_10640	5.95e-140	395.0	arCOG05790@1|root,arCOG05790@2157|Archaea,2Y3JA@28890|Euryarchaeota,245GM@183968|Thermococci	arCOG05790	15	-	-	-
		529709.PYCH_10650	1.68e-118	339.0	COG1991@1|root,arCOG03822@2157|Archaea,2Y3RP@28890|Euryarchaeota,2442J@183968|Thermococci	arCOG03822	15	-	Class III signal peptide	S
		529709.PYCH_10660	5.86e-94	275.0	arCOG03821@1|root,arCOG03821@2157|Archaea,2Y4BB@28890|Euryarchaeota,244JA@183968|Thermococci	arCOG03821	15	-	-	-
		529709.PYCH_10670	2.57e-92	271.0	arCOG05789@1|root,arCOG05789@2157|Archaea,2Y1UH@28890|Euryarchaeota,245JS@183968|Thermococci	arCOG05789	15	-	-	-
		529709.PYCH_10680	0.0	955.0	arCOG05788@1|root,arCOG05788@2157|Archaea,2Y3WT@28890|Euryarchaeota,245G0@183968|Thermococci	arCOG05788	13	-	-	-
		529709.PYCH_10690	0.0	1728.0	arCOG05787@1|root,arCOG05787@2157|Archaea,2Y2PW@28890|Euryarchaeota,243MW@183968|Thermococci	arCOG05787	15	-	-	-
		529709.PYCH_10700	1.03e-263	722.0	COG5306@1|root,arCOG03512@2157|Archaea,2Y0GI@28890|Euryarchaeota,242SV@183968|Thermococci	arCOG03512	14	-	Domain of unknown function (DUF2341)	S
		529709.PYCH_10710	1.38e-169	474.0	COG4025@1|root,arCOG05786@2157|Archaea,2Y2K7@28890|Euryarchaeota,243VQ@183968|Thermococci	arCOG05786	14	-	Predicted membrane protein (DUF2101)	S
		529709.PYCH_10720	2.15e-66	201.0	arCOG05785@1|root,arCOG05785@2157|Archaea,2Y4V5@28890|Euryarchaeota,244HK@183968|Thermococci	arCOG05785	11	-	-	-
		529709.PYCH_10730	1.33e-140	396.0	COG0518@1|root,arCOG00087@2157|Archaea,2XT3G@28890|Euryarchaeota,242WF@183968|Thermococci	arCOG00087	14	guaAA	Catalyzes the synthesis of GMP from XMP	F
		529709.PYCH_10740	3.64e-220	607.0	COG0519@1|root,arCOG00085@2157|Archaea,2XT82@28890|Euryarchaeota,24351@183968|Thermococci	arCOG00085	14	guaAB	Catalyzes the synthesis of GMP from XMP	F
		529709.PYCH_10750	2.1e-245	673.0	COG1759@1|root,arCOG04346@2157|Archaea,2XUFR@28890|Euryarchaeota,243GC@183968|Thermococci	arCOG04346	21	purP	Catalyzes the ATP- and formate-dependent formylation of 5-aminoimidazole-4-carboxamide-1-beta-d-ribofuranosyl 5'- monophosphate (AICAR) to 5-formaminoimidazole-4-carboxamide-1- beta-d-ribofuranosyl 5'-monophosphate (FAICAR) in the absence of folates	F
		529709.PYCH_10760	1.63e-259	710.0	COG4143@1|root,arCOG00226@2157|Archaea,2XT44@28890|Euryarchaeota,24311@183968|Thermococci	arCOG00226	5	-	ABC-type thiamine transport system, periplasmic component	H
		529709.PYCH_10770	2.06e-234	645.0	COG3839@1|root,arCOG00177@2157|Archaea,2Y2Y1@28890|Euryarchaeota,245KT@183968|Thermococci	arCOG00177	1	-	ATPases associated with a variety of cellular activities	E
		529709.PYCH_10780	0.0	966.0	COG1178@1|root,arCOG00163@2157|Archaea,2XU8Q@28890|Euryarchaeota,243EI@183968|Thermococci	arCOG00163	5	-	transport system permease	P
		529709.PYCH_10790	1.03e-137	389.0	COG0311@1|root,arCOG00034@2157|Archaea,2XTZS@28890|Euryarchaeota,242MN@183968|Thermococci	arCOG00034	8	pdxT	Catalyzes the hydrolysis of glutamine to glutamate and ammonia as part of the biosynthesis of pyridoxal 5'-phosphate. The resulting ammonia molecule is channeled to the active site of PdxS	H
		529709.PYCH_10800	2.23e-235	648.0	COG0214@1|root,arCOG04075@2157|Archaea,2XSYK@28890|Euryarchaeota,243HV@183968|Thermococci	arCOG04075	7	pdxS	Catalyzes the formation of pyridoxal 5'-phosphate from ribose 5-phosphate (RBP), glyceraldehyde 3-phosphate (G3P) and ammonia. The ammonia is provided by the PdxT subunit. Can also use ribulose 5-phosphate and dihydroxyacetone phosphate as substrates, resulting from enzyme-catalyzed isomerization of RBP and G3P, respectively	H
		529709.PYCH_10810	0.0	1229.0	arCOG03282@1|root,arCOG03282@2157|Archaea,2XVRK@28890|Euryarchaeota,243J5@183968|Thermococci	arCOG03282	1	-	-	-
		529709.PYCH_10820	1.02e-89	263.0	arCOG05803@1|root,arCOG05803@2157|Archaea,2Y208@28890|Euryarchaeota,244M9@183968|Thermococci	arCOG05803	1	-	-	-
		529709.PYCH_10830	3.04e-173	483.0	COG0467@1|root,arCOG01171@2157|Archaea,2XTXF@28890|Euryarchaeota,243GB@183968|Thermococci	arCOG01171	2	-	KaiC	T
		529709.PYCH_10840	9.28e-225	619.0	COG2355@1|root,arCOG04083@2157|Archaea,2XUXV@28890|Euryarchaeota,242R0@183968|Thermococci	arCOG04083	1	-	Membrane dipeptidase (Peptidase family M19)	E
		529709.PYCH_10850	5.7e-199	551.0	COG2521@1|root,arCOG00054@2157|Archaea,2Y2KZ@28890|Euryarchaeota,243QH@183968|Thermococci	arCOG00054	1	-	Spermine/spermidine synthase domain	Q
		529709.PYCH_10860	0.0	1154.0	COG1506@1|root,arCOG01646@2157|Archaea,2XW2V@28890|Euryarchaeota,245BU@183968|Thermococci	arCOG01646	2	-	Dienelactone hydrolase family	E
Thermococcales	THEAM	246969.TAM4_774	0	864	COG0151@1|root,arCOG04415@2157|Archaea,2XTRV@28890|Euryarchaeota,2439T@183968|Thermococci	arCOG04415	6	purD	Glycinamide ribonucleotide synthetase	F
		246969.TAM4_813	6.61e-278	759	COG1759@1|root,arCOG04346@2157|Archaea,2XUFR@28890|Euryarchaeota,243DA@183968|Thermococci	arCOG04346	21	-	Protein of unknown function (DUF1246)	F
		246969.TAM4_652	3.59e-113	325	COG1611@1|root,arCOG02431@2157|Archaea,2Y6CN@28890|Euryarchaeota,2442K@183968|Thermococci	arCOG02431	2	-	Possible lysine decarboxylase	S
		246969.TAM4_527	3.74e-284	776	arCOG05835@1|root,arCOG05835@2157|Archaea,2XWGA@28890|Euryarchaeota,243MU@183968|Thermococci	arCOG05835	2	-	Major Facilitator Superfamily	G
		246969.TAM4_641	4.04e-52	164	COG1828@1|root,arCOG04462@2157|Archaea,2XYPB@28890|Euryarchaeota,244I6@183968|Thermococci	arCOG04462	6	purS	Part of the phosphoribosylformylglycinamidine synthase complex involved in the purines biosynthetic pathway. Catalyzes the ATP-dependent conversion of formylglycinamide ribonucleotide (FGAR) and glutamine to yield formylglycinamidine ribonucleotide (FGAM) and glutamate. The FGAM synthase complex is composed of three subunits. PurQ produces an ammonia molecule by converting glutamine to glutamate.…	F
		246969.TAM4_978	3.17e-163	456	COG0047@1|root,arCOG00102@2157|Archaea,2XTPA@28890|Euryarchaeota,242RG@183968|Thermococci	arCOG00102	6	purQ	Part of the phosphoribosylformylglycinamidine synthase complex involved in the purines biosynthetic pathway. Catalyzes the ATP-dependent conversion of formylglycinamide ribonucleotide (FGAR) and glutamine to yield formylglycinamidine ribonucleotide (FGAM) and glutamate. The FGAM synthase complex is composed of three subunits. PurQ produces an ammonia molecule by converting glutamine to glutamate.…	F
		246969.TAM4_973	0	1423	COG0046@1|root,arCOG00641@2157|Archaea,2XU49@28890|Euryarchaeota,2432H@183968|Thermococci	arCOG00641	6	purL	Part of the phosphoribosylformylglycinamidine synthase complex involved in the purines biosynthetic pathway. Catalyzes the ATP-dependent conversion of formylglycinamide ribonucleotide (FGAR) and glutamine to yield formylglycinamidine ribonucleotide (FGAM) and glutamate. The FGAM synthase complex is composed of three subunits. PurQ produces an ammonia molecule by converting glutamine to glutamate.…	F
		246969.TAM4_1003	2.35e-244	670	COG1759@1|root,arCOG04346@2157|Archaea,2XUFR@28890|Euryarchaeota,243GC@183968|Thermococci	arCOG04346	21	purP	Catalyzes the ATP- and formate-dependent formylation of 5-aminoimidazole-4-carboxamide-1-beta-d-ribofuranosyl 5'- monophosphate (AICAR) to 5-formaminoimidazole-4-carboxamide-1- beta-d-ribofuranosyl 5'-monophosphate (FAICAR) in the absence of folates	F
		246969.TAM4_2306	4.03e-241	664	arCOG03805@1|root,arCOG03805@2157|Archaea,2Y45H@28890|Euryarchaeota,245F7@183968|Thermococci	arCOG03805	2	-	Protein of unknown function (DUF835)	S
		246969.TAM4_493	0	933	COG0516@1|root,arCOG00612@2157|Archaea,2XU40@28890|Euryarchaeota,242YV@183968|Thermococci	arCOG00612	5	guaB	Catalyzes the conversion of inosine 5'-phosphate (IMP) to xanthosine 5'-phosphate (XMP), the first committed and rate- limiting step in the de novo synthesis of guanine nucleotides, and therefore plays an important role in the regulation of cell growth	F
		246969.TAM4_445	1.54e-219	605	COG0519@1|root,arCOG00085@2157|Archaea,2XT82@28890|Euryarchaeota,24351@183968|Thermococci	arCOG00085	14	guaAB	Catalyzes the synthesis of GMP from XMP	F
		246969.TAM4_702	5.21e-41	135	arCOG10049@1|root,arCOG10049@2157|Archaea,2Y6I3@28890|Euryarchaeota,244M8@183968|Thermococci	arCOG10049	5	-	Protein of unknown function DUF104	K
		246969.TAM4_839	6.48e-99	287	COG1848@1|root,arCOG00730@2157|Archaea,2Y21S@28890|Euryarchaeota,243F2@183968|Thermococci	arCOG00730	6	-	Toxic component of a toxin-antitoxin (TA) module. An RNase	V
		246969.TAM4_993	7.68e-140	394	COG0518@1|root,arCOG00087@2157|Archaea,2XT3G@28890|Euryarchaeota,242WF@183968|Thermococci	arCOG00087	14	guaAA	Catalyzes the synthesis of GMP from XMP	F
		593117.TGAM_0764	6.27e-52	164	arCOG05785@1|root,arCOG05785@2157|Archaea,2Y4V5@28890|Euryarchaeota,244HK@183968|Thermococci	arCOG05785	11	-	-	-
		246969.TAM4_482	1.11e-161	454	COG4025@1|root,arCOG05786@2157|Archaea,2Y2K7@28890|Euryarchaeota,243VQ@183968|Thermococci	arCOG05786	14	-	Predicted membrane protein (DUF2101)	S
		246969.TAM4_794	0	1611	COG5306@1|root,arCOG03512@2157|Archaea,2Y0GI@28890|Euryarchaeota,242SV@183968|Thermococci	arCOG03512	14	-	Domain of unknown function (DUF2341)	S
		246969.TAM4_698	0	1474	arCOG05787@1|root,arCOG05787@2157|Archaea,2Y2PW@28890|Euryarchaeota,243MW@183968|Thermococci	arCOG05787	15	-	-	-
		246969.TAM4_555	0	1230	arCOG05788@1|root,arCOG05788@2157|Archaea,2Y384@28890|Euryarchaeota,243SS@183968|Thermococci	arCOG05788	13	-	-	-
		246969.TAM4_2307	4.47e-103	298	arCOG05789@1|root,arCOG05789@2157|Archaea,2Y54P@28890|Euryarchaeota,244Q9@183968|Thermococci	arCOG05789	15	-	-	-
		246969.TAM4_2308	7.08e-91	267	arCOG03821@1|root,arCOG03821@2157|Archaea,2Y4BB@28890|Euryarchaeota,244JA@183968|Thermococci	arCOG03821	15	-	-	-
		246969.TAM4_900	1.99e-152	428	COG1991@1|root,arCOG03822@2157|Archaea,2Y3RP@28890|Euryarchaeota,2442J@183968|Thermococci	arCOG03822	15	-	Class III signal peptide	S
		246969.TAM4_613	2.07e-147	415	arCOG05790@1|root,arCOG05790@2157|Archaea,2Y2JJ@28890|Euryarchaeota,243Z5@183968|Thermococci	arCOG05790	15	-	-	-
		246969.TAM4_765	1.06e-255	702	COG0206@1|root,arCOG02202@2157|Archaea,2XU6N@28890|Euryarchaeota,245FT@183968|Thermococci	arCOG02202	27	cetZ	Involved in cell shape control	D
		246969.TAM4_814	0	1498	COG3291@1|root,arCOG03396@2157|Archaea,2Y2XK@28890|Euryarchaeota,242ST@183968|Thermococci	arCOG03396	15	-	Prenyltransferase and squalene oxidase repeat	I
		246969.TAM4_564	4.11e-255	697	COG0731@1|root,arCOG04174@2157|Archaea,2XSTF@28890|Euryarchaeota,24362@183968|Thermococci	arCOG04174	10	taw1	Component of the wyosine derivatives biosynthesis pathway that catalyzes the condensation of N-methylguanine with 2 carbon atoms from pyruvate to form the tricyclic 4-demethylwyosine (imG-14) on guanosine-37 of tRNA(Phe)	C
		246969.TAM4_501	0	865	COG2379@1|root,arCOG04170@2157|Archaea,2XSTZ@28890|Euryarchaeota,242J9@183968|Thermococci	arCOG04170	1	-	Glycerate kinase	G
		195522.BD01_1651	2.23e-51	173	2C3XV@1|root,2N5PE@2157|Archaea,2Y6RD@28890|Euryarchaeota,2453U@183968|Thermococci	-	16	-	-	-
		246969.TAM4_832	3.18e-151	424	COG0170@1|root,arCOG01880@2157|Archaea,2Y6B5@28890|Euryarchaeota,243T9@183968|Thermococci	arCOG01880	2	-	PFAM phosphatidate cytidylyltransferase	M
		246969.TAM4_747	7.45e-193	535	COG1533@1|root,arCOG01290@2157|Archaea,2XURP@28890|Euryarchaeota,242IH@183968|Thermococci	arCOG01290	3	-	Radical SAM superfamily	L
		246969.TAM4_490	1.29e-155	437	COG1451@1|root,arCOG02625@2157|Archaea,2Y0AZ@28890|Euryarchaeota,243SV@183968|Thermococci	arCOG02625	3	-	Protein of unknown function DUF45	S
		246969.TAM4_507	1.6e-79	237	COG1585@1|root,arCOG01913@2157|Archaea,2Y48E@28890|Euryarchaeota,244JH@183968|Thermococci	arCOG01913	2	-	NfeD-like C-terminal, partner-binding	O
		246969.TAM4_618	8.83e-154	432	arCOG07100@1|root,arCOG07100@2157|Archaea,2Y69A@28890|Euryarchaeota,243EK@183968|Thermococci	arCOG07100	1	-	Protein of unknown function (DUF3800)	S
		246969.TAM4_815	2.78e-98	285	arCOG05784@1|root,arCOG05784@2157|Archaea,2Y50Y@28890|Euryarchaeota,244AV@183968|Thermococci	arCOG05784	3	-	-	-
		246969.TAM4_807	2.91e-99	288	COG1832@1|root,arCOG04227@2157|Archaea,2XXS6@28890|Euryarchaeota,2440Z@183968|Thermococci	arCOG04227	2	-	CoA binding domain	S
		246969.TAM4_725	1.13e-271	742	COG1041@1|root,arCOG00047@2157|Archaea,2Y2EJ@28890|Euryarchaeota,2432J@183968|Thermococci	arCOG00047	3	-	Putative RNA methylase family UPF0020	L
		246969.TAM4_497	4.9e-226	632	arCOG05844@1|root,arCOG05844@2157|Archaea,2XVRX@28890|Euryarchaeota,242TH@183968|Thermococci	arCOG05844	2	-	-	-
		246969.TAM4_2309	4.27e-59	182	arCOG07104@1|root,arCOG07104@2157|Archaea,2Y6JF@28890|Euryarchaeota,244RC@183968|Thermococci	arCOG07104	2	-	-	-
		246969.TAM4_776	2.31e-100	290	COG0432@1|root,arCOG04214@2157|Archaea,2XXSW@28890|Euryarchaeota,2449A@183968|Thermococci	arCOG04214	3	-	Uncharacterised protein family UPF0047	S
		246969.TAM4_565	6.38e-195	541	COG2362@1|root,arCOG04080@2157|Archaea,2XVFH@28890|Euryarchaeota,243NH@183968|Thermococci	arCOG04080	2	-	D-aminopeptidase	E
		246969.TAM4_2310	4.8e-83	245	arCOG07571@1|root,arCOG07571@2157|Archaea,2Y6FW@28890|Euryarchaeota,244ES@183968|Thermococci	arCOG07571	2	-	-	-
		246969.TAM4_796	2.81e-157	441	COG1131@1|root,arCOG00194@2157|Archaea,2Y2CV@28890|Euryarchaeota,2440S@183968|Thermococci	arCOG00194	2	-	ABC transporter	E
		246969.TAM4_2311	5.69e-105	303	arCOG04022@1|root,arCOG04022@2157|Archaea,2Y6DJ@28890|Euryarchaeota,2446T@183968|Thermococci	arCOG04022	2	-	-	-
		246969.TAM4_2312	2.75e-167	469	arCOG04023@1|root,arCOG04023@2157|Archaea,2Y46A@28890|Euryarchaeota,2448T@183968|Thermococci	arCOG04023	2	-	-	-
Thermococcales	THEBM	391623.TERMP_01998	6.33e-185	514	COG3390@1|root,arCOG02258@2157|Archaea,2XYKW@28890|Euryarchaeota,243BX@183968|Thermococci	arCOG02258	1	-	OB-fold nucleic acid binding domain	S
		391623.TERMP_01999	1.98e-89	261	arCOG03782@1|root,arCOG03782@2157|Archaea,2Y3SE@28890|Euryarchaeota,245I1@183968|Thermococci	arCOG03782	1	-	-	-
		391623.TERMP_02000	3.01e-190	529	COG0382@1|root,arCOG00476@2157|Archaea,2XUHS@28890|Euryarchaeota,242VX@183968|Thermococci	arCOG00476	6	ubiA	Prenyltransferase that catalyzes the transfer of the geranylgeranyl moiety of geranylgeranyl diphosphate (GGPP) to the C2 hydroxyl of (S)-3-O-geranylgeranylglyceryl phosphate (GGGP). This reaction is the second ether-bond-formation step in the biosynthesis of archaeal membrane lipids	H
		391623.TERMP_02001	8.63e-251	689	COG5623@1|root,arCOG04127@2157|Archaea,2XT4Z@28890|Euryarchaeota,243KY@183968|Thermococci	arCOG04127	1	-	Polynucleotide kinase that can phosphorylate the 5'- hydroxyl groups of both single-stranded RNA (ssRNA) and single- stranded DNA (ssDNA). Exhibits a strong preference for ssRNA	A
		195522.BD01_1625	6.89e-61	210	COG0675@1|root,arCOG00683@2157|Archaea,2XUAH@28890|Euryarchaeota,242SS@183968|Thermococci	arCOG00683	2	-	Probable transposase	L
		391623.TERMP_02004	3.17e-100	291	COG1522@1|root,arCOG01118@2157|Archaea,2XWRI@28890|Euryarchaeota,24403@183968|Thermococci	arCOG01118	1	-	helix_turn_helix, cAMP Regulatory protein	K
		391623.TERMP_02005	2.19e-131	373	COG0218@1|root,arCOG00355@2157|Archaea,2XTV8@28890|Euryarchaeota,243FK@183968|Thermococci	arCOG00355	1	engB	Necessary for normal cell division and for the maintenance of normal septation	D
		391623.TERMP_02006	2.12e-146	413	arCOG05740@1|root,arCOG05740@2157|Archaea,2XW97@28890|Euryarchaeota,2435C@183968|Thermococci	arCOG05740	1	-	-	-
		391623.TERMP_02007	7.27e-31	108	COG4023@1|root,arCOG02957@2157|Archaea,2Y4QJ@28890|Euryarchaeota,244NK@183968|Thermococci	arCOG02957	1	secG	but it may be involved in stabilization of the trimeric complex	U
		391623.TERMP_02008	9.89e-83	244	COG2125@1|root,arCOG01946@2157|Archaea,2XXZJ@28890|Euryarchaeota,2447G@183968|Thermococci	arCOG01946	1	rps6e	Belongs to the eukaryotic ribosomal protein eS6 family	J
		391623.TERMP_02009	1.91e-299	816	COG3276@1|root,arCOG01563@2157|Archaea,2XUKU@28890|Euryarchaeota,242PH@183968|Thermococci	arCOG01563	1	eif2g	eIF-2 functions in the early steps of protein synthesis by forming a ternary complex with GTP and initiator tRNA	J
		391623.TERMP_02010	1.3e-90	265	COG1412@1|root,arCOG04312@2157|Archaea,2XZ0Z@28890|Euryarchaeota,2441K@183968|Thermococci	arCOG04312	1	-	Fcf1	V
		391623.TERMP_02011	1.24e-131	372	COG0221@1|root,arCOG01711@2157|Archaea,2XTSU@28890|Euryarchaeota,242WC@183968|Thermococci	arCOG01711	7	ppa	Catalyzes the hydrolysis of inorganic pyrophosphate (PPi) forming two phosphate ions	C
		391623.TERMP_02012	1.55e-129	368	COG1095@1|root,arCOG00675@2157|Archaea,2XT6U@28890|Euryarchaeota,243RT@183968|Thermococci	arCOG00675	7	rpoE1	DNA-directed RNA polymerase, subunit E	K
		391623.TERMP_02013	4.97e-40	132	COG2093@1|root,arCOG04077@2157|Archaea,2Y0D6@28890|Euryarchaeota,244KC@183968|Thermococci	arCOG04077	7	spt4	Transcription elongation factor Spt4	K
		391623.TERMP_02014	2.7e-127	362	COG1909@1|root,arCOG04076@2157|Archaea,2XXSG@28890|Euryarchaeota,2440N@183968|Thermococci	arCOG04076	7	-	Belongs to the UPF0218 family	S
		391623.TERMP_02015	5.95e-65	197	COG2004@1|root,arCOG04182@2157|Archaea,2XXXB@28890|Euryarchaeota,244BP@183968|Thermococci	arCOG04182	7	rps24e	Belongs to the eukaryotic ribosomal protein eS24 family	J
		391623.TERMP_02016	2.25e-36	122	COG1998@1|root,arCOG04183@2157|Archaea,2XZZ0@28890|Euryarchaeota,244PJ@183968|Thermococci	arCOG04183	7	rps27ae	Belongs to the eukaryotic ribosomal protein eS31 family	J
		391623.TERMP_02017	6.19e-136	385	COG2890@1|root,arCOG00109@2157|Archaea,2XWJZ@28890|Euryarchaeota,242YQ@183968|Thermococci	arCOG00109	8	-	Pfam:Methyltransf_26	Q
		391623.TERMP_02018	3.09e-21	83.6	arCOG11330@1|root,arCOG11330@2157|Archaea,2Y553@28890|Euryarchaeota,244V1@183968|Thermococci	arCOG11330	6	-	-	-
		391623.TERMP_02019	4.92e-247	677	COG0731@1|root,arCOG04174@2157|Archaea,2XSTF@28890|Euryarchaeota,24362@183968|Thermococci	arCOG04174	10	taw1	Component of the wyosine derivatives biosynthesis pathway that catalyzes the condensation of N-methylguanine with 2 carbon atoms from pyruvate to form the tricyclic 4-demethylwyosine (imG-14) on guanosine-37 of tRNA(Phe)	C
		391623.TERMP_02020	0	1499	COG3291@1|root,arCOG03396@2157|Archaea,2Y2XK@28890|Euryarchaeota,242ST@183968|Thermococci	arCOG03396	15	-	Prenyltransferase and squalene oxidase repeat	I
		391623.TERMP_02021	6.87e-256	702	COG0206@1|root,arCOG02202@2157|Archaea,2XTM7@28890|Euryarchaeota,243QG@183968|Thermococci	arCOG02202	27	cetZ	Involved in cell shape control	D
		391623.TERMP_02022	3.85e-144	407	arCOG05790@1|root,arCOG05790@2157|Archaea,2Y2JJ@28890|Euryarchaeota,243Z5@183968|Thermococci	arCOG05790	15	-	-	-
		391623.TERMP_02023	5.71e-138	390	COG1991@1|root,arCOG03822@2157|Archaea,2Y3RP@28890|Euryarchaeota,2442J@183968|Thermococci	arCOG03822	15	-	Class III signal peptide	S
		391623.TERMP_02024	1.38e-93	273	arCOG03821@1|root,arCOG03821@2157|Archaea,2Y4BB@28890|Euryarchaeota,244JA@183968|Thermococci	arCOG03821	15	-	-	-
		391623.TERMP_02025	5.4e-60	187	arCOG05789@1|root,arCOG05789@2157|Archaea	arCOG05789	15	-	-	-
		391623.TERMP_02026	0	889	arCOG05788@1|root,arCOG05788@2157|Archaea,2Y384@28890|Euryarchaeota,243SS@183968|Thermococci	arCOG05788	13	-	-	-
		391623.TERMP_02027	0	1413	arCOG05787@1|root,arCOG05787@2157|Archaea,2Y2PW@28890|Euryarchaeota,243MW@183968|Thermococci	arCOG05787	15	-	-	-
		391623.TERMP_02028	0	1638	COG5306@1|root,arCOG03512@2157|Archaea,2Y0GI@28890|Euryarchaeota,242SV@183968|Thermococci	arCOG03512	14	-	Domain of unknown function (DUF2341)	S
		391623.TERMP_02029	2.18e-170	477	COG4025@1|root,arCOG05786@2157|Archaea,2Y2K7@28890|Euryarchaeota,243VQ@183968|Thermococci	arCOG05786	14	-	Predicted membrane protein (DUF2101)	S
		391623.TERMP_02030	3.66e-138	390	COG0518@1|root,arCOG00087@2157|Archaea,2XT3G@28890|Euryarchaeota,242WF@183968|Thermococci	arCOG00087	14	guaAA	Catalyzes the synthesis of GMP from XMP	F
		391623.TERMP_02031	5.61e-220	607	COG0519@1|root,arCOG00085@2157|Archaea,2XT82@28890|Euryarchaeota,24351@183968|Thermococci	arCOG00085	14	guaAB	Catalyzes the synthesis of GMP from XMP	F
		391623.TERMP_02032	5.55e-244	669	COG1759@1|root,arCOG04346@2157|Archaea,2XUFR@28890|Euryarchaeota,243GC@183968|Thermococci	arCOG04346	21	purP	Catalyzes the ATP- and formate-dependent formylation of 5-aminoimidazole-4-carboxamide-1-beta-d-ribofuranosyl 5'- monophosphate (AICAR) to 5-formaminoimidazole-4-carboxamide-1- beta-d-ribofuranosyl 5'-monophosphate (FAICAR) in the absence of folates	F
		391623.TERMP_02033	0	885	COG0034@1|root,arCOG00093@2157|Archaea,2XSWJ@28890|Euryarchaeota,243EC@183968|Thermococci	arCOG00093	3	purF	Catalyzes the formation of phosphoribosylamine from phosphoribosylpyrophosphate (PRPP) and glutamine	F
		391623.TERMP_02034	1.45e-162	455	COG0152@1|root,arCOG04421@2157|Archaea,2XUKC@28890|Euryarchaeota,242N2@183968|Thermococci	arCOG04421	5	purC	Belongs to the SAICAR synthetase family	F
		391623.TERMP_02035	5.29e-238	654	COG0150@1|root,arCOG00639@2157|Archaea,2XTBA@28890|Euryarchaeota,2432Y@183968|Thermococci	arCOG00639	4	purM	Phosphoribosylformylglycinamidine cyclo-ligase	F
		391623.TERMP_02036	1.03e-262	719	COG1672@1|root,arCOG03169@2157|Archaea,2Y2EK@28890|Euryarchaeota,2431T@183968|Thermococci	arCOG03169	1	-	ATP GTP-binding site motif A (P-loop) G-protein coupled receptors signature	S
		391623.TERMP_02037	6.78e-316	859	COG0027@1|root,arCOG01598@2157|Archaea,2Y869@28890|Euryarchaeota,242TD@183968|Thermococci	arCOG01598	4	purT	Involved in the de novo purine biosynthesis. Catalyzes the transfer of formate to 5-phospho-ribosyl-glycinamide (GAR), producing 5-phospho-ribosyl-N-formylglycinamide (FGAR). Formate is provided by PurU via hydrolysis of 10-formyl-tetrahydrofolate	F
		391623.TERMP_02038	2.8e-88	260	COG0041@1|root,arCOG02464@2157|Archaea,2XU0P@28890|Euryarchaeota,24415@183968|Thermococci	arCOG02464	4	purE	Catalyzes the conversion of N5-carboxyaminoimidazole ribonucleotide (N5-CAIR) to 4-carboxy-5-aminoimidazole ribonucleotide (CAIR)	F
		391623.TERMP_02039	5.86e-312	850	COG0151@1|root,arCOG04415@2157|Archaea,2XTRV@28890|Euryarchaeota,2439T@183968|Thermococci	arCOG04415	6	purD	Glycinamide ribonucleotide synthetase	F
		391623.TERMP_02040	1.06e-278	761	COG1759@1|root,arCOG04346@2157|Archaea,2XUFR@28890|Euryarchaeota,243DA@183968|Thermococci	arCOG04346	21	-	Protein of unknown function (DUF1246)	F
		391623.TERMP_02041	0	1041	COG1132@1|root,arCOG02841@2157|Archaea,2XSW0@28890|Euryarchaeota,243IR@183968|Thermococci	arCOG02841	1	-	ABC transporter transmembrane region	P
		391623.TERMP_02042	4.51e-54	169	COG1828@1|root,arCOG04462@2157|Archaea,2XYPB@28890|Euryarchaeota,244I6@183968|Thermococci	arCOG04462	6	purS	Part of the phosphoribosylformylglycinamidine synthase complex involved in the purines biosynthetic pathway. Catalyzes the ATP-dependent conversion of formylglycinamide ribonucleotide (FGAR) and glutamine to yield formylglycinamidine ribonucleotide (FGAM) and glutamate. The FGAM synthase complex is composed of three subunits. PurQ produces an ammonia molecule by converting glutamine to glutamate.…	F
		391623.TERMP_02043	4.51e-163	456	COG0047@1|root,arCOG00102@2157|Archaea,2XTPA@28890|Euryarchaeota,242RG@183968|Thermococci	arCOG00102	6	purQ	Part of the phosphoribosylformylglycinamidine synthase complex involved in the purines biosynthetic pathway. Catalyzes the ATP-dependent conversion of formylglycinamide ribonucleotide (FGAR) and glutamine to yield formylglycinamidine ribonucleotide (FGAM) and glutamate. The FGAM synthase complex is composed of three subunits. PurQ produces an ammonia molecule by converting glutamine to glutamate.…	F
		391623.TERMP_02044	0	1407	COG0046@1|root,arCOG00641@2157|Archaea,2XU49@28890|Euryarchaeota,2432H@183968|Thermococci	arCOG00641	6	purL	Part of the phosphoribosylformylglycinamidine synthase complex involved in the purines biosynthetic pathway. Catalyzes the ATP-dependent conversion of formylglycinamide ribonucleotide (FGAR) and glutamine to yield formylglycinamidine ribonucleotide (FGAM) and glutamate. The FGAM synthase complex is composed of three subunits. PurQ produces an ammonia molecule by converting glutamine to glutamate.…	F
Thermococcales	THECL	1042877.GQS_05565	1.61e-232	642	COG0463@1|root,arCOG00894@2157|Archaea,2XWXA@28890|Euryarchaeota,242RY@183968|Thermococci	arCOG00894	3	-	GtrA-like protein	M
		1042877.GQS_05580	3.92e-37	125	arCOG08592@1|root,arCOG08592@2157|Archaea,2Y51I@28890|Euryarchaeota,244NQ@183968|Thermococci	arCOG08592	2	-	-	-
		1042877.GQS_05585	8.89e-86	254	arCOG03828@1|root,arCOG03828@2157|Archaea,2XYC0@28890|Euryarchaeota,245H7@183968|Thermococci	arCOG03828	2	-	IMG reference gene	S
		1042877.GQS_05590	5.25e-142	401	arCOG02697@1|root,arCOG02697@2157|Archaea,2XV5A@28890|Euryarchaeota,242WE@183968|Thermococci	arCOG02697	4	-	Protein of unknown function (DUF1102)	S
		1042877.GQS_05595	2.21e-116	334	arCOG02697@1|root,arCOG02697@2157|Archaea	arCOG02697	4	-	Protein of unknown function (DUF1102)	V
		1042877.GQS_05600	1.04e-66	207	arCOG02696@1|root,arCOG02696@2157|Archaea,2Y3TT@28890|Euryarchaeota,244K9@183968|Thermococci	arCOG02696	2	-	Protein of unknown function (DUF1102)	S
		1042877.GQS_05605	1.35e-202	566	COG0681@1|root,arCOG01740@2157|Archaea,2XTAK@28890|Euryarchaeota,242WM@183968|Thermococci	arCOG01740	2	-	Peptidase S24-like	U
		1042877.GQS_05610	3.43e-287	789	arCOG02698@1|root,arCOG02698@2157|Archaea,2XZGH@28890|Euryarchaeota,242VI@183968|Thermococci	arCOG02698	2	-	-	-
		1042877.GQS_05615	9.05e-194	543	arCOG04474@1|root,arCOG04474@2157|Archaea,2Y0FC@28890|Euryarchaeota,2437R@183968|Thermococci	arCOG04474	3	-	Family of unknown function (DUF5305)	S
		69014.TK1700	1.19e-129	367	COG0221@1|root,arCOG01711@2157|Archaea,2XTSU@28890|Euryarchaeota,242WC@183968|Thermococci	arCOG01711	7	ppa	Catalyzes the hydrolysis of inorganic pyrophosphate (PPi) forming two phosphate ions	C
		1042877.GQS_05625	1.47e-120	345	COG1095@1|root,arCOG00675@2157|Archaea,2XT6U@28890|Euryarchaeota,243RT@183968|Thermococci	arCOG00675	7	rpoE1	DNA-directed RNA polymerase, subunit E	K
		593117.TGAM_0500	2.55e-38	127	COG2093@1|root,arCOG04077@2157|Archaea,2Y0D6@28890|Euryarchaeota,244KC@183968|Thermococci	arCOG04077	7	spt4	Transcription elongation factor Spt4	K
		1042877.GQS_05635	1.04e-104	304	COG1909@1|root,arCOG04076@2157|Archaea,2XXSG@28890|Euryarchaeota,2440N@183968|Thermococci	arCOG04076	7	-	Belongs to the UPF0218 family	S
		1042877.GQS_05640	6.23e-62	190	COG2004@1|root,arCOG04182@2157|Archaea,2XXXB@28890|Euryarchaeota,244BP@183968|Thermococci	arCOG04182	7	rps24e	Belongs to the eukaryotic ribosomal protein eS24 family	J
		1042877.GQS_05645	1.09e-34	118	COG1998@1|root,arCOG04183@2157|Archaea,2XZZ0@28890|Euryarchaeota,244PJ@183968|Thermococci	arCOG04183	7	rps27ae	Belongs to the eukaryotic ribosomal protein eS31 family	J
		523850.TON_1907	4.62e-275	754	COG1404@1|root,arCOG00702@2157|Archaea,2XSZR@28890|Euryarchaeota,243UH@183968|Thermococci	arCOG00702	4	-	Belongs to the peptidase S8 family	O
		1042877.GQS_05650	5.79e-114	329	COG2890@1|root,arCOG00109@2157|Archaea,2XWJZ@28890|Euryarchaeota,242YQ@183968|Thermococci	arCOG00109	8	-	Pfam:Methyltransf_26	Q
		1042877.GQS_05660	1e-246	676	COG0731@1|root,arCOG04174@2157|Archaea,2XSTF@28890|Euryarchaeota,24362@183968|Thermococci	arCOG04174	10	taw1	Component of the wyosine derivatives biosynthesis pathway that catalyzes the condensation of N-methylguanine with 2 carbon atoms from pyruvate to form the tricyclic 4-demethylwyosine (imG-14) on guanosine-37 of tRNA(Phe)	C
		1042877.GQS_05665	0	1286	COG3291@1|root,arCOG03396@2157|Archaea,2Y2XK@28890|Euryarchaeota,242ST@183968|Thermococci	arCOG03396	15	-	Prenyltransferase and squalene oxidase repeat	I
		1042877.GQS_05670	1.25e-239	662	COG0206@1|root,arCOG02202@2157|Archaea,2XTM7@28890|Euryarchaeota,243QG@183968|Thermococci	arCOG02202	27	cetZ	Involved in cell shape control	D
		523850.TON_1902	2.57e-105	308	arCOG05790@1|root,arCOG05790@2157|Archaea,2Y3JA@28890|Euryarchaeota,245GM@183968|Thermococci	arCOG05790	15	-	-	-
		1042877.GQS_05680	3.78e-88	263	COG1991@1|root,arCOG03822@2157|Archaea,2Y3RP@28890|Euryarchaeota,2442J@183968|Thermococci	arCOG03822	15	-	Class III signal peptide	S
		1042877.GQS_05685	6.59e-78	234	arCOG03821@1|root,arCOG03821@2157|Archaea,2Y4BB@28890|Euryarchaeota,244JA@183968|Thermococci	arCOG03821	15	-	-	-
		1042877.GQS_05690	2.7e-60	191	arCOG05789@1|root,arCOG05789@2157|Archaea,2Y1UH@28890|Euryarchaeota,245JS@183968|Thermococci	arCOG05789	15	-	-	-
		1042877.GQS_05695	1.29e-250	699	arCOG05788@1|root,arCOG05788@2157|Archaea,2Y3WT@28890|Euryarchaeota,245G0@183968|Thermococci	arCOG05788	13	-	-	-
		1343739.PAP_00710	0	892	arCOG05787@1|root,arCOG05787@2157|Archaea,2Y2PW@28890|Euryarchaeota,243MW@183968|Thermococci	arCOG05787	15	-	-	-
		523850.TON_1896	0	1369	COG5306@1|root,arCOG03512@2157|Archaea,2Y0GI@28890|Euryarchaeota,242SV@183968|Thermococci	arCOG03512	14	-	Domain of unknown function (DUF2341)	S
		1042877.GQS_05710	6.3e-139	397	COG4025@1|root,arCOG05786@2157|Archaea,2Y2K7@28890|Euryarchaeota,243VQ@183968|Thermococci	arCOG05786	14	-	Predicted membrane protein (DUF2101)	S
		593117.TGAM_0764	1.36e-37	128	arCOG05785@1|root,arCOG05785@2157|Archaea,2Y4V5@28890|Euryarchaeota,244HK@183968|Thermococci	arCOG05785	11	-	-	-
		1151117.AJLF01000001_gene721	2.46e-132	375	COG0518@1|root,arCOG00087@2157|Archaea,2XT3G@28890|Euryarchaeota,242WF@183968|Thermococci	arCOG00087	14	guaAA	Catalyzes the synthesis of GMP from XMP	F
		593117.TGAM_0762	1.9e-82	246	COG1848@1|root,arCOG00730@2157|Archaea,2Y21S@28890|Euryarchaeota,243F2@183968|Thermococci	arCOG00730	6	-	Toxic component of a toxin-antitoxin (TA) module. An RNase	V
		1042877.GQS_05730	1.57e-33	116	arCOG10049@1|root,arCOG10049@2157|Archaea,2Y6I3@28890|Euryarchaeota,244M8@183968|Thermococci	arCOG10049	5	-	Protein of unknown function DUF104	K
		1042877.GQS_05735	9.2e-214	591	COG0519@1|root,arCOG00085@2157|Archaea,2XT82@28890|Euryarchaeota,24351@183968|Thermococci	arCOG00085	14	guaAB	Catalyzes the synthesis of GMP from XMP	F
		195522.BD01_1742	2.73e-218	604	COG1759@1|root,arCOG04346@2157|Archaea,2XUFR@28890|Euryarchaeota,243GC@183968|Thermococci	arCOG04346	21	purP	Catalyzes the ATP- and formate-dependent formylation of 5-aminoimidazole-4-carboxamide-1-beta-d-ribofuranosyl 5'- monophosphate (AICAR) to 5-formaminoimidazole-4-carboxamide-1- beta-d-ribofuranosyl 5'-monophosphate (FAICAR) in the absence of folates	F
		1042877.GQS_05745	0	1277	COG0046@1|root,arCOG00641@2157|Archaea,2XU49@28890|Euryarchaeota,2432H@183968|Thermococci	arCOG00641	6	purL	Part of the phosphoribosylformylglycinamidine synthase complex involved in the purines biosynthetic pathway. Catalyzes the ATP-dependent conversion of formylglycinamide ribonucleotide (FGAR) and glutamine to yield formylglycinamidine ribonucleotide (FGAM) and glutamate. The FGAM synthase complex is composed of three subunits. PurQ produces an ammonia molecule by converting glutamine to glutamate.…	F
		246969.TAM4_978	6.35e-154	432	COG0047@1|root,arCOG00102@2157|Archaea,2XTPA@28890|Euryarchaeota,242RG@183968|Thermococci	arCOG00102	6	purQ	Part of the phosphoribosylformylglycinamidine synthase complex involved in the purines biosynthetic pathway. Catalyzes the ATP-dependent conversion of formylglycinamide ribonucleotide (FGAR) and glutamine to yield formylglycinamidine ribonucleotide (FGAM) and glutamate. The FGAM synthase complex is composed of three subunits. PurQ produces an ammonia molecule by converting glutamine to glutamate.…	F
		1042877.GQS_05760	1.86e-48	154	COG1828@1|root,arCOG04462@2157|Archaea,2XYPB@28890|Euryarchaeota,244I6@183968|Thermococci	arCOG04462	6	purS	Part of the phosphoribosylformylglycinamidine synthase complex involved in the purines biosynthetic pathway. Catalyzes the ATP-dependent conversion of formylglycinamide ribonucleotide (FGAR) and glutamine to yield formylglycinamidine ribonucleotide (FGAM) and glutamate. The FGAM synthase complex is composed of three subunits. PurQ produces an ammonia molecule by converting glutamine to glutamate.…	F
		195522.BD01_1747	5.12e-266	729	COG1759@1|root,arCOG04346@2157|Archaea,2XUFR@28890|Euryarchaeota,243DA@183968|Thermococci	arCOG04346	21	-	Protein of unknown function (DUF1246)	F
		195522.BD01_1748	5.08e-284	780	COG0151@1|root,arCOG04415@2157|Archaea,2XTRV@28890|Euryarchaeota,2439T@183968|Thermococci	arCOG04415	6	purD	Glycinamide ribonucleotide synthetase	F
		246969.TAM4_632	5.57e-84	249	COG0041@1|root,arCOG02464@2157|Archaea,2XU0P@28890|Euryarchaeota,24415@183968|Thermococci	arCOG02464	4	purE	Catalyzes the conversion of N5-carboxyaminoimidazole ribonucleotide (N5-CAIR) to 4-carboxy-5-aminoimidazole ribonucleotide (CAIR)	F
		195522.BD01_1752	3.58e-300	820	COG0027@1|root,arCOG01598@2157|Archaea,2Y869@28890|Euryarchaeota,242TD@183968|Thermococci	arCOG01598	4	purT	Involved in the de novo purine biosynthesis. Catalyzes the transfer of formate to 5-phospho-ribosyl-glycinamide (GAR), producing 5-phospho-ribosyl-N-formylglycinamide (FGAR). Formate is provided by PurU via hydrolysis of 10-formyl-tetrahydrofolate	F
		195522.BD01_1753	2.12e-212	590	COG0150@1|root,arCOG00639@2157|Archaea,2XTBA@28890|Euryarchaeota,2432Y@183968|Thermococci	arCOG00639	4	purM	Phosphoribosylformylglycinamidine cyclo-ligase	F
		1042877.GQS_05790	2.39e-20	82	arCOG08596@1|root,arCOG08596@2157|Archaea,2Y5SQ@28890|Euryarchaeota,244U9@183968|Thermococci	arCOG08596	3	-	-	-
		593117.TGAM_0574	2.21e-113	330	COG1407@1|root,arCOG01150@2157|Archaea,2XU3W@28890|Euryarchaeota,242S1@183968|Thermococci	arCOG01150	2	-	Calcineurin-like phosphoesterase	S
		195522.BD01_0737	0	1563	COG1201@1|root,arCOG00557@2157|Archaea,2XSTH@28890|Euryarchaeota,2439N@183968|Thermococci	arCOG00557	6	-	ATP-dependent helicase	L
Thermococcales	THEGJ	593117.TGAM_0749	1.44e-150	425	arCOG03810@1|root,arCOG03810@2157|Archaea,2Y3HG@28890|Euryarchaeota,2443J@183968|Thermococci	arCOG03810	1	-	-	-
		593117.TGAM_0750	0	865	COG0151@1|root,arCOG04415@2157|Archaea,2XTRV@28890|Euryarchaeota,2439T@183968|Thermococci	arCOG04415	6	purD	Glycinamide ribonucleotide synthetase	F
		593117.TGAM_0751	3.28e-278	760	COG1759@1|root,arCOG04346@2157|Archaea,2XUFR@28890|Euryarchaeota,243DA@183968|Thermococci	arCOG04346	21	-	Protein of unknown function (DUF1246)	F
		593117.TGAM_0753	2.74e-286	782	arCOG05835@1|root,arCOG05835@2157|Archaea,2XWGA@28890|Euryarchaeota,243MU@183968|Thermococci	arCOG05835	2	-	Major Facilitator Superfamily	G
		593117.TGAM_0754	6.98e-53	166	COG1828@1|root,arCOG04462@2157|Archaea,2XYPB@28890|Euryarchaeota,244I6@183968|Thermococci	arCOG04462	6	purS	Part of the phosphoribosylformylglycinamidine synthase complex involved in the purines biosynthetic pathway. Catalyzes the ATP-dependent conversion of formylglycinamide ribonucleotide (FGAR) and glutamine to yield formylglycinamidine ribonucleotide (FGAM) and glutamate. The FGAM synthase complex is composed of three subunits. PurQ produces an ammonia molecule by converting glutamine to glutamate.…	F
		593117.TGAM_0755	9.1e-163	455	COG0047@1|root,arCOG00102@2157|Archaea,2XTPA@28890|Euryarchaeota,242RG@183968|Thermococci	arCOG00102	6	purQ	Part of the phosphoribosylformylglycinamidine synthase complex involved in the purines biosynthetic pathway. Catalyzes the ATP-dependent conversion of formylglycinamide ribonucleotide (FGAR) and glutamine to yield formylglycinamidine ribonucleotide (FGAM) and glutamate. The FGAM synthase complex is composed of three subunits. PurQ produces an ammonia molecule by converting glutamine to glutamate.…	F
		593117.TGAM_0756	0	1426	COG0046@1|root,arCOG00641@2157|Archaea,2XU49@28890|Euryarchaeota,2432H@183968|Thermococci	arCOG00641	6	purL	Part of the phosphoribosylformylglycinamidine synthase complex involved in the purines biosynthetic pathway. Catalyzes the ATP-dependent conversion of formylglycinamide ribonucleotide (FGAR) and glutamine to yield formylglycinamidine ribonucleotide (FGAM) and glutamate. The FGAM synthase complex is composed of three subunits. PurQ produces an ammonia molecule by converting glutamine to glutamate.…	F
		593117.TGAM_0757	1.93e-243	668	COG1759@1|root,arCOG04346@2157|Archaea,2XUFR@28890|Euryarchaeota,243GC@183968|Thermococci	arCOG04346	21	purP	Catalyzes the ATP- and formate-dependent formylation of 5-aminoimidazole-4-carboxamide-1-beta-d-ribofuranosyl 5'- monophosphate (AICAR) to 5-formaminoimidazole-4-carboxamide-1- beta-d-ribofuranosyl 5'-monophosphate (FAICAR) in the absence of folates	F
		593117.TGAM_0758	2.83e-242	667	arCOG03805@1|root,arCOG03805@2157|Archaea,2Y45H@28890|Euryarchaeota,245F7@183968|Thermococci	arCOG03805	2	-	Protein of unknown function (DUF835)	S
		593117.TGAM_0759	0	931	COG0516@1|root,arCOG00612@2157|Archaea,2XU40@28890|Euryarchaeota,242YV@183968|Thermococci	arCOG00612	5	guaB	Catalyzes the conversion of inosine 5'-phosphate (IMP) to xanthosine 5'-phosphate (XMP), the first committed and rate- limiting step in the de novo synthesis of guanine nucleotides, and therefore plays an important role in the regulation of cell growth	F
		593117.TGAM_0760	2.44e-219	605	COG0519@1|root,arCOG00085@2157|Archaea,2XT82@28890|Euryarchaeota,24351@183968|Thermococci	arCOG00085	14	guaAB	Catalyzes the synthesis of GMP from XMP	F
		593117.TGAM_0761	3.96e-41	135	arCOG10049@1|root,arCOG10049@2157|Archaea,2Y6I3@28890|Euryarchaeota,244M8@183968|Thermococci	arCOG10049	5	-	Protein of unknown function DUF104	K
		593117.TGAM_0762	6.48e-99	287	COG1848@1|root,arCOG00730@2157|Archaea,2Y21S@28890|Euryarchaeota,243F2@183968|Thermococci	arCOG00730	6	-	Toxic component of a toxin-antitoxin (TA) module. An RNase	V
		593117.TGAM_0763	6.57e-141	397	COG0518@1|root,arCOG00087@2157|Archaea,2XT3G@28890|Euryarchaeota,242WF@183968|Thermococci	arCOG00087	14	guaAA	Catalyzes the synthesis of GMP from XMP	F
		593117.TGAM_0765	6.43e-161	452	COG4025@1|root,arCOG05786@2157|Archaea,2Y2K7@28890|Euryarchaeota,243VQ@183968|Thermococci	arCOG05786	14	-	Predicted membrane protein (DUF2101)	S
		593117.TGAM_0766	0	1618	COG5306@1|root,arCOG03512@2157|Archaea,2Y0GI@28890|Euryarchaeota,242SV@183968|Thermococci	arCOG03512	14	-	Domain of unknown function (DUF2341)	S
		593117.TGAM_0767	0	1447	arCOG05787@1|root,arCOG05787@2157|Archaea,2Y2PW@28890|Euryarchaeota,243MW@183968|Thermococci	arCOG05787	15	-	-	-
		593117.TGAM_0768	1.57e-233	643	arCOG05788@1|root,arCOG05788@2157|Archaea,2Y384@28890|Euryarchaeota,243SS@183968|Thermococci	arCOG05788	13	-	-	-
		593117.TGAM_0769	5.23e-102	296	arCOG05789@1|root,arCOG05789@2157|Archaea,2Y54P@28890|Euryarchaeota,244Q9@183968|Thermococci	arCOG05789	15	-	-	-
		593117.TGAM_0770	2.23e-92	271	arCOG03821@1|root,arCOG03821@2157|Archaea,2Y4BB@28890|Euryarchaeota,244JA@183968|Thermococci	arCOG03821	15	-	-	-
		593117.TGAM_0771	4.02e-152	427	COG1991@1|root,arCOG03822@2157|Archaea,2Y3RP@28890|Euryarchaeota,2442J@183968|Thermococci	arCOG03822	15	-	Class III signal peptide	S
		593117.TGAM_0772	1.03e-147	416	arCOG05790@1|root,arCOG05790@2157|Archaea,2Y2JJ@28890|Euryarchaeota,243Z5@183968|Thermococci	arCOG05790	15	-	-	-
		593117.TGAM_0773	4.3e-255	700	COG0206@1|root,arCOG02202@2157|Archaea,2XU6N@28890|Euryarchaeota,245FT@183968|Thermococci	arCOG02202	27	cetZ	Involved in cell shape control	D
		593117.TGAM_0774	0	1497	COG3291@1|root,arCOG03396@2157|Archaea,2Y2XK@28890|Euryarchaeota,242ST@183968|Thermococci	arCOG03396	15	-	Prenyltransferase and squalene oxidase repeat	I
		593117.TGAM_0775	2.66e-254	696	COG0731@1|root,arCOG04174@2157|Archaea,2XSTF@28890|Euryarchaeota,24362@183968|Thermococci	arCOG04174	10	taw1	Component of the wyosine derivatives biosynthesis pathway that catalyzes the condensation of N-methylguanine with 2 carbon atoms from pyruvate to form the tricyclic 4-demethylwyosine (imG-14) on guanosine-37 of tRNA(Phe)	C
		195522.BD01_1651	7.33e-27	106	2C3XV@1|root,2N5PE@2157|Archaea,2Y6RD@28890|Euryarchaeota,2453U@183968|Thermococci	-	16	-	-	-
		593117.TGAM_0779	7.57e-150	421	COG0170@1|root,arCOG01880@2157|Archaea,2Y6B5@28890|Euryarchaeota,243T9@183968|Thermococci	arCOG01880	2	-	PFAM phosphatidate cytidylyltransferase	M
		593117.TGAM_0780	1.76e-191	531	COG1533@1|root,arCOG01290@2157|Archaea,2XURP@28890|Euryarchaeota,242IH@183968|Thermococci	arCOG01290	3	-	Radical SAM superfamily	L
		593117.TGAM_0781	1.42e-156	439	COG1451@1|root,arCOG02625@2157|Archaea,2Y0AZ@28890|Euryarchaeota,243SV@183968|Thermococci	arCOG02625	3	-	Protein of unknown function DUF45	S
		593117.TGAM_0782	2.84e-85	252	COG1585@1|root,arCOG01913@2157|Archaea,2Y48E@28890|Euryarchaeota,244JH@183968|Thermococci	arCOG01913	2	-	NfeD-like C-terminal, partner-binding	O
		593117.TGAM_0783	1.61e-97	283	arCOG05784@1|root,arCOG05784@2157|Archaea,2Y50Y@28890|Euryarchaeota,244AV@183968|Thermococci	arCOG05784	3	-	-	-
		593117.TGAM_0784	1.44e-99	288	COG1832@1|root,arCOG04227@2157|Archaea,2XXS6@28890|Euryarchaeota,2440Z@183968|Thermococci	arCOG04227	2	-	CoA binding domain	S
		593117.TGAM_0785	4e-47	152	COG5378@1|root,arCOG02121@2157|Archaea,2Y5JU@28890|Euryarchaeota	arCOG02121	1	-	PIN domain	V
		593117.TGAM_0786	2.23e-37	126	arCOG10050@1|root,arCOG10050@2157|Archaea,2Y289@28890|Euryarchaeota,24599@183968|Thermococci	arCOG10050	1	-	-	-
		593117.TGAM_0787	4.59e-271	741	COG1041@1|root,arCOG00047@2157|Archaea,2Y2EJ@28890|Euryarchaeota,2432J@183968|Thermococci	arCOG00047	3	-	Putative RNA methylase family UPF0020	L
		593117.TGAM_0788	1.4e-225	631	arCOG05844@1|root,arCOG05844@2157|Archaea,2XVRX@28890|Euryarchaeota,242TH@183968|Thermococci	arCOG05844	2	-	-	-
		593117.TGAM_0789	6.07e-59	182	arCOG07104@1|root,arCOG07104@2157|Archaea,2Y6JF@28890|Euryarchaeota,244RC@183968|Thermococci	arCOG07104	2	-	-	-
		593117.TGAM_0790	6.61e-100	289	COG0432@1|root,arCOG04214@2157|Archaea,2XXSW@28890|Euryarchaeota,2449A@183968|Thermococci	arCOG04214	3	-	Uncharacterised protein family UPF0047	S
		593117.TGAM_0791	2.81e-194	539	COG2362@1|root,arCOG04080@2157|Archaea,2XVFH@28890|Euryarchaeota,243NH@183968|Thermococci	arCOG04080	2	-	D-aminopeptidase	E
		593117.TGAM_0792	5.32e-82	243	arCOG07571@1|root,arCOG07571@2157|Archaea,2Y6FW@28890|Euryarchaeota,244ES@183968|Thermococci	arCOG07571	2	-	-	-
		593117.TGAM_0793	5.67e-157	440	COG1131@1|root,arCOG00194@2157|Archaea,2Y2CV@28890|Euryarchaeota,2440S@183968|Thermococci	arCOG00194	2	-	ABC transporter	E
		593117.TGAM_0794	1.69e-100	301	arCOG04022@1|root,arCOG04022@2157|Archaea	arCOG04022	2	-	-	-
		593117.TGAM_0795	7.24e-163	457	arCOG04023@1|root,arCOG04023@2157|Archaea,2Y46A@28890|Euryarchaeota,2448T@183968|Thermococci	arCOG04023	2	-	-	-
		593117.TGAM_0796	2.24e-244	671	arCOG07128@1|root,arCOG07128@2157|Archaea,2Y6K2@28890|Euryarchaeota,244SX@183968|Thermococci	arCOG07128	1	-	-	-
		593117.TGAM_0797	0	1259	COG1199@1|root,arCOG00770@2157|Archaea,2XTH2@28890|Euryarchaeota,243PF@183968|Thermococci	arCOG00770	1	-	HELICc2	L
Thermococcales	THEKO	69014.TK1637	9.73e-181	503	COG0638@1|root,arCOG00971@2157|Archaea,2XUKA@28890|Euryarchaeota,242UI@183968|Thermococci	arCOG00971	2	psmA	Component of the proteasome core, a large protease complex with broad specificity involved in protein degradation	O
		69014.TK1638	2.32e-39	131	arCOG08612@1|root,arCOG08612@2157|Archaea,2Y6J4@28890|Euryarchaeota,244QD@183968|Thermococci	arCOG08612	1	-	-	-
		69014.TK1639	2.41e-111	319	COG0537@1|root,arCOG00419@2157|Archaea,2XXWC@28890|Euryarchaeota,24451@183968|Thermococci	arCOG00419	1	-	HIT domain	F
		69014.TK1640	4.22e-71	214	COG1694@1|root,arCOG01084@2157|Archaea,2XZ89@28890|Euryarchaeota,244GY@183968|Thermococci	arCOG01084	1	-	MazG-like family	S
		69014.TK1641	1.56e-56	176	arCOG05743@1|root,arCOG05743@2157|Archaea,2Y4F2@28890|Euryarchaeota,244QS@183968|Thermococci	arCOG05743	1	-	-	-
		69014.TK1642	3.92e-50	159	arCOG05796@1|root,arCOG05796@2157|Archaea,2Y4GB@28890|Euryarchaeota,244QA@183968|Thermococci	arCOG05796	2	-	-	-
		69014.TK1643	0	1276	COG4231@1|root,arCOG01609@2157|Archaea,2XUNR@28890|Euryarchaeota,2433C@183968|Thermococci	arCOG01609	1	iorA-2	Catalyzes the ferredoxin-dependent oxidative decarboxylation of arylpyruvates	C
		69014.TK1644	1.12e-99	289	COG1848@1|root,arCOG00711@2157|Archaea,2Y6TI@28890|Euryarchaeota,2456T@183968|Thermococci	arCOG00711	1	-	Toxic component of a toxin-antitoxin (TA) module. An RNase	V
		69014.TK1645	9.8e-41	134	arCOG11329@1|root,arCOG11329@2157|Archaea	arCOG11329	1	-	-	-
		69014.TK1646	6.39e-165	461	arCOG05719@1|root,arCOG05719@2157|Archaea,2Y2UN@28890|Euryarchaeota,2434Z@183968|Thermococci	arCOG05719	1	-	Protein of unknown function (DUF4152)	S
		69014.TK1647	2.4e-89	261	arCOG05720@1|root,arCOG05720@2157|Archaea	arCOG05720	1	-	-	-
		69014.TK1648	2.04e-66	202	arCOG08595@1|root,arCOG08595@2157|Archaea,2Y4FA@28890|Euryarchaeota,244QP@183968|Thermococci	arCOG08595	1	-	-	-
		69014.TK1649	3.98e-234	645	COG0628@1|root,arCOG02642@2157|Archaea,2XT00@28890|Euryarchaeota,242NK@183968|Thermococci	arCOG02642	1	-	AI-2E family transporter	S
		69014.TK1650	2.5e-131	372	COG1335@1|root,arCOG01943@2157|Archaea,2XU2B@28890|Euryarchaeota,243B8@183968|Thermococci	arCOG01943	1	-	Isochorismatase family	Q
		69014.TK1651	6.41e-88	258	COG2886@1|root,arCOG05816@2157|Archaea,2Y6HA@28890|Euryarchaeota,244JB@183968|Thermococci	arCOG05816	1	-	Uncharacterized protein conserved in archaea (DUF2240)	S
		69014.TK1652	2.81e-96	280	COG2050@1|root,arCOG00777@2157|Archaea,2Y3RS@28890|Euryarchaeota,2447Q@183968|Thermococci	arCOG00777	1	-	Thioesterase superfamily	Q
		69014.TK1654	4.9e-64	195	COG1695@1|root,arCOG00001@2157|Archaea,2XZNT@28890|Euryarchaeota,244GG@183968|Thermococci	arCOG00001	1	-	Transcriptional regulator PadR-like family	K
		69014.TK1655	6.08e-274	751	COG0477@1|root,arCOG00130@2157|Archaea,2XU3E@28890|Euryarchaeota,242P3@183968|Thermococci	arCOG00130	2	-	Major Facilitator Superfamily	G
		69014.TK1656	3.71e-235	647	COG0252@1|root,arCOG01924@2157|Archaea,2Y3A6@28890|Euryarchaeota,243D2@183968|Thermococci	arCOG01924	1	-	Asparaginase	E
		69014.TK1657	4.77e-42	137	arCOG05718@1|root,arCOG05718@2157|Archaea,2Y4T6@28890|Euryarchaeota,244Q0@183968|Thermococci	arCOG05718	1	-	-	-
		69014.TK1658	3.93e-54	169	arCOG05115@1|root,arCOG05115@2157|Archaea,2Y14H@28890|Euryarchaeota,244SU@183968|Thermococci	arCOG05115	1	-	-	-
		69014.TK1659	3.94e-140	397	COG2095@1|root,arCOG01997@2157|Archaea,2XZEI@28890|Euryarchaeota,243TP@183968|Thermococci	arCOG01997	1	-	UPF0056 membrane protein	U
		69014.TK1660	3.2e-63	192	arCOG05785@1|root,arCOG05785@2157|Archaea,2Y4V5@28890|Euryarchaeota,244HK@183968|Thermococci	arCOG05785	11	-	-	-
		69014.TK1661	1.86e-122	354	COG4025@1|root,arCOG05786@2157|Archaea,2Y2K7@28890|Euryarchaeota,243VQ@183968|Thermococci	arCOG05786	14	-	Predicted membrane protein (DUF2101)	S
		69014.TK1662	2.78e-275	752	COG5306@1|root,arCOG03512@2157|Archaea,2Y0GI@28890|Euryarchaeota,242SV@183968|Thermococci	arCOG03512	14	-	Domain of unknown function (DUF2341)	S
		69014.TK1663	0	1734	arCOG05787@1|root,arCOG05787@2157|Archaea,2Y2PW@28890|Euryarchaeota,243MW@183968|Thermococci	arCOG05787	15	-	-	-
		69014.TK1664	0	1345	arCOG05787@1|root,arCOG05788@1|root,arCOG05787@2157|Archaea,arCOG05788@2157|Archaea,2Y384@28890|Euryarchaeota,243SS@183968|Thermococci	arCOG05787	15	-	-	-
		69014.TK1665	5.12e-112	322	arCOG05789@1|root,arCOG05789@2157|Archaea,2Y54P@28890|Euryarchaeota,244Q9@183968|Thermococci	arCOG05789	15	-	-	-
		69014.TK1666	1.47e-90	266	arCOG03821@1|root,arCOG03821@2157|Archaea,2Y4KQ@28890|Euryarchaeota,245JH@183968|Thermococci	arCOG03821	15	-	-	-
		69014.TK1667	3.56e-159	446	COG1991@1|root,arCOG03822@2157|Archaea,2Y3RP@28890|Euryarchaeota,2442J@183968|Thermococci	arCOG03822	15	-	Class III signal peptide	S
		69014.TK1668	1.35e-141	400	arCOG05790@1|root,arCOG05790@2157|Archaea,2Y2JJ@28890|Euryarchaeota,243Z5@183968|Thermococci	arCOG05790	15	-	-	-
		69014.TK1669	2.65e-268	735	COG0206@1|root,arCOG02202@2157|Archaea,2XTM7@28890|Euryarchaeota,243QG@183968|Thermococci	arCOG02202	27	cetZ	Involved in cell shape control	D
		69014.TK1670	0	1471	COG3291@1|root,arCOG03396@2157|Archaea,2Y2XK@28890|Euryarchaeota,242ST@183968|Thermococci	arCOG03396	15	-	Prenyltransferase and squalene oxidase repeat	I
		69014.TK1671	1.75e-256	701	COG0731@1|root,arCOG04174@2157|Archaea,2XSTF@28890|Euryarchaeota,24362@183968|Thermococci	arCOG04174	10	taw1	Component of the wyosine derivatives biosynthesis pathway that catalyzes the condensation of N-methylguanine with 2 carbon atoms from pyruvate to form the tricyclic 4-demethylwyosine (imG-14) on guanosine-37 of tRNA(Phe)	C
		69014.TK1672	1.51e-23	89.4	arCOG11330@1|root,arCOG11330@2157|Archaea	arCOG11330	6	-	-	-
		69014.TK1673	6.49e-135	382	COG2890@1|root,arCOG00109@2157|Archaea,2XWJZ@28890|Euryarchaeota,242YQ@183968|Thermococci	arCOG00109	8	-	Pfam:Methyltransf_26	Q
		69014.TK1674	1.11e-123	352	COG1853@1|root,arCOG02017@2157|Archaea,2Y8H4@28890|Euryarchaeota,245EZ@183968|Thermococci	arCOG02017	3	-	Flavin reductase like domain	S
		69014.TK1675	7.55e-303	826	COG1404@1|root,arCOG00702@2157|Archaea,2XSZR@28890|Euryarchaeota,243UH@183968|Thermococci	arCOG00702	4	-	Belongs to the peptidase S8 family	O
		69014.TK1676	5.12e-287	783	COG1488@1|root,arCOG01481@2157|Archaea,2XU8Y@28890|Euryarchaeota,243R9@183968|Thermococci	arCOG01481	1	-	Quinolinate phosphoribosyl transferase, N-terminal domain	H
		69014.TK1677	4.65e-185	514	COG1028@1|root,arCOG01259@2157|Archaea,2XTYG@28890|Euryarchaeota,245DU@183968|Thermococci	arCOG01259	3	-	KR domain	I
		69014.TK1678	0	1020	2C2YR@1|root,2N5PB@2157|Archaea,2Y6QU@28890|Euryarchaeota,24534@183968|Thermococci	-	16	-	-	-
		69014.TK1679	6.51e-97	281	arCOG05060@1|root,arCOG05060@2157|Archaea	arCOG05060	1	-	-	-
		69014.TK1681	5.37e-218	601	COG2248@1|root,arCOG00969@2157|Archaea,2XW12@28890|Euryarchaeota,24350@183968|Thermococci	arCOG00969	1	-	Belongs to the UPF0282 family	S
		69014.TK1682	3.27e-237	650	arCOG14734@1|root,arCOG14734@2157|Archaea,2Y6JP@28890|Euryarchaeota,244S1@183968|Thermococci	arCOG14734	1	-	-	-
		69014.TK1683	6.64e-109	313	arCOG05802@1|root,arCOG05802@2157|Archaea,2Y3SJ@28890|Euryarchaeota,245HR@183968|Thermococci	arCOG05802	1	-	-	-
		69014.TK1684	0	946	COG0493@1|root,arCOG01292@2157|Archaea,2XVPT@28890|Euryarchaeota,243F0@183968|Thermococci	arCOG01292	1	-	Glutamate synthase	E
		69014.TK1685	8.2e-210	579	COG0543@1|root,arCOG02199@2157|Archaea,2XTVJ@28890|Euryarchaeota,243NE@183968|Thermococci	arCOG02199	1	-	Iron-sulfur cluster binding domain of dihydroorotate dehydrogenase B	C
Thermococcales	THELN	1343739.PAP_00655	6.73e-183	513	COG1759@1|root,arCOG04346@2157|Archaea,2Y2NS@28890|Euryarchaeota,242RQ@183968|Thermococci	arCOG04346	21	-	ATP-grasp superfamily	F
		1343739.PAP_00660	3.59e-119	344	COG0152@1|root,arCOG04421@2157|Archaea,2XVJ9@28890|Euryarchaeota,242QF@183968|Thermococci	arCOG04421	5	-	Belongs to the SAICAR synthetase family	F
		69014.TK0433	1.18e-275	758	COG0422@1|root,arCOG02741@2157|Archaea,2XTMD@28890|Euryarchaeota,243SZ@183968|Thermococci	arCOG02741	5	thiC	Catalyzes the synthesis of the hydroxymethylpyrimidine phosphate (HMP-P) moiety of thiamine from aminoimidazole ribotide (AIR) in a radical S-adenosyl-L-methionine (SAM)-dependent reaction	H
		186497.PF1530	4.57e-150	425	COG1635@1|root,arCOG00574@2157|Archaea,2XTXH@28890|Euryarchaeota,242Y3@183968|Thermococci	arCOG00574	3	thi4	Involved in the biosynthesis of the thiazole moiety of thiamine. Catalyzes the conversion of NAD and glycine to adenosine diphosphate 5-(2-hydroxyethyl)-4-methylthiazole-2-carboxylate (ADT), an adenylated thiazole intermediate, using free sulfide as a source of sulfur	H
		523850.TON_1890	3.47e-207	577	COG0214@1|root,arCOG04075@2157|Archaea,2XSYK@28890|Euryarchaeota,243HV@183968|Thermococci	arCOG04075	7	pdxS	Catalyzes the formation of pyridoxal 5'-phosphate from ribose 5-phosphate (RBP), glyceraldehyde 3-phosphate (G3P) and ammonia. The ammonia is provided by the PdxT subunit. Can also use ribulose 5-phosphate and dihydroxyacetone phosphate as substrates, resulting from enzyme-catalyzed isomerization of RBP and G3P, respectively	H
		1151117.AJLF01000001_gene733	1.13e-116	336	COG0311@1|root,arCOG00034@2157|Archaea,2XTZS@28890|Euryarchaeota,242MN@183968|Thermococci	arCOG00034	8	pdxT	Catalyzes the hydrolysis of glutamine to glutamate and ammonia as part of the biosynthesis of pyridoxal 5'-phosphate. The resulting ammonia molecule is channeled to the active site of PdxS	H
		604354.TSIB_0049	1.96e-212	590	COG1759@1|root,arCOG04346@2157|Archaea,2XUFR@28890|Euryarchaeota,243GC@183968|Thermococci	arCOG04346	21	purP	Catalyzes the ATP- and formate-dependent formylation of 5-aminoimidazole-4-carboxamide-1-beta-d-ribofuranosyl 5'- monophosphate (AICAR) to 5-formaminoimidazole-4-carboxamide-1- beta-d-ribofuranosyl 5'-monophosphate (FAICAR) in the absence of folates	F
		589924.Ferp_1902	7.04e-21	90.1	arCOG10907@1|root,arCOG10907@2157|Archaea	arCOG10907	1	-	-	-
		604354.TSIB_0048	2.84e-276	764	COG0516@1|root,arCOG00612@2157|Archaea,2XU40@28890|Euryarchaeota,242YV@183968|Thermococci	arCOG00612	5	guaB	Catalyzes the conversion of inosine 5'-phosphate (IMP) to xanthosine 5'-phosphate (XMP), the first committed and rate- limiting step in the de novo synthesis of guanine nucleotides, and therefore plays an important role in the regulation of cell growth	F
		1343739.PAP_00690	2.32e-207	575	COG0519@1|root,arCOG00085@2157|Archaea,2XT82@28890|Euryarchaeota,24351@183968|Thermococci	arCOG00085	14	guaAB	Catalyzes the synthesis of GMP from XMP	F
		391623.TERMP_02030	1e-126	361	COG0518@1|root,arCOG00087@2157|Archaea,2XT3G@28890|Euryarchaeota,242WF@183968|Thermococci	arCOG00087	14	guaAA	Catalyzes the synthesis of GMP from XMP	F
		529709.PYCH_10720	5.7e-17	76.3	arCOG05785@1|root,arCOG05785@2157|Archaea,2Y4V5@28890|Euryarchaeota,244HK@183968|Thermococci	arCOG05785	11	-	-	-
		604354.TSIB_0043	1.38e-16	84.3	COG4025@1|root,arCOG05786@2157|Archaea,2Y2K7@28890|Euryarchaeota,243VQ@183968|Thermococci	arCOG05786	14	-	Predicted membrane protein (DUF2101)	S
		342949.PNA2_1919	1.24e-237	691	COG5306@1|root,arCOG03512@2157|Archaea,2Y0GI@28890|Euryarchaeota,242SV@183968|Thermococci	arCOG03512	14	-	Domain of unknown function (DUF2341)	S
		272844.PAB1826	0	865	arCOG05787@1|root,arCOG05787@2157|Archaea,2Y2PW@28890|Euryarchaeota,243MW@183968|Thermococci	arCOG05787	15	-	-	-
		1151117.AJLF01000001_gene725	3e-132	399	arCOG05788@1|root,arCOG05788@2157|Archaea,2Y384@28890|Euryarchaeota,243SS@183968|Thermococci	arCOG05788	13	-	-	-
		604354.TSIB_0039	1.65e-30	114	arCOG05789@1|root,arCOG05789@2157|Archaea	arCOG05789	15	-	-	-
		604354.TSIB_0038	5.77e-72	219	arCOG03821@1|root,arCOG03821@2157|Archaea,2Y4BB@28890|Euryarchaeota,244JA@183968|Thermococci	arCOG03821	15	-	-	-
		604354.TSIB_0037	4.51e-83	253	COG1991@1|root,arCOG03822@2157|Archaea,2XYGQ@28890|Euryarchaeota,245HB@183968|Thermococci	arCOG03822	15	-	Class III signal peptide	S
		604354.TSIB_0036	8.08e-102	299	arCOG05790@1|root,arCOG05790@2157|Archaea,2Y2JJ@28890|Euryarchaeota,243Z5@183968|Thermococci	arCOG05790	15	-	-	-
		604354.TSIB_0035	3.95e-236	652	COG0206@1|root,arCOG02202@2157|Archaea,2XTM7@28890|Euryarchaeota,243QG@183968|Thermococci	arCOG02202	27	cetZ	Involved in cell shape control	D
		391623.TERMP_02020	1.49e-220	643	COG3291@1|root,arCOG03396@2157|Archaea,2Y2XK@28890|Euryarchaeota,242ST@183968|Thermococci	arCOG03396	15	-	Prenyltransferase and squalene oxidase repeat	I
		391623.TERMP_02019	3.29e-214	593	COG0731@1|root,arCOG04174@2157|Archaea,2XSTF@28890|Euryarchaeota,24362@183968|Thermococci	arCOG04174	10	taw1	Component of the wyosine derivatives biosynthesis pathway that catalyzes the condensation of N-methylguanine with 2 carbon atoms from pyruvate to form the tricyclic 4-demethylwyosine (imG-14) on guanosine-37 of tRNA(Phe)	C
		604354.TSIB_0032	7.9e-13	62.4	arCOG11330@1|root,arCOG11330@2157|Archaea,2Y553@28890|Euryarchaeota,244V1@183968|Thermococci	arCOG11330	6	-	-	-
		604354.TSIB_0031	2.66e-107	312	COG2890@1|root,arCOG00109@2157|Archaea,2XWJZ@28890|Euryarchaeota,242YQ@183968|Thermococci	arCOG00109	8	-	Pfam:Methyltransf_26	Q
		604354.TSIB_0030	5.75e-34	116	COG1998@1|root,arCOG04183@2157|Archaea,2XZZ0@28890|Euryarchaeota,244PJ@183968|Thermococci	arCOG04183	7	rps27ae	Belongs to the eukaryotic ribosomal protein eS31 family	J
		1343739.PAP_00775	3.62e-59	183	COG2004@1|root,arCOG04182@2157|Archaea,2XXXB@28890|Euryarchaeota,244BP@183968|Thermococci	arCOG04182	7	rps24e	Belongs to the eukaryotic ribosomal protein eS24 family	J
		604354.TSIB_0028	1.31e-109	317	COG1909@1|root,arCOG04076@2157|Archaea,2XXSG@28890|Euryarchaeota,2440N@183968|Thermococci	arCOG04076	7	-	Belongs to the UPF0218 family	S
		604354.TSIB_0027	4.8e-38	127	COG2093@1|root,arCOG04077@2157|Archaea,2Y0D6@28890|Euryarchaeota,244KC@183968|Thermococci	arCOG04077	7	spt4	Transcription elongation factor Spt4	K
		604354.TSIB_0026	1.16e-120	345	COG1095@1|root,arCOG00675@2157|Archaea,2XT6U@28890|Euryarchaeota,243RT@183968|Thermococci	arCOG00675	7	rpoE1	DNA-directed RNA polymerase, subunit E	K
		391623.TERMP_02011	1.75e-126	359	COG0221@1|root,arCOG01711@2157|Archaea,2XTSU@28890|Euryarchaeota,242WC@183968|Thermococci	arCOG01711	7	ppa	Catalyzes the hydrolysis of inorganic pyrophosphate (PPi) forming two phosphate ions	C
		1183377.Py04_0194	1.1e-09	60.5	COG1300@1|root,arCOG01996@2157|Archaea,2XZBM@28890|Euryarchaeota,2440I@183968|Thermococci	arCOG01996	1	-	Stage II sporulation protein M	S
		604354.TSIB_2013	5.36e-263	726	COG1373@1|root,arCOG03167@2157|Archaea,2XWQU@28890|Euryarchaeota,245DP@183968|Thermococci	arCOG03167	3	-	Domain of unknown function (DUF4143)	S
		604354.TSIB_2014	9.27e-203	564	COG0451@1|root,arCOG01369@2157|Archaea,2XTRS@28890|Euryarchaeota,242JW@183968|Thermococci	arCOG01369	2	-	NAD(P)H-binding	M
		604354.TSIB_2017	8.14e-204	568	COG1208@1|root,arCOG00666@2157|Archaea,2XUA6@28890|Euryarchaeota,2431F@183968|Thermococci	arCOG00666	1	-	Nucleotidyl transferase	M
		186497.PF1354	1.82e-234	652	COG2244@1|root,arCOG02209@2157|Archaea,2Y1YY@28890|Euryarchaeota,243NK@183968|Thermococci	arCOG02209	1	-	Polysaccharide biosynthesis protein	S
		186497.PF1355	1.98e-280	769	COG1004@1|root,arCOG00253@2157|Archaea,2XTQY@28890|Euryarchaeota,242NM@183968|Thermococci	arCOG00253	1	-	Belongs to the UDP-glucose GDP-mannose dehydrogenase family	M
		186497.PF1356	2.23e-165	466	COG1210@1|root,arCOG00665@2157|Archaea,2XTI6@28890|Euryarchaeota	arCOG00665	1	galU	utp--glucose-1-phosphate uridylyltransferase	M
		186497.PF1357	4.47e-231	637	COG0451@1|root,arCOG01369@2157|Archaea,2XTTP@28890|Euryarchaeota,243ND@183968|Thermococci	arCOG01369	2	-	3-beta hydroxysteroid dehydrogenase/isomerase family	M
Thermococcales	THEON	523850.TON_1882	0	1286	COG0639@1|root,arCOG00792@2157|Archaea,2Y84R@28890|Euryarchaeota,242MY@183968|Thermococci	arCOG00792	1	-	AAA domain	L
		523850.TON_1883	5.02e-52	164	arCOG04021@1|root,arCOG04021@2157|Archaea,2Y5QK@28890|Euryarchaeota,244HJ@183968|Thermococci	arCOG04021	1	-	-	-
		523850.TON_1884	0	929	COG0516@1|root,arCOG00612@2157|Archaea,2XU40@28890|Euryarchaeota,242YV@183968|Thermococci	arCOG00612	5	guaB	Catalyzes the conversion of inosine 5'-phosphate (IMP) to xanthosine 5'-phosphate (XMP), the first committed and rate- limiting step in the de novo synthesis of guanine nucleotides, and therefore plays an important role in the regulation of cell growth	F
		523850.TON_1885	0	929	COG0029@1|root,arCOG00572@2157|Archaea,2Y854@28890|Euryarchaeota,2436P@183968|Thermococci	arCOG00572	2	nadB	Catalyzes the oxidation of L-aspartate to iminoaspartate	H
		523850.TON_1886	8.71e-261	717	COG1906@1|root,arCOG04354@2157|Archaea,2XX2X@28890|Euryarchaeota,243P4@183968|Thermococci	arCOG04354	1	-	Protein of unknown function (DUF401)	S
		523850.TON_1887	1.26e-213	590	COG0379@1|root,arCOG04459@2157|Archaea,2XUGT@28890|Euryarchaeota,243K3@183968|Thermococci	arCOG04459	7	nadA	Catalyzes the condensation of iminoaspartate with dihydroxyacetone phosphate to form quinolinate	H
		523850.TON_1888	1.69e-313	854	COG1373@1|root,arCOG03167@2157|Archaea,2XW1E@28890|Euryarchaeota,243BI@183968|Thermococci	arCOG03167	3	-	Domain of unknown function (DUF4143)	S
		523850.TON_1889	3.93e-184	513	COG0157@1|root,arCOG01482@2157|Archaea,2XTTY@28890|Euryarchaeota,242R4@183968|Thermococci	arCOG01482	8	-	Involved in the catabolism of quinolinic acid (QA)	H
		523850.TON_1890	1.51e-233	643	COG0214@1|root,arCOG04075@2157|Archaea,2XSYK@28890|Euryarchaeota,243HV@183968|Thermococci	arCOG04075	7	pdxS	Catalyzes the formation of pyridoxal 5'-phosphate from ribose 5-phosphate (RBP), glyceraldehyde 3-phosphate (G3P) and ammonia. The ammonia is provided by the PdxT subunit. Can also use ribulose 5-phosphate and dihydroxyacetone phosphate as substrates, resulting from enzyme-catalyzed isomerization of RBP and G3P, respectively	H
		523850.TON_1891	8.86e-139	392	COG0311@1|root,arCOG00034@2157|Archaea,2XTZS@28890|Euryarchaeota,242MN@183968|Thermococci	arCOG00034	8	pdxT	Catalyzes the hydrolysis of glutamine to glutamate and ammonia as part of the biosynthesis of pyridoxal 5'-phosphate. The resulting ammonia molecule is channeled to the active site of PdxS	H
		523850.TON_1892	6.42e-34	116	arCOG08596@1|root,arCOG08596@2157|Archaea,2Y5SQ@28890|Euryarchaeota,244U9@183968|Thermococci	arCOG08596	3	-	-	-
		523850.TON_1893	1.73e-218	603	COG0519@1|root,arCOG00085@2157|Archaea,2XT82@28890|Euryarchaeota,24351@183968|Thermococci	arCOG00085	14	guaAB	Catalyzes the synthesis of GMP from XMP	F
		523850.TON_1894	1.33e-140	396	COG0518@1|root,arCOG00087@2157|Archaea,2XT3G@28890|Euryarchaeota,242WF@183968|Thermococci	arCOG00087	14	guaAA	Catalyzes the synthesis of GMP from XMP	F
		523850.TON_1895	3.38e-169	473	COG4025@1|root,arCOG05786@2157|Archaea,2Y2K7@28890|Euryarchaeota,243VQ@183968|Thermococci	arCOG05786	14	-	Predicted membrane protein (DUF2101)	S
		523850.TON_1896	0	2319	COG5306@1|root,arCOG03512@2157|Archaea,2Y0GI@28890|Euryarchaeota,242SV@183968|Thermococci	arCOG03512	14	-	Domain of unknown function (DUF2341)	S
		523850.TON_1897	0	1480	arCOG05787@1|root,arCOG05787@2157|Archaea,2Y2PW@28890|Euryarchaeota,243MW@183968|Thermococci	arCOG05787	15	-	-	-
		523850.TON_1898	0	982	arCOG05788@1|root,arCOG05788@2157|Archaea,2Y3WT@28890|Euryarchaeota,245G0@183968|Thermococci	arCOG05788	13	-	-	-
		523850.TON_1899	1.68e-103	300	arCOG05789@1|root,arCOG05789@2157|Archaea,2Y1UH@28890|Euryarchaeota,245JS@183968|Thermococci	arCOG05789	15	-	-	-
		523850.TON_1900	6.49e-94	275	arCOG03821@1|root,arCOG03821@2157|Archaea,2Y4BB@28890|Euryarchaeota,244JA@183968|Thermococci	arCOG03821	15	-	-	-
		523850.TON_1901	2.15e-148	417	COG1991@1|root,arCOG03822@2157|Archaea,2Y3RP@28890|Euryarchaeota,2442J@183968|Thermococci	arCOG03822	15	-	Class III signal peptide	S
		523850.TON_1902	1.45e-143	405	arCOG05790@1|root,arCOG05790@2157|Archaea,2Y3JA@28890|Euryarchaeota,245GM@183968|Thermococci	arCOG05790	15	-	-	-
		523850.TON_1903	2.22e-256	703	COG0206@1|root,arCOG02202@2157|Archaea,2XTM7@28890|Euryarchaeota,243QG@183968|Thermococci	arCOG02202	27	cetZ	Involved in cell shape control	D
		523850.TON_1904	0	1477	COG3291@1|root,arCOG03396@2157|Archaea,2Y2XK@28890|Euryarchaeota,242ST@183968|Thermococci	arCOG03396	15	-	Prenyltransferase and squalene oxidase repeat	I
		523850.TON_1905	8.93e-252	689	COG0731@1|root,arCOG04174@2157|Archaea,2XSTF@28890|Euryarchaeota,24362@183968|Thermococci	arCOG04174	10	taw1	Component of the wyosine derivatives biosynthesis pathway that catalyzes the condensation of N-methylguanine with 2 carbon atoms from pyruvate to form the tricyclic 4-demethylwyosine (imG-14) on guanosine-37 of tRNA(Phe)	C
		523850.TON_1906	6.49e-135	382	COG2890@1|root,arCOG00109@2157|Archaea,2XWJZ@28890|Euryarchaeota,242YQ@183968|Thermococci	arCOG00109	8	-	Pfam:Methyltransf_26	Q
		523850.TON_1907	1.19e-303	828	COG1404@1|root,arCOG00702@2157|Archaea,2XSZR@28890|Euryarchaeota,243UH@183968|Thermococci	arCOG00702	4	-	Belongs to the peptidase S8 family	O
		523850.TON_1908	1.26e-303	828	COG1404@1|root,arCOG00702@2157|Archaea,2XSZR@28890|Euryarchaeota,243UH@183968|Thermococci	arCOG00702	4	-	Belongs to the peptidase S8 family	O
		523850.TON_1909	1.65e-36	122	COG1998@1|root,arCOG04183@2157|Archaea,2XZZ0@28890|Euryarchaeota,244PJ@183968|Thermococci	arCOG04183	7	rps27ae	Belongs to the eukaryotic ribosomal protein eS31 family	J
		523850.TON_1910	3.2e-64	196	COG2004@1|root,arCOG04182@2157|Archaea,2XXXB@28890|Euryarchaeota,244BP@183968|Thermococci	arCOG04182	7	rps24e	Belongs to the eukaryotic ribosomal protein eS24 family	J
		523850.TON_1911	8.39e-125	355	COG1909@1|root,arCOG04076@2157|Archaea,2XXSG@28890|Euryarchaeota,2440N@183968|Thermococci	arCOG04076	7	-	Belongs to the UPF0218 family	S
		523850.TON_1912	2.46e-40	132	COG2093@1|root,arCOG04077@2157|Archaea,2Y0D6@28890|Euryarchaeota,244KC@183968|Thermococci	arCOG04077	7	spt4	Transcription elongation factor Spt4	K
		523850.TON_1913	7.34e-129	366	COG1095@1|root,arCOG00675@2157|Archaea,2XT6U@28890|Euryarchaeota,243RT@183968|Thermococci	arCOG00675	7	rpoE1	DNA-directed RNA polymerase, subunit E	K
		523850.TON_1914	3.04e-132	374	COG0221@1|root,arCOG01711@2157|Archaea,2XTSU@28890|Euryarchaeota,242WC@183968|Thermococci	arCOG01711	7	ppa	Catalyzes the hydrolysis of inorganic pyrophosphate (PPi) forming two phosphate ions	C
		523850.TON_1915	2.25e-109	314	arCOG04474@1|root,arCOG04474@2157|Archaea	arCOG04474	3	-	Family of unknown function (DUF5305)	S
		523850.TON_1917	1.6e-49	157	arCOG12959@1|root,arCOG12959@2157|Archaea,2Y8FN@28890|Euryarchaeota,244VI@183968|Thermococci	arCOG12959	1	-	-	-
		523850.TON_1918	5.44e-256	701	COG0463@1|root,arCOG00894@2157|Archaea,2XWXA@28890|Euryarchaeota,242RY@183968|Thermococci	arCOG00894	3	-	GtrA-like protein	M
		523850.TON_1919	0	1106	COG2234@1|root,arCOG02959@2157|Archaea,2Y68A@28890|Euryarchaeota,2439H@183968|Thermococci	arCOG02959	1	-	Domain of unknown function (DUF4910)	S
		523850.TON_1920	9.23e-71	213	COG5625@1|root,arCOG02243@2157|Archaea,2Y153@28890|Euryarchaeota,244DY@183968|Thermococci	arCOG02243	1	-	Sugar-specific transcriptional regulator TrmB	K
Thermococcales	THES4	1042877.GQS_05565	4.16e-260	712	COG0463@1|root,arCOG00894@2157|Archaea,2XWXA@28890|Euryarchaeota,242RY@183968|Thermococci	arCOG00894	3	-	GtrA-like protein	M
		1042877.GQS_05570	8.23e-52	163	arCOG05796@1|root,arCOG05796@2157|Archaea	arCOG05796	2	-	-	-
		1042877.GQS_05580	1.03e-41	137	arCOG08592@1|root,arCOG08592@2157|Archaea,2Y51I@28890|Euryarchaeota,244NQ@183968|Thermococci	arCOG08592	2	-	-	-
		1042877.GQS_05585	6.56e-84	248	arCOG03828@1|root,arCOG03828@2157|Archaea,2XYC0@28890|Euryarchaeota,245H7@183968|Thermococci	arCOG03828	2	-	IMG reference gene	S
		1042877.GQS_05590	1.41e-155	436	arCOG02697@1|root,arCOG02697@2157|Archaea,2XV5A@28890|Euryarchaeota,242WE@183968|Thermococci	arCOG02697	4	-	Protein of unknown function (DUF1102)	S
		1042877.GQS_05595	1.63e-127	362	arCOG02697@1|root,arCOG02697@2157|Archaea	arCOG02697	4	-	Protein of unknown function (DUF1102)	V
		1042877.GQS_05600	5.75e-119	340	arCOG02696@1|root,arCOG02696@2157|Archaea,2Y3TT@28890|Euryarchaeota,244K9@183968|Thermococci	arCOG02696	2	-	Protein of unknown function (DUF1102)	S
		1042877.GQS_05605	7.95e-250	686	COG0681@1|root,arCOG01740@2157|Archaea,2XTAK@28890|Euryarchaeota,242WM@183968|Thermococci	arCOG01740	2	-	Peptidase S24-like	U
		1042877.GQS_05610	0	939	arCOG02698@1|root,arCOG02698@2157|Archaea,2XZGH@28890|Euryarchaeota,242VI@183968|Thermococci	arCOG02698	2	-	-	-
		1042877.GQS_05615	1.66e-244	671	arCOG04474@1|root,arCOG04474@2157|Archaea,2Y0FC@28890|Euryarchaeota,2437R@183968|Thermococci	arCOG04474	3	-	Family of unknown function (DUF5305)	S
		1042877.GQS_05620	4.33e-132	374	COG0221@1|root,arCOG01711@2157|Archaea,2XTSU@28890|Euryarchaeota,242WC@183968|Thermococci	arCOG01711	7	ppa	Catalyzes the hydrolysis of inorganic pyrophosphate (PPi) forming two phosphate ions	C
		1042877.GQS_05625	1.05e-127	363	COG1095@1|root,arCOG00675@2157|Archaea,2XT6U@28890|Euryarchaeota,243RT@183968|Thermococci	arCOG00675	7	rpoE1	DNA-directed RNA polymerase, subunit E	K
		1042877.GQS_05630	4.54e-41	134	COG2093@1|root,arCOG04077@2157|Archaea,2Y0D6@28890|Euryarchaeota,244KC@183968|Thermococci	arCOG04077	7	spt4	Transcription elongation factor Spt4	K
		1042877.GQS_05635	1.99e-125	357	COG1909@1|root,arCOG04076@2157|Archaea,2XXSG@28890|Euryarchaeota,2440N@183968|Thermococci	arCOG04076	7	-	Belongs to the UPF0218 family	S
		1042877.GQS_05640	1.86e-63	194	COG2004@1|root,arCOG04182@2157|Archaea,2XXXB@28890|Euryarchaeota,244BP@183968|Thermococci	arCOG04182	7	rps24e	Belongs to the eukaryotic ribosomal protein eS24 family	J
		1042877.GQS_05645	7.62e-40	131	COG1998@1|root,arCOG04183@2157|Archaea,2XZZ0@28890|Euryarchaeota,244PJ@183968|Thermococci	arCOG04183	7	rps27ae	Belongs to the eukaryotic ribosomal protein eS31 family	J
		1042877.GQS_05650	6.48e-136	385	COG2890@1|root,arCOG00109@2157|Archaea,2XWJZ@28890|Euryarchaeota,242YQ@183968|Thermococci	arCOG00109	8	-	Pfam:Methyltransf_26	Q
		1042877.GQS_05655	1.1e-25	94.7	arCOG11330@1|root,arCOG11330@2157|Archaea	arCOG11330	6	-	-	-
		1042877.GQS_05660	3.52e-256	700	COG0731@1|root,arCOG04174@2157|Archaea,2XSTF@28890|Euryarchaeota,24362@183968|Thermococci	arCOG04174	10	taw1	Component of the wyosine derivatives biosynthesis pathway that catalyzes the condensation of N-methylguanine with 2 carbon atoms from pyruvate to form the tricyclic 4-demethylwyosine (imG-14) on guanosine-37 of tRNA(Phe)	C
		1042877.GQS_05665	0	1479	COG3291@1|root,arCOG03396@2157|Archaea,2Y2XK@28890|Euryarchaeota,242ST@183968|Thermococci	arCOG03396	15	-	Prenyltransferase and squalene oxidase repeat	I
		1042877.GQS_05670	3.53e-275	753	COG0206@1|root,arCOG02202@2157|Archaea,2XTM7@28890|Euryarchaeota,243QG@183968|Thermococci	arCOG02202	27	cetZ	Involved in cell shape control	D
		1042877.GQS_05675	4.11e-134	381	arCOG05790@1|root,arCOG05790@2157|Archaea,2Y3JA@28890|Euryarchaeota,245GM@183968|Thermococci	arCOG05790	15	-	-	-
		1042877.GQS_05680	3.25e-125	357	COG1991@1|root,arCOG03822@2157|Archaea,2Y3RP@28890|Euryarchaeota,2442J@183968|Thermococci	arCOG03822	15	-	Class III signal peptide	S
		1042877.GQS_05685	9.59e-96	279	arCOG03821@1|root,arCOG03821@2157|Archaea,2Y4BB@28890|Euryarchaeota,244JA@183968|Thermococci	arCOG03821	15	-	-	-
		1042877.GQS_05690	3.64e-104	301	arCOG05789@1|root,arCOG05789@2157|Archaea,2Y1UH@28890|Euryarchaeota,245JS@183968|Thermococci	arCOG05789	15	-	-	-
		1042877.GQS_05695	0	974	arCOG05788@1|root,arCOG05788@2157|Archaea,2Y3WT@28890|Euryarchaeota,245G0@183968|Thermococci	arCOG05788	13	-	-	-
		1042877.GQS_05700	0	1451	arCOG05787@1|root,arCOG05787@2157|Archaea,2Y2PW@28890|Euryarchaeota,243MW@183968|Thermococci	arCOG05787	15	-	-	-
		1042877.GQS_05705	0	1751	COG5306@1|root,arCOG03512@2157|Archaea,2Y0GI@28890|Euryarchaeota,242SV@183968|Thermococci	arCOG03512	14	-	Domain of unknown function (DUF2341)	S
		1042877.GQS_05710	3.66e-171	478	COG4025@1|root,arCOG05786@2157|Archaea,2Y2K7@28890|Euryarchaeota,243VQ@183968|Thermococci	arCOG05786	14	-	Predicted membrane protein (DUF2101)	S
		593117.TGAM_0764	5.15e-42	139	arCOG05785@1|root,arCOG05785@2157|Archaea,2Y4V5@28890|Euryarchaeota,244HK@183968|Thermococci	arCOG05785	11	-	-	-
		1042877.GQS_05720	2.03e-140	395	COG0518@1|root,arCOG00087@2157|Archaea,2XT3G@28890|Euryarchaeota,242WF@183968|Thermococci	arCOG00087	14	guaAA	Catalyzes the synthesis of GMP from XMP	F
		1042877.GQS_05725	7.58e-98	285	COG1848@1|root,arCOG00730@2157|Archaea,2Y21S@28890|Euryarchaeota,243F2@183968|Thermococci	arCOG00730	6	-	Toxic component of a toxin-antitoxin (TA) module. An RNase	V
		1042877.GQS_05730	7.4e-41	134	arCOG10049@1|root,arCOG10049@2157|Archaea,2Y6I3@28890|Euryarchaeota,244M8@183968|Thermococci	arCOG10049	5	-	Protein of unknown function DUF104	K
		1042877.GQS_05735	2.99e-219	605	COG0519@1|root,arCOG00085@2157|Archaea,2XT82@28890|Euryarchaeota,24351@183968|Thermococci	arCOG00085	14	guaAB	Catalyzes the synthesis of GMP from XMP	F
		1042877.GQS_05740	2.01e-245	673	COG1759@1|root,arCOG04346@2157|Archaea,2XUFR@28890|Euryarchaeota,243GC@183968|Thermococci	arCOG04346	21	purP	Catalyzes the ATP- and formate-dependent formylation of 5-aminoimidazole-4-carboxamide-1-beta-d-ribofuranosyl 5'- monophosphate (AICAR) to 5-formaminoimidazole-4-carboxamide-1- beta-d-ribofuranosyl 5'-monophosphate (FAICAR) in the absence of folates	F
		1042877.GQS_05745	0	1425	COG0046@1|root,arCOG00641@2157|Archaea,2XU49@28890|Euryarchaeota,2432H@183968|Thermococci	arCOG00641	6	purL	Part of the phosphoribosylformylglycinamidine synthase complex involved in the purines biosynthetic pathway. Catalyzes the ATP-dependent conversion of formylglycinamide ribonucleotide (FGAR) and glutamine to yield formylglycinamidine ribonucleotide (FGAM) and glutamate. The FGAM synthase complex is composed of three subunits. PurQ produces an ammonia molecule by converting glutamine to glutamate.…	F
		1042877.GQS_05750	1.89e-295	805	arCOG07699@1|root,arCOG07699@2157|Archaea,2Y3I7@28890|Euryarchaeota,2448N@183968|Thermococci	arCOG07699	2	-	-	-
		1042877.GQS_05755	4.51e-163	456	COG0047@1|root,arCOG00102@2157|Archaea,2XTPA@28890|Euryarchaeota,242RG@183968|Thermococci	arCOG00102	6	purQ	Part of the phosphoribosylformylglycinamidine synthase complex involved in the purines biosynthetic pathway. Catalyzes the ATP-dependent conversion of formylglycinamide ribonucleotide (FGAR) and glutamine to yield formylglycinamidine ribonucleotide (FGAM) and glutamate. The FGAM synthase complex is composed of three subunits. PurQ produces an ammonia molecule by converting glutamine to glutamate.…	F
		1042877.GQS_05760	4.04e-52	164	COG1828@1|root,arCOG04462@2157|Archaea,2XYPB@28890|Euryarchaeota,244I6@183968|Thermococci	arCOG04462	6	purS	Part of the phosphoribosylformylglycinamidine synthase complex involved in the purines biosynthetic pathway. Catalyzes the ATP-dependent conversion of formylglycinamide ribonucleotide (FGAR) and glutamine to yield formylglycinamidine ribonucleotide (FGAM) and glutamate. The FGAM synthase complex is composed of three subunits. PurQ produces an ammonia molecule by converting glutamine to glutamate.…	F
		1042877.GQS_05765	1.1e-276	756	COG1759@1|root,arCOG04346@2157|Archaea,2XUFR@28890|Euryarchaeota,243DA@183968|Thermococci	arCOG04346	21	-	Protein of unknown function (DUF1246)	F
		1042877.GQS_05770	0	863	COG0151@1|root,arCOG04415@2157|Archaea,2XTRV@28890|Euryarchaeota,2439T@183968|Thermococci	arCOG04415	6	purD	Glycinamide ribonucleotide synthetase	F
		1042877.GQS_05775	3.12e-90	265	COG0041@1|root,arCOG02464@2157|Archaea,2XU0P@28890|Euryarchaeota,24415@183968|Thermococci	arCOG02464	4	purE	Catalyzes the conversion of N5-carboxyaminoimidazole ribonucleotide (N5-CAIR) to 4-carboxy-5-aminoimidazole ribonucleotide (CAIR)	F
		1042877.GQS_05780	0	867	COG0027@1|root,arCOG01598@2157|Archaea,2Y869@28890|Euryarchaeota,242TD@183968|Thermococci	arCOG01598	4	purT	Involved in the de novo purine biosynthesis. Catalyzes the transfer of formate to 5-phospho-ribosyl-glycinamide (GAR), producing 5-phospho-ribosyl-N-formylglycinamide (FGAR). Formate is provided by PurU via hydrolysis of 10-formyl-tetrahydrofolate	F
		1042877.GQS_05785	5.1e-240	659	COG0150@1|root,arCOG00639@2157|Archaea,2XTBA@28890|Euryarchaeota,2432Y@183968|Thermococci	arCOG00639	4	purM	Phosphoribosylformylglycinamidine cyclo-ligase	F
		1042877.GQS_05790	7.53e-33	113	arCOG08596@1|root,arCOG08596@2157|Archaea,2Y5SQ@28890|Euryarchaeota,244U9@183968|Thermococci	arCOG08596	3	-	-	-
		1042877.GQS_05795	6.38e-167	466	COG0152@1|root,arCOG04421@2157|Archaea,2XUKC@28890|Euryarchaeota,242N2@183968|Thermococci	arCOG04421	5	purC	Belongs to the SAICAR synthetase family	F
		1042877.GQS_05800	0	887	COG0034@1|root,arCOG00093@2157|Archaea,2XSWJ@28890|Euryarchaeota,243EC@183968|Thermococci	arCOG00093	3	purF	Catalyzes the formation of phosphoribosylamine from phosphoribosylpyrophosphate (PRPP) and glutamine	F
Thermococcales	THESM	604354.TSIB_0015	2.87e-43	141	arCOG05098@1|root,arCOG05098@2157|Archaea,2Y259@28890|Euryarchaeota,245JD@183968|Thermococci	arCOG05098	1	-	-	-
		604354.TSIB_0016	1.64e-81	241	COG1895@1|root,arCOG02123@2157|Archaea,2Y6HV@28890|Euryarchaeota,244KS@183968|Thermococci	arCOG02123	2	-	HEPN domain	S
		604354.TSIB_0017	1.28e-131	373	COG1708@1|root,arCOG01208@2157|Archaea	arCOG01208	1	-	DNA polymerase beta	S
		604354.TSIB_0018	7.8e-237	651	COG4743@1|root,arCOG02884@2157|Archaea,2XU3K@28890|Euryarchaeota,2435R@183968|Thermococci	arCOG02884	1	-	Protein of unknown function (DUF1616)	S
		604354.TSIB_0019	8.63e-295	803	arCOG04020@1|root,arCOG04020@2157|Archaea,2Y2UR@28890|Euryarchaeota,24379@183968|Thermococci	arCOG04020	1	-	-	-
		604354.TSIB_0020	4.98e-254	699	COG1784@1|root,arCOG04469@2157|Archaea,2XSZ3@28890|Euryarchaeota,243G3@183968|Thermococci	arCOG04469	3	-	Tripartite tricarboxylate transporter TctA family	S
		604354.TSIB_0021	2.8e-312	851	COG1373@1|root,arCOG03167@2157|Archaea,2XV4S@28890|Euryarchaeota,242WZ@183968|Thermococci	arCOG03167	3	-	AAA domain	S
		604354.TSIB_0022	2.79e-137	389	arCOG05861@1|root,arCOG05861@2157|Archaea,2Y189@28890|Euryarchaeota,24434@183968|Thermococci	arCOG05861	1	-	Camelysin metallo-endopeptidase	S
		604354.TSIB_0023	4.86e-190	528	COG0647@1|root,arCOG04221@2157|Archaea,2XTCH@28890|Euryarchaeota,24345@183968|Thermococci	arCOG04221	1	-	Haloacid dehalogenase-like hydrolase	G
		195522.BD01_1198	2.01e-28	104	COG1669@1|root,arCOG01206@2157|Archaea,2Y6IC@28890|Euryarchaeota,244UX@183968|Thermococci	arCOG01206	2	-	PFAM DNA polymerase beta domain protein region	S
		604354.TSIB_0025	7.87e-129	365	COG0221@1|root,arCOG01711@2157|Archaea,2XTSU@28890|Euryarchaeota,242WC@183968|Thermococci	arCOG01711	7	ppa	Catalyzes the hydrolysis of inorganic pyrophosphate (PPi) forming two phosphate ions	C
		604354.TSIB_0026	4.1e-130	369	COG1095@1|root,arCOG00675@2157|Archaea,2XT6U@28890|Euryarchaeota,243RT@183968|Thermococci	arCOG00675	7	rpoE1	DNA-directed RNA polymerase, subunit E	K
		604354.TSIB_0027	8.57e-41	134	COG2093@1|root,arCOG04077@2157|Archaea,2Y0D6@28890|Euryarchaeota,244KC@183968|Thermococci	arCOG04077	7	spt4	Transcription elongation factor Spt4	K
		604354.TSIB_0028	6.35e-126	358	COG1909@1|root,arCOG04076@2157|Archaea,2XXSG@28890|Euryarchaeota,2440N@183968|Thermococci	arCOG04076	7	-	Belongs to the UPF0218 family	S
		604354.TSIB_0029	1.86e-63	194	COG2004@1|root,arCOG04182@2157|Archaea,2XXXB@28890|Euryarchaeota,244BP@183968|Thermococci	arCOG04182	7	rps24e	Belongs to the eukaryotic ribosomal protein eS24 family	J
		604354.TSIB_0030	3.86e-39	129	COG1998@1|root,arCOG04183@2157|Archaea,2XZZ0@28890|Euryarchaeota,244PJ@183968|Thermococci	arCOG04183	7	rps27ae	Belongs to the eukaryotic ribosomal protein eS31 family	J
		604354.TSIB_0031	5.12e-139	393	COG2890@1|root,arCOG00109@2157|Archaea,2XWJZ@28890|Euryarchaeota,242YQ@183968|Thermococci	arCOG00109	8	-	Pfam:Methyltransf_26	Q
		604354.TSIB_0032	6.59e-23	87.8	arCOG11330@1|root,arCOG11330@2157|Archaea,2Y553@28890|Euryarchaeota,244V1@183968|Thermococci	arCOG11330	6	-	-	-
		391623.TERMP_02019	1.28e-211	587	COG0731@1|root,arCOG04174@2157|Archaea,2XSTF@28890|Euryarchaeota,24362@183968|Thermococci	arCOG04174	10	taw1	Component of the wyosine derivatives biosynthesis pathway that catalyzes the condensation of N-methylguanine with 2 carbon atoms from pyruvate to form the tricyclic 4-demethylwyosine (imG-14) on guanosine-37 of tRNA(Phe)	C
		604354.TSIB_0034	0	1468	COG3291@1|root,arCOG03396@2157|Archaea,2Y2XK@28890|Euryarchaeota,242ST@183968|Thermococci	arCOG03396	15	-	Prenyltransferase and squalene oxidase repeat	I
		604354.TSIB_0035	3.03e-256	703	COG0206@1|root,arCOG02202@2157|Archaea,2XTM7@28890|Euryarchaeota,243QG@183968|Thermococci	arCOG02202	27	cetZ	Involved in cell shape control	D
		604354.TSIB_0036	8.97e-134	379	arCOG05790@1|root,arCOG05790@2157|Archaea,2Y2JJ@28890|Euryarchaeota,243Z5@183968|Thermococci	arCOG05790	15	-	-	-
		604354.TSIB_0037	3.41e-139	394	COG1991@1|root,arCOG03822@2157|Archaea,2XYGQ@28890|Euryarchaeota,245HB@183968|Thermococci	arCOG03822	15	-	Class III signal peptide	S
		604354.TSIB_0038	1.83e-92	270	arCOG03821@1|root,arCOG03821@2157|Archaea,2Y4BB@28890|Euryarchaeota,244JA@183968|Thermococci	arCOG03821	15	-	-	-
		604354.TSIB_0039	3.57e-77	232	arCOG05789@1|root,arCOG05789@2157|Archaea	arCOG05789	15	-	-	-
		604354.TSIB_0040	0	960	arCOG05788@1|root,arCOG05788@2157|Archaea,2Y2YP@28890|Euryarchaeota,245G1@183968|Thermococci	arCOG05788	13	-	-	-
		604354.TSIB_0041	0	1539	arCOG05787@1|root,arCOG05787@2157|Archaea,2Y2PW@28890|Euryarchaeota,243MW@183968|Thermococci	arCOG05787	15	-	-	-
		604354.TSIB_0042	0	2204	COG5306@1|root,arCOG03512@2157|Archaea,2Y0GI@28890|Euryarchaeota,242SV@183968|Thermococci	arCOG03512	14	-	Domain of unknown function (DUF2341)	S
		604354.TSIB_0043	4.75e-171	479	COG4025@1|root,arCOG05786@2157|Archaea,2Y2K7@28890|Euryarchaeota,243VQ@183968|Thermococci	arCOG05786	14	-	Predicted membrane protein (DUF2101)	S
		604354.TSIB_0044	4.44e-139	392	COG0518@1|root,arCOG00087@2157|Archaea,2XT3G@28890|Euryarchaeota,242WF@183968|Thermococci	arCOG00087	14	guaAA	Catalyzes the synthesis of GMP from XMP	F
		604354.TSIB_0045	1.04e-85	253	COG1895@1|root,arCOG02123@2157|Archaea,2Y0VD@28890|Euryarchaeota,2446Z@183968|Thermococci	arCOG02123	2	-	HEPN domain	S
		604354.TSIB_0046	7.34e-66	200	COG1708@1|root,arCOG01201@2157|Archaea,2Y6FJ@28890|Euryarchaeota,244DM@183968|Thermococci	arCOG01201	1	-	DNA polymerase beta palm	S
		604354.TSIB_0047	1.25e-217	601	COG0519@1|root,arCOG00085@2157|Archaea,2XT82@28890|Euryarchaeota,24351@183968|Thermococci	arCOG00085	14	guaAB	Catalyzes the synthesis of GMP from XMP	F
		604354.TSIB_0048	6.4e-303	831	COG0516@1|root,arCOG00612@2157|Archaea,2XU40@28890|Euryarchaeota,242YV@183968|Thermococci	arCOG00612	5	guaB	Catalyzes the conversion of inosine 5'-phosphate (IMP) to xanthosine 5'-phosphate (XMP), the first committed and rate- limiting step in the de novo synthesis of guanine nucleotides, and therefore plays an important role in the regulation of cell growth	F
		604354.TSIB_0049	3.91e-244	670	COG1759@1|root,arCOG04346@2157|Archaea,2XUFR@28890|Euryarchaeota,243GC@183968|Thermococci	arCOG04346	21	purP	Catalyzes the ATP- and formate-dependent formylation of 5-aminoimidazole-4-carboxamide-1-beta-d-ribofuranosyl 5'- monophosphate (AICAR) to 5-formaminoimidazole-4-carboxamide-1- beta-d-ribofuranosyl 5'-monophosphate (FAICAR) in the absence of folates	F
		69014.TK0216	7.6e-48	160	COG0311@1|root,arCOG00034@2157|Archaea,2XTZS@28890|Euryarchaeota,242MN@183968|Thermococci	arCOG00034	8	pdxT	Catalyzes the hydrolysis of glutamine to glutamate and ammonia as part of the biosynthesis of pyridoxal 5'-phosphate. The resulting ammonia molecule is channeled to the active site of PdxS	H
		604354.TSIB_0051	6.07e-185	515	COG0671@1|root,arCOG03951@2157|Archaea,2XWID@28890|Euryarchaeota,243Q5@183968|Thermococci	arCOG03951	1	-	PAP2 superfamily	I
		604354.TSIB_0053	2.47e-186	519	COG0157@1|root,arCOG01482@2157|Archaea,2XTTY@28890|Euryarchaeota,242R4@183968|Thermococci	arCOG01482	8	-	Involved in the catabolism of quinolinic acid (QA)	H
		604354.TSIB_0054	1.37e-216	597	COG0379@1|root,arCOG04459@2157|Archaea,2XUGT@28890|Euryarchaeota,243K3@183968|Thermococci	arCOG04459	7	nadA	Catalyzes the condensation of iminoaspartate with dihydroxyacetone phosphate to form quinolinate	H
		604354.TSIB_0055	0	915	COG0029@1|root,arCOG00572@2157|Archaea,2Y854@28890|Euryarchaeota,2436P@183968|Thermococci	arCOG00572	2	nadB	Catalyzes the oxidation of L-aspartate to iminoaspartate	H
		604354.TSIB_0056	0	1410	COG0046@1|root,arCOG00641@2157|Archaea,2XU49@28890|Euryarchaeota,2432H@183968|Thermococci	arCOG00641	6	purL	Part of the phosphoribosylformylglycinamidine synthase complex involved in the purines biosynthetic pathway. Catalyzes the ATP-dependent conversion of formylglycinamide ribonucleotide (FGAR) and glutamine to yield formylglycinamidine ribonucleotide (FGAM) and glutamate. The FGAM synthase complex is composed of three subunits. PurQ produces an ammonia molecule by converting glutamine to glutamate.…	F
		604354.TSIB_0057	3.83e-162	453	COG0047@1|root,arCOG00102@2157|Archaea,2XTPA@28890|Euryarchaeota,242RG@183968|Thermococci	arCOG00102	6	purQ	Part of the phosphoribosylformylglycinamidine synthase complex involved in the purines biosynthetic pathway. Catalyzes the ATP-dependent conversion of formylglycinamide ribonucleotide (FGAR) and glutamine to yield formylglycinamidine ribonucleotide (FGAM) and glutamate. The FGAM synthase complex is composed of three subunits. PurQ produces an ammonia molecule by converting glutamine to glutamate.…	F
		604354.TSIB_0058	4.51e-54	169	COG1828@1|root,arCOG04462@2157|Archaea,2XYPB@28890|Euryarchaeota,244I6@183968|Thermococci	arCOG04462	6	purS	Part of the phosphoribosylformylglycinamidine synthase complex involved in the purines biosynthetic pathway. Catalyzes the ATP-dependent conversion of formylglycinamide ribonucleotide (FGAR) and glutamine to yield formylglycinamidine ribonucleotide (FGAM) and glutamate. The FGAM synthase complex is composed of three subunits. PurQ produces an ammonia molecule by converting glutamine to glutamate.…	F
		604354.TSIB_0059	4.47e-279	762	COG1759@1|root,arCOG04346@2157|Archaea,2XUFR@28890|Euryarchaeota,243DA@183968|Thermococci	arCOG04346	21	-	Protein of unknown function (DUF1246)	F
		604354.TSIB_0060	7.68e-313	852	COG0151@1|root,arCOG04415@2157|Archaea,2XTRV@28890|Euryarchaeota,2439T@183968|Thermococci	arCOG04415	6	purD	Glycinamide ribonucleotide synthetase	F
		195522.BD01_1751	2.64e-16	77.4	COG0041@1|root,arCOG02464@2157|Archaea,2XU0P@28890|Euryarchaeota,24415@183968|Thermococci	arCOG02464	4	purE	Catalyzes the conversion of N5-carboxyaminoimidazole ribonucleotide (N5-CAIR) to 4-carboxy-5-aminoimidazole ribonucleotide (CAIR)	F
		604354.TSIB_0062	1.88e-292	799	COG1672@1|root,arCOG03166@2157|Archaea,2XYI6@28890|Euryarchaeota,243XR@183968|Thermococci	arCOG03166	1	-	ATPase, AAA superfamily	S
		604354.TSIB_0063	0	865	COG0027@1|root,arCOG01598@2157|Archaea,2Y869@28890|Euryarchaeota,242TD@183968|Thermococci	arCOG01598	4	purT	Involved in the de novo purine biosynthesis. Catalyzes the transfer of formate to 5-phospho-ribosyl-glycinamide (GAR), producing 5-phospho-ribosyl-N-formylglycinamide (FGAR). Formate is provided by PurU via hydrolysis of 10-formyl-tetrahydrofolate	F
		604354.TSIB_0064	1.17e-238	657	COG0150@1|root,arCOG00639@2157|Archaea,2XTBA@28890|Euryarchaeota,2432Y@183968|Thermococci	arCOG00639	4	purM	Phosphoribosylformylglycinamidine cyclo-ligase	F
		604354.TSIB_0065	2.49e-165	462	COG0152@1|root,arCOG04421@2157|Archaea,2XUKC@28890|Euryarchaeota,242N2@183968|Thermococci	arCOG04421	5	purC	Belongs to the SAICAR synthetase family	F
		604354.TSIB_0066	0	887	COG0034@1|root,arCOG00093@2157|Archaea,2XSWJ@28890|Euryarchaeota,243EC@183968|Thermococci	arCOG00093	3	purF	Catalyzes the formation of phosphoribosylamine from phosphoribosylpyrophosphate (PRPP) and glutamine	F
		604354.TSIB_0067	0	1340	COG0243@1|root,arCOG01491@2157|Archaea,2XT94@28890|Euryarchaeota,242NI@183968|Thermococci	arCOG01491	6	-	Molybdopterin oxidoreductase Fe4S4 domain	C

## Sheet: CetZ1 regions - full
Order	Species abbreviation	Gene locus	EggNog E value	EggNog score	Assigned COG - raw output	arCOG	arCOG count from 20 CetZ1 regions	Prefered Name	Description (reported annotation)	COG category
Haloferacales	HALVD	309800.C498_06203	1.28e-170	476.0	arCOG06413@1|root,arCOG06413@2157|Archaea	arCOG06413	1	-	-	-
		309800.C498_06208	0.0	1300.0	COG2414@1|root,arCOG00706@2157|Archaea,2XTUP@28890|Euryarchaeota,23SBK@183963|Halobacteria	arCOG00706	6	aor1	Aldehyde ferredoxin oxidoreductase	C
		1210908.HSB1_29930	5.18e-14	72.8	arCOG06378@1|root,arCOG06378@2157|Archaea,2Y1GC@28890|Euryarchaeota,23YK7@183963|Halobacteria	arCOG06378	2	-	dipeptide transport	E
		309800.C498_06218	5.27e-198	548.0	COG4250@1|root,arCOG02910@2157|Archaea,2XWSR@28890|Euryarchaeota,23VBG@183963|Halobacteria	arCOG02910	2	-	COG0467 RecA-superfamily ATPases implicated in signal transduction	T
		309800.C498_06223	1.73e-272	744.0	COG1244@1|root,arCOG01360@2157|Archaea,2XT5Q@28890|Euryarchaeota,23T9T@183963|Halobacteria	arCOG01360	8	-	Elongator protein 3 MiaB NifB	S
		309800.C498_06233	1.98e-162	454.0	COG0047@1|root,arCOG00102@2157|Archaea,2XTPA@28890|Euryarchaeota,23S9N@183963|Halobacteria	arCOG00102	11	purQ	Part of the phosphoribosylformylglycinamidine synthase complex involved in the purines biosynthetic pathway. Catalyzes the ATP-dependent conversion of formylglycinamide ribonucleotide (FGAR) and glutamine to yield formylglycinamidine ribonucleotide (FGAM) and glutamate. The FGAM synthase complex is composed of three subunits. PurQ produces an ammonia molecule by converting glutamine to glutamate.…	F
		309800.C498_06238	1.14e-48	155.0	COG1828@1|root,arCOG04462@2157|Archaea,2XYPB@28890|Euryarchaeota,23WPB@183963|Halobacteria	arCOG04462	11	purS	Part of the phosphoribosylformylglycinamidine synthase complex involved in the purines biosynthetic pathway. Catalyzes the ATP-dependent conversion of formylglycinamide ribonucleotide (FGAR) and glutamine to yield formylglycinamidine ribonucleotide (FGAM) and glutamate. The FGAM synthase complex is composed of three subunits. PurQ produces an ammonia molecule by converting glutamine to glutamate.…	F
		309800.C498_06243	0.0	867.0	COG2610@1|root,arCOG04923@2157|Archaea,2XTVG@28890|Euryarchaeota,23TCM@183963|Halobacteria	arCOG04923	2	-	COG2610 H gluconate symporter and related permeases	G
		309800.C498_06248	2.32e-233	642.0	COG0788@1|root,arCOG02826@2157|Archaea,2XTF7@28890|Euryarchaeota,23SJF@183963|Halobacteria	arCOG02826	9	purU	COG0788 Formyltetrahydrofolate hydrolase	F
		309800.C498_06258	5.64e-256	700.0	COG0152@1|root,arCOG04421@2157|Archaea,2XTW4@28890|Euryarchaeota,23SPD@183963|Halobacteria	arCOG04421	13	purC	COG0152 Phosphoribosylaminoimidazolesuccinocarboxamide (SAICAR) synthase	F
		309800.C498_06263	1.91e-183	509.0	COG0846@1|root,arCOG04248@2157|Archaea,2XT4V@28890|Euryarchaeota,23T23@183963|Halobacteria	arCOG04248	3	sir2	COG0846 NAD-dependent protein deacetylases, SIR2 family	K
		309800.C498_06268	0.0	986.0	COG0784@1|root,COG2202@1|root,arCOG02333@2157|Archaea,arCOG02334@2157|Archaea,arCOG02383@2157|Archaea,2XST7@28890|Euryarchaeota,23S1Y@183963|Halobacteria	arCOG02333	5	ark1	Histidine kinase	T
		309800.C498_06273	1.55e-66	202.0	COG0784@1|root,arCOG02333@2157|Archaea	arCOG02333	5	-	Histidine kinase	T
		309800.C498_06278	3.94e-78	234.0	arCOG04907@1|root,arCOG04907@2157|Archaea	arCOG04907	2	-	-	-
		309800.C498_06283	0.0	915.0	COG1060@1|root,arCOG00656@2157|Archaea,2XU6S@28890|Euryarchaeota,23SPP@183963|Halobacteria	arCOG00656	13	cofH	COG1060 Thiamine biosynthesis enzyme ThiH and related	H
		309800.C498_06288	3.14e-127	362.0	arCOG04664@1|root,arCOG04664@2157|Archaea,2XX92@28890|Euryarchaeota,23W56@183963|Halobacteria	arCOG04664	7	-	-	-
		309800.C498_06293	1.23e-126	362.0	arCOG04664@1|root,arCOG04664@2157|Archaea,2Y3TZ@28890|Euryarchaeota,23ZRH@183963|Halobacteria	arCOG04664	7	-	-	-
		309800.C498_06298	2.86e-289	789.0	COG1060@1|root,arCOG00657@2157|Archaea,2XT78@28890|Euryarchaeota,23S4A@183963|Halobacteria	arCOG00657	18	cofG	Catalyzes the radical-mediated transfer of the hydroxybenzyl group from 4-hydroxyphenylpyruvate (HPP) to 5-amino- 6-ribitylamino-2,4(1H,3H)-pyrimidinedione to form 7,8-didemethyl- 8-hydroxy-5-deazariboflavin (FO)	H
		309800.C498_06303	2.21e-132	377.0	COG1920@1|root,arCOG04472@2157|Archaea,2XX3C@28890|Euryarchaeota,23VJ8@183963|Halobacteria	arCOG04472	19	cofC	Guanylyltransferase that catalyzes the activation of 2- phospho-L-lactate (LP) as (2S)-lactyl-2-diphospho-5'-guanosine (LPPG), via the condensation of LP with GTP. Is involved in the biosynthesis of coenzyme F420, a hydride carrier cofactor	H
		309800.C498_06308	2.2e-160	450.0	arCOG03888@1|root,arCOG03888@2157|Archaea,2XVYB@28890|Euryarchaeota,23U3P@183963|Halobacteria	arCOG03888	11	-	-	-
		309800.C498_06313	4.93e-267	733.0	COG0206@1|root,arCOG02202@2157|Archaea,2XTM7@28890|Euryarchaeota,23TEU@183963|Halobacteria	arCOG02202	22	cetZ	Involved in cell shape control	D
		309800.C498_06318	5.72e-201	557.0	COG0702@1|root,arCOG03015@2157|Archaea,2XTKA@28890|Euryarchaeota,23SGJ@183963|Halobacteria	arCOG03015	20	nolA	NAD-dependent epimerase dehydratase	M
		309800.C498_06323	6.4e-54	168.0	arCOG13614@1|root,arCOG13614@2157|Archaea	arCOG13614	2	-	-	-
		309800.C498_06328	4.21e-137	388.0	COG0125@1|root,arCOG01891@2157|Archaea,2XTAM@28890|Euryarchaeota,23U8F@183963|Halobacteria	arCOG01891	19	tmk	thymidylate kinase	F
		309800.C498_06333	6.72e-63	193.0	arCOG06366@1|root,arCOG06366@2157|Archaea,2XZS3@28890|Euryarchaeota,23XU3@183963|Halobacteria	arCOG06366	10	-	-	-
		309800.C498_06338	1.89e-254	697.0	COG1071@1|root,arCOG01054@2157|Archaea,2XT9E@28890|Euryarchaeota,23UH4@183963|Halobacteria	arCOG01054	4	-	COG1071 Pyruvate 2-oxoglutarate dehydrogenase complex, dehydrogenase (E1) component, eukaryotic type, alpha subunit	C
		309800.C498_06343	3.56e-47	151.0	COG1522@1|root,arCOG01117@2157|Archaea,2Y03Q@28890|Euryarchaeota,23XKC@183963|Halobacteria	arCOG01117	26	-	COG1522 Transcriptional regulators	K
		309800.C498_06348	8.63e-154	432.0	COG0569@1|root,arCOG01957@2157|Archaea,2XUUX@28890|Euryarchaeota,23TAA@183963|Halobacteria	arCOG01957	11	trkA2	COG0569 K transport systems, NAD-binding component	P
		309800.C498_06353	1.36e-45	147.0	COG1522@1|root,arCOG01117@2157|Archaea,2Y07Z@28890|Euryarchaeota,23XMJ@183963|Halobacteria	arCOG01117	26	trh5	COG1522 Transcriptional regulators	K
		309800.C498_06358	1.37e-115	331.0	arCOG04764@1|root,arCOG04764@2157|Archaea,2XY8S@28890|Euryarchaeota,23W6M@183963|Halobacteria	arCOG04764	15	-	-	-
		309800.C498_06363	0.0	1118.0	COG0840@1|root,arCOG02362@1|root,arCOG02320@2157|Archaea,arCOG02362@2157|Archaea,2XTG0@28890|Euryarchaeota,23SU9@183963|Halobacteria	arCOG02362	3	-	Methyl-accepting chemotaxis protein	N
		309800.C498_06373	1.46e-81	241.0	arCOG04765@1|root,arCOG04765@2157|Archaea,2XXXW@28890|Euryarchaeota,23WC5@183963|Halobacteria	arCOG04765	7	-	-	-
		309800.C498_06378	0.0	1395.0	COG0840@1|root,COG1653@1|root,arCOG00153@2157|Archaea,arCOG02320@2157|Archaea,2XVFZ@28890|Euryarchaeota,23T4J@183963|Halobacteria	arCOG00153	1	-	COG0840 Methyl-accepting chemotaxis protein	G
		309800.C498_06383	2.16e-301	824.0	arCOG02782@1|root,arCOG02830@1|root,arCOG02782@2157|Archaea,arCOG02830@2157|Archaea,2XYKA@28890|Euryarchaeota,23WNK@183963|Halobacteria	arCOG02782	1	-	restriction endonuclease	V
		309800.C498_06388	4.03e-125	355.0	COG0652@1|root,arCOG04767@2157|Archaea,2XTHC@28890|Euryarchaeota,23V5W@183963|Halobacteria	arCOG04767	7	ppiA	COG0652 Peptidyl-prolyl cis-trans isomerase (rotamase) - cyclophilin family	O
		309800.C498_06393	1.06e-212	590.0	COG0385@1|root,arCOG02191@2157|Archaea,2XVAM@28890|Euryarchaeota,23SV7@183963|Halobacteria	arCOG02191	2	sdt	Na -dependent transporter	S
		309800.C498_06398	1.5e-44	144.0	arCOG06386@1|root,arCOG06386@2157|Archaea	arCOG06386	1	-	Protein of unknown function (DUF2892)	S
		309800.C498_06403	7.93e-248	680.0	COG3608@1|root,arCOG02890@2157|Archaea,2XUN3@28890|Euryarchaeota,23TXV@183963|Halobacteria	arCOG02890	2	-	Succinylglutamate desuccinylase aspartoacylase	S
		309800.C498_06408	2.71e-260	713.0	COG0547@1|root,arCOG02012@2157|Archaea,2XU35@28890|Euryarchaeota,23TCP@183963|Halobacteria	arCOG02012	5	trpD2	Anthranilate phosphoribosyltransferase	E
		309800.C498_06413	5.23e-256	701.0	COG1522@1|root,arCOG01628@2157|Archaea,2XTH0@28890|Euryarchaeota,23TQN@183963|Halobacteria	arCOG01628	5	ahbA	COG1522 Transcriptional regulators	K
		309800.C498_06418	1.01e-176	496.0	COG0613@1|root,arCOG00302@2157|Archaea,2XT0R@28890|Euryarchaeota,23SGT@183963|Halobacteria	arCOG00302	2	-	metal-dependent phosphoesterases (PHP family)	S
		309800.C498_06423	1.63e-262	717.0	COG3380@1|root,arCOG04623@2157|Archaea,2XUDY@28890|Euryarchaeota,23RZA@183963|Halobacteria	arCOG04623	2	-	NAD FAD-dependent oxidoreductase	S
Halobacteriales	HALCA	797114.C475_01252	6.78e-307	836.0	COG3119@1|root,arCOG02785@2157|Archaea,2XUB1@28890|Euryarchaeota,23TRP@183963|Halobacteria	arCOG02785	1	-	COG3119 Arylsulfatase A and related enzymes	P
		797114.C475_01257	5.89e-279	763.0	COG0438@1|root,arCOG01403@2157|Archaea,2XUUY@28890|Euryarchaeota,23SFG@183963|Halobacteria	arCOG01403	1	-	COG0438 Glycosyltransferase	M
		797114.C475_01262	2.15e-142	405.0	arCOG03442@1|root,arCOG03442@2157|Archaea,2XV8W@28890|Euryarchaeota,23U5J@183963|Halobacteria	arCOG03442	1	-	-	-
		797114.C475_01267	0.0	1292.0	COG0034@1|root,COG0367@1|root,arCOG00071@2157|Archaea,arCOG00093@2157|Archaea,2XV5E@28890|Euryarchaeota,23WDA@183963|Halobacteria	arCOG00071	1	-	COG0367 Asparagine synthase (glutamine-hydrolyzing)	E
		797114.C475_01282	2.76e-218	602.0	arCOG07350@1|root,arCOG07350@2157|Archaea,2XZ0E@28890|Euryarchaeota,241BD@183963|Halobacteria	arCOG07350	1	-	COG1493 Serine kinase of the HPr protein, regulates carbohydrate metabolism	S
		797114.C475_01287	0.0	1068.0	COG1132@1|root,arCOG02841@2157|Archaea,2XT2Z@28890|Euryarchaeota,23TTJ@183963|Halobacteria	arCOG02841	2	-	ABC-type multidrug transport system, ATPase and permease	P
		797114.C475_01292	3.91e-100	290.0	arCOG10853@1|root,arCOG10853@2157|Archaea,2Y730@28890|Euryarchaeota,2402R@183963|Halobacteria	arCOG10853	1	-	Transglutaminase-like superfamily	S
		797114.C475_01297	2.57e-60	186.0	arCOG03838@1|root,arCOG03838@2157|Archaea,2Y1S5@28890|Euryarchaeota,23YNA@183963|Halobacteria	arCOG03838	1	-	Coenzyme PQQ synthesis protein D (PqqD)	H
		797114.C475_01307	5.57e-110	317.0	COG1430@1|root,arCOG03116@2157|Archaea,2XXGG@28890|Euryarchaeota,23VUJ@183963|Halobacteria	arCOG03116	2	-	Uncharacterized ACR, COG1430	S
		797114.C475_01317	1.26e-70	223.0	COG0451@1|root,arCOG01369@2157|Archaea	arCOG01369	1	galE	NAD-dependent epimerase dehydratase	M
		797114.C475_01322	2.4e-107	309.0	COG0494@1|root,arCOG01078@2157|Archaea,2XZDG@28890|Euryarchaeota,23WF7@183963|Halobacteria	arCOG01078	1	-	COG0494 NTP pyrophosphohydrolases including oxidative damage repair enzymes	L
		797114.C475_01327	5.76e-157	442.0	COG3398@1|root,arCOG02611@2157|Archaea	arCOG02611	1	-	protein conserved in archaea	K
		797114.C475_01332	6e-142	400.0	COG1901@1|root,arCOG01239@2157|Archaea,2XTSB@28890|Euryarchaeota,23RZ7@183963|Halobacteria	arCOG01239	1	trmY	Specifically catalyzes the N1-methylation of pseudouridine at position 54 (Psi54) in tRNAs	J
		797114.C475_01337	3.28e-209	578.0	COG0702@1|root,arCOG03015@2157|Archaea,2XTKA@28890|Euryarchaeota,23SGJ@183963|Halobacteria	arCOG03015	20	nolA	NAD-dependent epimerase dehydratase	M
		797114.C475_01342	6.76e-269	738.0	COG0206@1|root,arCOG02202@2157|Archaea,2XTM7@28890|Euryarchaeota,23TEU@183963|Halobacteria	arCOG02202	22	cetZ	Involved in cell shape control	D
		797114.C475_01347	1.01e-153	434.0	arCOG03888@1|root,arCOG03888@2157|Archaea,2XVYB@28890|Euryarchaeota,23U3P@183963|Halobacteria	arCOG03888	11	-	-	-
		797114.C475_01352	9.09e-149	419.0	COG1920@1|root,arCOG04472@2157|Archaea,2XX3C@28890|Euryarchaeota,23VJ8@183963|Halobacteria	arCOG04472	19	cofC	Guanylyltransferase that catalyzes the activation of 2- phospho-L-lactate (LP) as (2S)-lactyl-2-diphospho-5'-guanosine (LPPG), via the condensation of LP with GTP. Is involved in the biosynthesis of coenzyme F420, a hydride carrier cofactor	H
		797114.C475_01357	2.51e-283	773.0	COG1060@1|root,arCOG00657@2157|Archaea,2XT78@28890|Euryarchaeota,23S4A@183963|Halobacteria	arCOG00657	18	cofG	Catalyzes the radical-mediated transfer of the hydroxybenzyl group from 4-hydroxyphenylpyruvate (HPP) to 5-amino- 6-ribitylamino-2,4(1H,3H)-pyrimidinedione to form 7,8-didemethyl- 8-hydroxy-5-deazariboflavin (FO)	H
		797114.C475_01362	7.65e-184	512.0	COG0592@1|root,arCOG00488@2157|Archaea,2XT8B@28890|Euryarchaeota,23TG8@183963|Halobacteria	arCOG00488	2	-	Sliding clamp subunit that acts as a moving platform for DNA processing. Responsible for tethering the catalytic subunit of DNA polymerase and other proteins to DNA during high-speed replication	L
		797114.C475_01367	6.28e-124	353.0	arCOG10137@1|root,arCOG10137@2157|Archaea,2XX33@28890|Euryarchaeota,23VXR@183963|Halobacteria	arCOG10137	1	-	-	-
		797114.C475_01372	2.03e-84	250.0	COG1255@1|root,arCOG04385@2157|Archaea,2XYNE@28890|Euryarchaeota,23WQ0@183963|Halobacteria	arCOG04385	1	-	Belongs to the UPF0146 family	S
		797114.C475_01377	1.03e-123	352.0	COG1913@1|root,arCOG00458@2157|Archaea,2XSVV@28890|Euryarchaeota,23T85@183963|Halobacteria	arCOG00458	1	amzA	zinc metalloprotease whose natural substrate is	S
		797114.C475_01387	3.16e-259	712.0	arCOG09107@1|root,arCOG09107@2157|Archaea,2XWTM@28890|Euryarchaeota,240YD@183963|Halobacteria	arCOG09107	1	-	Archaeal 4TM region of histidine kinase	T
		797114.C475_01392	7.6e-246	674.0	arCOG08113@1|root,arCOG08113@2157|Archaea,2XWRR@28890|Euryarchaeota,23V69@183963|Halobacteria	arCOG08113	1	-	protein related to plant photosystem II stability assembly factor	S
		797114.C475_01397	1.98e-23	89.7	COG1028@1|root,arCOG01259@2157|Archaea	arCOG01259	1	-	COG1028 Dehydrogenases with different specificities (related to short-chain alcohol dehydrogenases)	IQ
		797114.C475_01402	6.31e-223	614.0	COG1940@1|root,arCOG04280@2157|Archaea,2XVH5@28890|Euryarchaeota,23UFI@183963|Halobacteria	arCOG04280	1	-	COG1940 Transcriptional regulator sugar kinase	K
		797114.C475_01412	6.88e-58	178.0	arCOG03087@1|root,arCOG03087@2157|Archaea,2XZ53@28890|Euryarchaeota,23X4D@183963|Halobacteria	arCOG03087	1	-	HicA toxin of bacterial toxin-antitoxin,	S
		797114.C475_01417	6.06e-24	90.9	COG1598@1|root,arCOG02413@2157|Archaea	arCOG02413	1	-	sequence-specific DNA binding	O
		797114.C475_01422	0.0	1224.0	COG1245@1|root,arCOG00187@2157|Archaea,2XSZE@28890|Euryarchaeota,23RXG@183963|Halobacteria	arCOG00187	1	rli	ATPase, RNase L inhibitor (RLI)	E
		797114.C475_01427	3.05e-63	193.0	arCOG02206@1|root,arCOG02206@2157|Archaea,2XZVY@28890|Euryarchaeota,23XHD@183963|Halobacteria	arCOG02206	1	-	ribosomal small subunit binding	S
		797114.C475_01432	4.59e-58	179.0	COG0640@1|root,arCOG00394@2157|Archaea,2XYXY@28890|Euryarchaeota,23WW0@183963|Halobacteria	arCOG00394	1	-	Transcriptional regulators	K
		797114.C475_01437	1.07e-158	475.0	arCOG07561@1|root,arCOG07561@2157|Archaea,2XV3J@28890|Euryarchaeota,23UWG@183963|Halobacteria	arCOG07561	1	-	membrane-associated protein domain	K
		797114.C475_01442	5.84e-75	223.0	arCOG09086@1|root,arCOG09086@2157|Archaea,2XZIW@28890|Euryarchaeota,23WUE@183963|Halobacteria	arCOG09086	1	-	Cysteine-rich CPCC	S
		797114.C475_01447	0.0	944.0	arCOG06169@1|root,arCOG06169@2157|Archaea,2XSWY@28890|Euryarchaeota,23SF5@183963|Halobacteria	arCOG06169	1	-	-	-
		797114.C475_01452	2.81e-259	712.0	arCOG04511@1|root,arCOG04511@2157|Archaea,2XTZ9@28890|Euryarchaeota,23SFT@183963|Halobacteria	arCOG04511	1	-	protein probably involved in high-affinity Fe2 transport	P
Halobacteriales	HALDE	1227487.C474_17294	1.2e-64	206.0	arCOG02703@1|root,arCOG02703@2157|Archaea,2XV0I@28890|Euryarchaeota,23SUR@183963|Halobacteria	arCOG02703	1	aknG	Methyltransferase type 11	Q
		797304.Natgr_0334	2.39e-275	771.0	COG0370@1|root,arCOG00359@2157|Archaea,2XU46@28890|Euryarchaeota,23UKN@183963|Halobacteria	arCOG00359	1	-	Fe2 transport system protein B	P
		1227454.C446_11992	4.55e-105	318.0	COG0500@1|root,COG1918@1|root,arCOG02102@2157|Archaea,arCOG03210@2157|Archaea,2Y78Y@28890|Euryarchaeota,23Z93@183963|Halobacteria	arCOG02102	1	-	FeoA	Q
		797304.Natgr_0331	1.36e-80	245.0	COG0500@1|root,arCOG03210@2157|Archaea,2Y0EH@28890|Euryarchaeota,23Z6H@183963|Halobacteria	arCOG03210	1	-	Putative RNA methylase family UPF0020	Q
		797304.Natgr_3017	9.13e-66	203.0	arCOG02898@1|root,arCOG02898@2157|Archaea,2XZ0V@28890|Euryarchaeota,23WT3@183963|Halobacteria	arCOG02898	2	blp	Polyketide cyclase / dehydrase and lipid transport	S
		1071085.KK033114_gene310	2.65e-170	481.0	COG0478@1|root,arCOG01181@2157|Archaea,2XUJ4@28890|Euryarchaeota,23S09@183963|Halobacteria	arCOG01181	1	rio2	RIO-like serine threonine protein kinase fused to N-terminal HTH domain	T
		926690.KE386573_gene2069	9.11e-143	410.0	arCOG04572@1|root,arCOG04572@2157|Archaea,2XU6E@28890|Euryarchaeota,23TVJ@183963|Halobacteria	arCOG04572	1	-	-	-
		1071085.KK033115_gene1799	4.53e-48	184.0	COG1196@1|root,arCOG04573@1|root,arCOG00371@2157|Archaea,arCOG04573@2157|Archaea,2XTRC@28890|Euryarchaeota,23UN6@183963|Halobacteria	arCOG04573	1	-	Required for chromosome condensation and partitioning	D
		1197130.BAFM01000006_gene1364	3.64e-57	182.0	COG0589@1|root,arCOG03050@2157|Archaea,2XZ4W@28890|Euryarchaeota,23X0C@183963|Halobacteria	arCOG03050	3	-	COG0589 Universal stress protein UspA and related nucleotide-binding proteins	T
		547559.Nmag_3589	3.69e-162	458.0	COG2220@1|root,arCOG00515@2157|Archaea,2XSXY@28890|Euryarchaeota,23T4U@183963|Halobacteria	arCOG00515	1	-	Zn-dependent hydrolases of the beta-lactamase fold	S
		1448860.BBJO01000047_gene1674	2.73e-106	317.0	COG1912@1|root,arCOG04309@2157|Archaea,2XUEW@28890|Euryarchaeota,23SN6@183963|Halobacteria	arCOG04309	1	-	NAD operon protein	S
		469382.Hbor_24340	9.18e-89	265.0	COG1056@1|root,arCOG00972@2157|Archaea,2XUF7@28890|Euryarchaeota,23TSD@183963|Halobacteria	arCOG00972	1	nadM	COG1056 Nicotinamide mononucleotide adenylyltransferase	H
		1071085.KK033114_gene419	0.0	1115.0	COG0466@1|root,arCOG02160@2157|Archaea,2XTT0@28890|Euryarchaeota,23S2Q@183963|Halobacteria	arCOG02160	1	lon	Belongs to the peptidase S16 family	O
		547559.Nmag_2821	1.34e-63	211.0	arCOG02770@1|root,arCOG02770@2157|Archaea,2XUH9@28890|Euryarchaeota,23TFG@183963|Halobacteria	arCOG02770	1	-	metal-dependent membrane protease	S
		523841.HFX_0557	2.44e-100	297.0	arCOG04683@1|root,arCOG04683@2157|Archaea,2XUBH@28890|Euryarchaeota,23RZ6@183963|Halobacteria	arCOG04683	1	-	-	-
		797304.Natgr_0433	2.42e-136	392.0	COG0428@1|root,arCOG00576@2157|Archaea,2XTDS@28890|Euryarchaeota,23STQ@183963|Halobacteria	arCOG00576	1	-	divalent heavy-metal cations transporter	P
		795797.C497_03332	3.51e-98	289.0	COG0125@1|root,arCOG01891@2157|Archaea,2XTAM@28890|Euryarchaeota,23U8F@183963|Halobacteria	arCOG01891	19	tmk	thymidylate kinase	F
		416348.Hlac_1891	7.5e-149	426.0	COG0702@1|root,arCOG03015@2157|Archaea,2XTKA@28890|Euryarchaeota,23SGJ@183963|Halobacteria	arCOG03015	20	nolA	NAD-dependent epimerase dehydratase	M
		1227484.C471_03143	2.75e-227	632.0	COG0206@1|root,arCOG02202@2157|Archaea,2XTM7@28890|Euryarchaeota,23TEU@183963|Halobacteria	arCOG02202	22	cetZ	Involved in cell shape control	D
		413816.BBJP01000013_gene985	7.48e-157	445.0	COG0668@1|root,arCOG01568@2157|Archaea,2XVWW@28890|Euryarchaeota,23UVM@183963|Halobacteria	arCOG01568	5	-	COG0668 Small-conductance mechanosensitive channel	M
		1448860.BBJO01000011_gene923	1.68e-11	60.8	arCOG09278@1|root,arCOG09278@2157|Archaea,2Y0I7@28890|Euryarchaeota,23XH3@183963|Halobacteria	arCOG09278	1	-	-	-
		1033806.HTIA_1180	0.0	2917.0	COG0209@1|root,COG1372@1|root,arCOG03148@1|root,arCOG03145@2157|Archaea,arCOG03148@2157|Archaea,arCOG04276@2157|Archaea,2XUBW@28890|Euryarchaeota,23T72@183963|Halobacteria	arCOG03148	1	nrdJ	Catalyzes the reduction of ribonucleotides to deoxyribonucleotides. May function to provide a pool of deoxyribonucleotide precursors for DNA repair during oxygen limitation and or for immediate growth after restoration of oxygen	F
		1070774.J07HN4v3_02626	1.77e-159	454.0	COG1562@1|root,arCOG02936@2157|Archaea,2XTG2@28890|Euryarchaeota,23T9Z@183963|Halobacteria	arCOG02936	1	crtB	COG1562 Phytoene squalene synthetase	I
		416348.Hlac_1899	9.93e-135	390.0	COG2324@1|root,arCOG02835@2157|Archaea,2XTQ8@28890|Euryarchaeota,23SJ5@183963|Halobacteria	arCOG02835	3	cruF	Carotene biosynthesis associated membrane protein	S
		1121945.ATXS01000003_gene1506	2.27e-140	404.0	COG0382@1|root,arCOG00478@2157|Archaea,2XTA4@28890|Euryarchaeota,23S8A@183963|Halobacteria	arCOG00478	3	lye	COG0382 4-hydroxybenzoate polyprenyltransferase and related prenyltransferases	H
		1227484.C471_03178	3.75e-290	800.0	COG1233@1|root,arCOG01521@2157|Archaea,2XSVN@28890|Euryarchaeota,23S0Q@183963|Halobacteria	arCOG01521	3	crtI1	COG1233 Phytoene dehydrogenase and related proteins	Q
		1210908.HSB1_29070	7.27e-95	284.0	COG1028@1|root,arCOG04552@2157|Archaea,2XU9S@28890|Euryarchaeota,23TDH@183963|Halobacteria	arCOG04552	3	sdr	COG1028 Dehydrogenases with different specificities (related to short-chain alcohol dehydrogenases)	I
		1210908.HSB1_31960	8.37e-107	312.0	COG0512@1|root,arCOG00086@2157|Archaea,2XV6H@28890|Euryarchaeota,23T86@183963|Halobacteria	arCOG00086	1	trpG1	COG0512 Anthranilate para-aminobenzoate synthases component II	E
		416348.Hlac_1941	9.92e-248	695.0	COG0147@1|root,arCOG02014@2157|Archaea,2XU5J@28890|Euryarchaeota,23S8X@183963|Halobacteria	arCOG02014	1	trpE	Part of a heterotetrameric complex that catalyzes the two-step biosynthesis of anthranilate, an intermediate in the biosynthesis of L-tryptophan. In the first step, the glutamine- binding beta subunit (TrpG) of anthranilate synthase (AS) provides the glutamine amidotransferase activity which generates ammonia as a substrate that, along with chorismate, is used in the second step, catalyzed by the…	E
		1071085.KK033114_gene1094	2.73e-98	291.0	COG0135@1|root,arCOG01983@2157|Archaea,2XXCM@28890|Euryarchaeota,23VW3@183963|Halobacteria	arCOG01983	1	trpF	Belongs to the TrpF family	E
		1210908.HSB1_31930	5.78e-181	510.0	COG0547@1|root,arCOG02012@2157|Archaea,2XT3C@28890|Euryarchaeota,23SMQ@183963|Halobacteria	arCOG02012	5	trpD	Catalyzes the transfer of the phosphoribosyl group of 5- phosphorylribose-1-pyrophosphate (PRPP) to anthranilate to yield N-(5'-phosphoribosyl)-anthranilate (PRA)	E
Halobacteriales	HALFO	1457250.BBMO01000001_gene85	2.05e-39	142.0	COG2928@1|root,arCOG04755@2157|Archaea,2XWZR@28890|Euryarchaeota,23V5Q@183963|Halobacteria	arCOG04755	1	-	Protein of unknown function (DUF502)	S
		797210.Halxa_3474	8.3e-301	832.0	COG1384@1|root,arCOG00485@2157|Archaea,2XTR5@28890|Euryarchaeota,23S8C@183963|Halobacteria	arCOG00485	2	lysS	Belongs to the class-I aminoacyl-tRNA synthetase family	J
		751944.HALDL1_14995	5.59e-107	315.0	COG0528@1|root,arCOG00858@2157|Archaea,2XT3U@28890|Euryarchaeota,23TA7@183963|Halobacteria	arCOG00858	2	pyrH	Catalyzes the reversible phosphorylation of UMP to UDP	F
		1227487.C474_03620	2.64e-79	246.0	COG0314@1|root,arCOG00533@2157|Archaea,2XVFP@28890|Euryarchaeota,23RXH@183963|Halobacteria	arCOG00533	2	moaE	molybdopterin-guanine dinucleotide biosynthesis protein	H
		358396.C445_02366	1.47e-36	124.0	arCOG02866@1|root,arCOG02866@2157|Archaea,2XYRH@28890|Euryarchaeota,23WTD@183963|Halobacteria	arCOG02866	2	-	-	-
		751944.HALDL1_14750	4.72e-72	223.0	COG0494@1|root,arCOG01073@2157|Archaea,2XU9X@28890|Euryarchaeota,23U2Q@183963|Halobacteria	arCOG01073	2	-	COG0494 NTP pyrophosphohydrolases including oxidative damage repair enzymes	L
		1448860.BBJO01000025_gene2882	1.44e-229	646.0	COG0343@1|root,arCOG00989@2157|Archaea,2XTFH@28890|Euryarchaeota,23T45@183963|Halobacteria	arCOG00989	2	tgtA	Exchanges the guanine residue with 7-cyano-7- deazaguanine (preQ0) at position 15 in the dihydrouridine loop (D- loop) of archaeal tRNAs	J
		1261545.MBE-HAL_0977	6.29e-254	716.0	COG1549@1|root,arCOG00990@2157|Archaea,2XT9W@28890|Euryarchaeota,23SND@183963|Halobacteria	arCOG00990	3	arcS	COG1549 Queuine tRNA-ribosyltransferases, contain PUA domain	J
		797299.HALLA_07090	2.13e-56	178.0	arCOG06307@1|root,arCOG06307@2157|Archaea,2XX44@28890|Euryarchaeota,23VM0@183963|Halobacteria	arCOG06307	1	-	-	-
		795797.C497_03057	1.78e-34	120.0	COG1977@1|root,arCOG00536@2157|Archaea,2XYQA@28890|Euryarchaeota,23WPF@183963|Halobacteria	arCOG00536	3	moaD2	COG1977 Molybdopterin converting factor, small subunit	H
		1455608.JDTH01000001_gene3613	7.87e-27	100.0	arCOG06308@1|root,arCOG06308@2157|Archaea,2XYTI@28890|Euryarchaeota,23WT2@183963|Halobacteria	arCOG06308	3	-	Mo-molybdopterin cofactor metabolic process	H
		795797.C497_05797	9.13e-119	347.0	COG0413@1|root,arCOG00584@2157|Archaea,2XTEJ@28890|Euryarchaeota,23S0T@183963|Halobacteria	arCOG00584	1	panB	Catalyzes the reversible reaction in which hydroxymethyl group from 5,10-methylenetetrahydrofolate is transferred onto alpha-ketoisovalerate to form ketopantoate	H
		797209.ZOD2009_22082	0.0	952.0	COG2414@1|root,arCOG00706@2157|Archaea,2XTUP@28890|Euryarchaeota,23SBK@183963|Halobacteria	arCOG00706	6	aor1	Aldehyde ferredoxin oxidoreductase	C
		1227457.C451_11155	3.08e-169	482.0	COG1244@1|root,arCOG01360@2157|Archaea,2XT5Q@28890|Euryarchaeota,23T9T@183963|Halobacteria	arCOG01360	8	-	Elongator protein 3 MiaB NifB	S
		797303.Natpe_3143	1.83e-121	351.0	COG0047@1|root,arCOG00102@2157|Archaea,2XTPA@28890|Euryarchaeota,23S9N@183963|Halobacteria	arCOG00102	11	purQ	Part of the phosphoribosylformylglycinamidine synthase complex involved in the purines biosynthetic pathway. Catalyzes the ATP-dependent conversion of formylglycinamide ribonucleotide (FGAR) and glutamine to yield formylglycinamidine ribonucleotide (FGAM) and glutamate. The FGAM synthase complex is composed of three subunits. PurQ produces an ammonia molecule by converting glutamine to glutamate.…	F
		268739.Nmlp_3605	4e-40	134.0	COG1828@1|root,arCOG04462@2157|Archaea,2XYPB@28890|Euryarchaeota,23WPB@183963|Halobacteria	arCOG04462	11	purS	Part of the phosphoribosylformylglycinamidine synthase complex involved in the purines biosynthetic pathway. Catalyzes the ATP-dependent conversion of formylglycinamide ribonucleotide (FGAR) and glutamine to yield formylglycinamidine ribonucleotide (FGAM) and glutamate. The FGAM synthase complex is composed of three subunits. PurQ produces an ammonia molecule by converting glutamine to glutamate.…	F
		358396.C445_12696	1.17e-156	449.0	COG0152@1|root,arCOG04421@2157|Archaea,2XTW4@28890|Euryarchaeota,23SPD@183963|Halobacteria	arCOG04421	13	purC	COG0152 Phosphoribosylaminoimidazolesuccinocarboxamide (SAICAR) synthase	F
		268739.Nmlp_3320	1.08e-218	615.0	COG1060@1|root,arCOG00656@2157|Archaea,2XU6S@28890|Euryarchaeota,23SPP@183963|Halobacteria	arCOG00656	13	cofH	COG1060 Thiamine biosynthesis enzyme ThiH and related	H
		1333523.L593_00095	5.91e-160	461.0	COG1060@1|root,arCOG00657@2157|Archaea,2XT78@28890|Euryarchaeota,23S4A@183963|Halobacteria	arCOG00657	18	cofG	Catalyzes the radical-mediated transfer of the hydroxybenzyl group from 4-hydroxyphenylpyruvate (HPP) to 5-amino- 6-ribitylamino-2,4(1H,3H)-pyrimidinedione to form 7,8-didemethyl- 8-hydroxy-5-deazariboflavin (FO)	H
		662479.C440_04208	5.14e-66	209.0	COG1920@1|root,arCOG04472@2157|Archaea,2XX3C@28890|Euryarchaeota,23VJ8@183963|Halobacteria	arCOG04472	19	cofC	Guanylyltransferase that catalyzes the activation of 2- phospho-L-lactate (LP) as (2S)-lactyl-2-diphospho-5'-guanosine (LPPG), via the condensation of LP with GTP. Is involved in the biosynthesis of coenzyme F420, a hydride carrier cofactor	H
		1261545.MBE-HAL_1664	2.55e-59	196.0	arCOG03888@1|root,arCOG03888@2157|Archaea,2XVYB@28890|Euryarchaeota,23U3P@183963|Halobacteria	arCOG03888	11	-	-	-
		797209.ZOD2009_02925	3.19e-227	632.0	COG0206@1|root,arCOG02202@2157|Archaea,2XTM7@28890|Euryarchaeota,23TEU@183963|Halobacteria	arCOG02202	22	cetZ	Involved in cell shape control	D
		1261545.MBE-HAL_1662	9.75e-142	408.0	COG0702@1|root,arCOG03015@2157|Archaea,2XTKA@28890|Euryarchaeota,23SGJ@183963|Halobacteria	arCOG03015	20	-	NAD-dependent epimerase dehydratase	M
		751944.HALDL1_14630	6.37e-88	263.0	COG0125@1|root,arCOG01891@2157|Archaea,2XTAM@28890|Euryarchaeota,23U8F@183963|Halobacteria	arCOG01891	19	tmk	thymidylate kinase	F
		1455608.JDTH01000001_gene3493	2.94e-21	85.9	COG1522@1|root,arCOG01117@2157|Archaea,2Y03Q@28890|Euryarchaeota,23XKC@183963|Halobacteria	arCOG01117	26	-	COG1522 Transcriptional regulators	K
		543526.Htur_0632	4.64e-18	77.8	COG1522@1|root,arCOG01117@2157|Archaea,2Y07Z@28890|Euryarchaeota,23XMJ@183963|Halobacteria	arCOG01117	26	trh5	COG1522 Transcriptional regulators	K
		751944.HALDL1_14595	5.99e-25	100.0	arCOG04764@1|root,arCOG04764@2157|Archaea,2XY8S@28890|Euryarchaeota,23W6M@183963|Halobacteria	arCOG04764	15	-	-	-
		1261545.MBE-HAL_2509	1.39e-57	182.0	COG0589@1|root,arCOG02053@2157|Archaea,2XZF2@28890|Euryarchaeota,23X0A@183963|Halobacteria	arCOG02053	5	usp24	COG0589 Universal stress protein UspA and related nucleotide-binding proteins	T
		751944.HALDL1_14485	2.11e-293	817.0	COG0433@1|root,arCOG00280@2157|Archaea,2XSWQ@28890|Euryarchaeota,23SPA@183963|Halobacteria	arCOG00280	5	-	COG0433 Predicted ATPase	L
		751944.HALDL1_14460	1.51e-190	541.0	COG1630@1|root,arCOG00367@2157|Archaea,2Y892@28890|Euryarchaeota,2416Q@183963|Halobacteria	arCOG00367	2	-	NurA	L
		413816.BBJP01000006_gene453	8.04e-41	137.0	arCOG03403@1|root,arCOG03403@2157|Archaea,2XYU2@28890|Euryarchaeota,23XD9@183963|Halobacteria	arCOG03403	2	-	-	-
		1227497.C491_17232	6.68e-47	152.0	arCOG02749@1|root,arCOG02749@2157|Archaea,2XXSS@28890|Euryarchaeota,23W3K@183963|Halobacteria	arCOG02749	2	-	Transcriptional regulators	K
		797209.ZOD2009_01740	1.18e-67	209.0	COG1591@1|root,arCOG00919@2157|Archaea,2XTHF@28890|Euryarchaeota,23TR3@183963|Halobacteria	arCOG00919	1	hjc	A structure-specific endonuclease that resolves Holliday junction (HJ) intermediates during genetic recombination. Cleaves 4-way DNA junctions introducing paired nicks in opposing strands, leaving a 5'-terminal phosphate and a 3'-terminal hydroxyl group that are ligated to produce recombinant products	L
		1261545.MBE-HAL_0940	4.71e-142	407.0	COG0592@1|root,arCOG00488@2157|Archaea,2XT8B@28890|Euryarchaeota,23TG8@183963|Halobacteria	arCOG00488	2	pcn	Sliding clamp subunit that acts as a moving platform for DNA processing. Responsible for tethering the catalytic subunit of DNA polymerase and other proteins to DNA during high-speed replication	L
		1448860.BBJO01000005_gene2383	6.18e-153	442.0	COG1062@1|root,arCOG01456@2157|Archaea,2XW04@28890|Euryarchaeota,23U4W@183963|Halobacteria	arCOG01456	1	-	COG1062 Zn-dependent alcohol dehydrogenases, class III	C
		694430.Natoc_2036	9.48e-231	649.0	COG1012@1|root,arCOG01252@2157|Archaea,2XT1Y@28890|Euryarchaeota,23RWR@183963|Halobacteria	arCOG01252	1	-	Belongs to the aldehyde dehydrogenase family	C
		416348.Hlac_0434	1.01e-111	329.0	COG0293@1|root,arCOG00079@2157|Archaea,2XT12@28890|Euryarchaeota,23T6V@183963|Halobacteria	arCOG00079	1	rrmJ	Specifically methylates the uridine in position 2552 of 23S rRNA at the 2'-O position of the ribose in the fully assembled 50S ribosomal subunit	J
		1261545.MBE-HAL_0943	8.34e-97	289.0	COG1738@1|root,arCOG04284@2157|Archaea,2XTIG@28890|Euryarchaeota,23S9T@183963|Halobacteria	arCOG04284	1	-	Involved in the import of queuosine (Q) precursors, required for Q precursor salvage	U
		1293047.CBMA010000022_gene1186	2.89e-27	100.0	COG3609@1|root,arCOG04735@2157|Archaea,2XZTA@28890|Euryarchaeota,23XET@183963|Halobacteria	arCOG04735	1	-	transcriptional regulators containing the CopG Arc MetJ DNA-binding domain	K
		1121945.ATXS01000006_gene157	2.62e-128	369.0	arCOG08210@1|root,arCOG08210@2157|Archaea,2XUQQ@28890|Euryarchaeota,23TYQ@183963|Halobacteria	arCOG08210	1	-	-	-
		1261545.MBE-HAL_0945	1.25e-239	692.0	COG0805@1|root,arCOG04736@2157|Archaea,2XU1A@28890|Euryarchaeota,23SVM@183963|Halobacteria	arCOG04736	1	tatC2	Part of the twin-arginine translocation (Tat) system that transports large folded proteins containing a characteristic twin-arginine motif in their signal peptide across membranes	U
		795797.C497_17332	1.39e-100	300.0	COG0805@1|root,arCOG01919@2157|Archaea,2XV3R@28890|Euryarchaeota,23SW8@183963|Halobacteria	arCOG01919	1	tatC	Part of the twin-arginine translocation (Tat) system that transports large folded proteins containing a characteristic twin-arginine motif in their signal peptide across membranes	U
		797210.Halxa_1575	6.53e-257	730.0	COG1193@1|root,arCOG02895@2157|Archaea,2XT51@28890|Euryarchaeota,23SU3@183963|Halobacteria	arCOG02895	1	mutS2	Has ATPase and non-specific DNA-binding activities	L
Haloferacales	HALL4	416348.Hlac_1867	0.0	936.0	COG2333@1|root,arCOG03009@2157|Archaea,2XSXI@28890|Euryarchaeota,23SH8@183963|Halobacteria	arCOG03009	2	-	hydrolase (metallo-beta-lactamase superfamily)	S
		416348.Hlac_1868	8.86e-62	189.0	arCOG06330@1|root,arCOG06330@2157|Archaea,2Y0JX@28890|Euryarchaeota,23XW4@183963|Halobacteria	arCOG06330	2	-	COG0178 Excinuclease ATPase subunit	S
		416348.Hlac_1869	0.0	1349.0	COG2217@1|root,arCOG01576@2157|Archaea,2XT3T@28890|Euryarchaeota,23S6X@183963|Halobacteria	arCOG01576	2	-	copper-translocating P-type ATPase	P
		416348.Hlac_1870	2.69e-79	235.0	arCOG03909@1|root,arCOG03909@2157|Archaea,2Y0HK@28890|Euryarchaeota,23XFK@183963|Halobacteria	arCOG03909	2	-	Short C-terminal domain	S
		416348.Hlac_1871	1.39e-127	366.0	COG3794@1|root,arCOG02918@2157|Archaea,2XWWB@28890|Euryarchaeota,23VAG@183963|Halobacteria	arCOG02918	2	-	Halocyanin-like protein (Copper-containing protein) 2	C
		416348.Hlac_1872	1.2e-72	218.0	COG0640@1|root,arCOG03065@2157|Archaea,2Y0EV@28890|Euryarchaeota,23XTF@183963|Halobacteria	arCOG03065	2	-	transcriptional regulators	K
		416348.Hlac_1873	5.31e-59	182.0	arCOG03915@1|root,arCOG03915@2157|Archaea,2XZ0P@28890|Euryarchaeota,23WXI@183963|Halobacteria	arCOG03915	4	-	-	-
		416348.Hlac_1874	1.66e-56	176.0	arCOG03915@1|root,arCOG03915@2157|Archaea,2XYXH@28890|Euryarchaeota,23XBZ@183963|Halobacteria	arCOG03915	4	-	-	-
		416348.Hlac_1875	3.78e-58	180.0	COG1605@1|root,arCOG02098@2157|Archaea,2XYXR@28890|Euryarchaeota,23W2B@183963|Halobacteria	arCOG02098	2	aroQ	chorismate mutase	E
		416348.Hlac_1876	2.94e-205	568.0	COG1685@1|root,arCOG01025@2157|Archaea,2XUI2@28890|Euryarchaeota,23RZX@183963|Halobacteria	arCOG01025	2	aroK	Shikimate kinase	E
		416348.Hlac_1878	2.11e-86	256.0	2BYGP@1|root,2N5KQ@2157|Archaea,2Y1V3@28890|Euryarchaeota,23YR8@183963|Halobacteria	#VALUE!	6	-	-	-
		416348.Hlac_1879	0.0	871.0	arCOG08958@1|root,arCOG08958@2157|Archaea,2Y06N@28890|Euryarchaeota,23XRS@183963|Halobacteria	arCOG08958	2	-	heavy metal translocating P-type ATPase	S
		416348.Hlac_1880	8.45e-106	305.0	arCOG04608@1|root,arCOG04608@2157|Archaea,2XY12@28890|Euryarchaeota,23W29@183963|Halobacteria	arCOG04608	2	-	-	-
		416348.Hlac_1881	8.9e-51	160.0	arCOG08959@1|root,arCOG08959@2157|Archaea,2XZYM@28890|Euryarchaeota,23XHA@183963|Halobacteria	arCOG08959	2	-	-	-
		416348.Hlac_1882	5.06e-83	244.0	arCOG04765@1|root,arCOG04765@2157|Archaea,2XXXW@28890|Euryarchaeota,23WC5@183963|Halobacteria	arCOG04765	7	-	-	-
		416348.Hlac_1883	7.93e-69	209.0	arCOG06277@1|root,arCOG06277@2157|Archaea	arCOG06277	2	-	-	-
		416348.Hlac_1884	1.56e-314	856.0	COG3919@1|root,arCOG06897@2157|Archaea,2XU4V@28890|Euryarchaeota,23SKP@183963|Halobacteria	arCOG06897	3	-	ATP-grasp protein-like protein	S
		416348.Hlac_1886	4.31e-116	335.0	arCOG04764@1|root,arCOG04764@2157|Archaea,2XY8S@28890|Euryarchaeota,23W6M@183963|Halobacteria	arCOG04764	15	-	-	-
		416348.Hlac_1887	1.25e-63	195.0	arCOG06366@1|root,arCOG06366@2157|Archaea,2XZS3@28890|Euryarchaeota,23XU3@183963|Halobacteria	arCOG06366	10	-	-	-
		416348.Hlac_1888	8.51e-137	387.0	COG0125@1|root,arCOG01891@2157|Archaea,2XTAM@28890|Euryarchaeota,23U8F@183963|Halobacteria	arCOG01891	19	tmk	thymidylate kinase	F
		416348.Hlac_1889	2.49e-311	851.0	COG1253@1|root,arCOG00626@2157|Archaea,2XTQS@28890|Euryarchaeota,23T27@183963|Halobacteria	arCOG00626	2	-	COG1253 Hemolysins and related proteins containing CBS domains	S
		416348.Hlac_1890	1.9e-201	559.0	COG0589@1|root,arCOG00449@2157|Archaea,2XU1E@28890|Euryarchaeota,23TYX@183963|Halobacteria	arCOG00449	5	-	COG0589 Universal stress protein UspA and related nucleotide-binding proteins	T
		416348.Hlac_1891	2.76e-215	594.0	COG0702@1|root,arCOG03015@2157|Archaea,2XTKA@28890|Euryarchaeota,23SGJ@183963|Halobacteria	arCOG03015	20	nolA	NAD-dependent epimerase dehydratase	M
		416348.Hlac_1892	1.19e-261	719.0	COG0206@1|root,arCOG02202@2157|Archaea,2XTM7@28890|Euryarchaeota,23TEU@183963|Halobacteria	arCOG02202	22	cetZ	Involved in cell shape control	D
		416348.Hlac_1893	5.03e-148	417.0	COG1920@1|root,arCOG04472@2157|Archaea,2XX3C@28890|Euryarchaeota,23VJ8@183963|Halobacteria	arCOG04472	19	cofC	Guanylyltransferase that catalyzes the activation of 2- phospho-L-lactate (LP) as (2S)-lactyl-2-diphospho-5'-guanosine (LPPG), via the condensation of LP with GTP. Is involved in the biosynthesis of coenzyme F420, a hydride carrier cofactor	H
		416348.Hlac_1894	1.04e-289	790.0	COG1060@1|root,arCOG00657@2157|Archaea,2XT78@28890|Euryarchaeota,23S4A@183963|Halobacteria	arCOG00657	18	cofG	Catalyzes the radical-mediated transfer of the hydroxybenzyl group from 4-hydroxyphenylpyruvate (HPP) to 5-amino- 6-ribitylamino-2,4(1H,3H)-pyrimidinedione to form 7,8-didemethyl- 8-hydroxy-5-deazariboflavin (FO)	H
		416348.Hlac_1895	4.31e-197	547.0	COG0668@1|root,arCOG01568@2157|Archaea,2XVWW@28890|Euryarchaeota,23UVM@183963|Halobacteria	arCOG01568	5	-	COG0668 Small-conductance mechanosensitive channel	M
		416348.Hlac_1896	1.22e-168	472.0	COG1028@1|root,arCOG04552@2157|Archaea,2XU9S@28890|Euryarchaeota,23TDH@183963|Halobacteria	arCOG04552	3	sdr	COG1028 Dehydrogenases with different specificities (related to short-chain alcohol dehydrogenases)	I
		416348.Hlac_1897	0.0	1025.0	COG1233@1|root,arCOG01521@2157|Archaea,2XSVN@28890|Euryarchaeota,23S0Q@183963|Halobacteria	arCOG01521	3	crtI1	COG1233 Phytoene dehydrogenase and related proteins	Q
		416348.Hlac_1898	8.54e-215	593.0	COG0382@1|root,arCOG00478@2157|Archaea,2XTA4@28890|Euryarchaeota,23S8A@183963|Halobacteria	arCOG00478	3	lye	COG0382 4-hydroxybenzoate polyprenyltransferase and related prenyltransferases	H
		416348.Hlac_1899	8.18e-210	580.0	COG2324@1|root,arCOG02835@2157|Archaea,2XTQ8@28890|Euryarchaeota,23SJ5@183963|Halobacteria	arCOG02835	3	cruF	Carotene biosynthesis associated membrane protein	S
		416348.Hlac_1900	7.69e-134	379.0	COG1624@1|root,arCOG04453@2157|Archaea,2XT7U@28890|Euryarchaeota,23T75@183963|Halobacteria	arCOG04453	2	-	DisA bacterial checkpoint controller nucleotide-binding	H
		416348.Hlac_1901	4.65e-295	807.0	COG0530@1|root,arCOG02881@2157|Archaea,2XTN0@28890|Euryarchaeota,23TQ3@183963|Halobacteria	arCOG02881	4	-	COG0530 Ca2 Na antiporter	P
		416348.Hlac_1902	0.0	1524.0	COG3256@1|root,arCOG04703@2157|Archaea,2XU3H@28890|Euryarchaeota,23S8S@183963|Halobacteria	arCOG04703	3	norB	COG3256 Nitric oxide reductase large subunit	P
		416348.Hlac_1903	1.74e-91	269.0	arCOG00539@1|root,arCOG00539@2157|Archaea,2XXAV@28890|Euryarchaeota,23VRX@183963|Halobacteria	arCOG00539	2	-	COG1977 Molybdopterin converting factor, small subunit	H
		416348.Hlac_1904	2.82e-304	827.0	COG2132@1|root,arCOG03914@2157|Archaea,2XSWP@28890|Euryarchaeota,23SR9@183963|Halobacteria	arCOG03914	2	-	Multicopper	Q
		416348.Hlac_1905	0.0	1517.0	COG0531@1|root,COG0589@1|root,arCOG00009@2157|Archaea,arCOG00449@2157|Archaea,2XTX6@28890|Euryarchaeota,23SWT@183963|Halobacteria	arCOG00009	2	-	COG0531 Amino acid transporters	E
		416348.Hlac_1906	3.96e-131	372.0	COG0622@1|root,arCOG01141@2157|Archaea,2XX8V@28890|Euryarchaeota,23VJG@183963|Halobacteria	arCOG01141	3	-	Phosphoesterase	S
		416348.Hlac_1908	0.0	1030.0	COG0784@1|root,arCOG02333@2157|Archaea,2XST7@28890|Euryarchaeota,23S1Y@183963|Halobacteria	arCOG02333	5	-	Histidine kinase	T
		416348.Hlac_1909	1.14e-152	431.0	arCOG02976@1|root,arCOG02976@2157|Archaea,2XT7H@28890|Euryarchaeota,23S3M@183963|Halobacteria	arCOG02976	2	-	COG0630 Type IV secretory pathway, VirB11 components, and related ATPases involved in archaeal flagella biosynthesis	S
		416348.Hlac_1910	8.55e-78	232.0	COG0589@1|root,arCOG02053@2157|Archaea,2XYN3@28890|Euryarchaeota,23WWV@183963|Halobacteria	arCOG02053	5	-	COG0589 Universal stress protein UspA and related nucleotide-binding proteins	T
		416348.Hlac_1911	6.69e-129	367.0	COG0454@1|root,arCOG00834@2157|Archaea,2XX9M@28890|Euryarchaeota,23VX1@183963|Halobacteria	arCOG00834	2	-	COG0454 Histone acetyltransferase HPA2 and related acetyltransferases	K
Natrialbales	HALLA	358396.C445_12661	2.79e-174	486.0	arCOG06218@1|root,arCOG06218@2157|Archaea,2XVTI@28890|Euryarchaeota,23SSX@183963|Halobacteria	arCOG06218	1	-	-	-
		358396.C445_12656	3.21e-269	739.0	COG0577@1|root,arCOG02312@2157|Archaea,2XUEE@28890|Euryarchaeota,23T52@183963|Halobacteria	arCOG02312	3	-	ABC-type antimicrobial peptide transport system, permease component	V
		358396.C445_12651	1.04e-185	518.0	COG1136@1|root,arCOG00922@2157|Archaea,2XUH3@28890|Euryarchaeota,23T7A@183963|Halobacteria	arCOG00922	2	-	ABC-type antimicrobial peptide transport system, ATPase component	E
		358396.C445_12646	0.0	1015.0	COG1574@1|root,arCOG00691@2157|Archaea,2XUUZ@28890|Euryarchaeota,23SFX@183963|Halobacteria	arCOG00691	1	-	metal-dependent hydrolase with the TIM-barrel fold	S
		358396.C445_12641	5.73e-92	271.0	arCOG11315@1|root,arCOG11315@2157|Archaea,2Y0R8@28890|Euryarchaeota,23XNB@183963|Halobacteria	arCOG11315	1	-	-	-
		358396.C445_12636	2.22e-278	763.0	COG1257@1|root,arCOG04260@2157|Archaea,2XTV9@28890|Euryarchaeota,23S4F@183963|Halobacteria	arCOG04260	1	hmgA	Belongs to the HMG-CoA reductase family	I
		358396.C445_12631	4.3e-44	142.0	arCOG10741@1|root,arCOG10741@2157|Archaea	arCOG10741	1	-	-	-
		358396.C445_12626	8.06e-96	279.0	COG0517@1|root,arCOG00606@2157|Archaea,2Y03P@28890|Euryarchaeota,23XS4@183963|Halobacteria	arCOG00606	2	-	Signal transduction protein with CBS domains	S
		358396.C445_12621	6.79e-68	206.0	arCOG11471@1|root,arCOG11471@2157|Archaea,2XZ2V@28890|Euryarchaeota,23WZE@183963|Halobacteria	arCOG11471	1	-	-	-
		358396.C445_12616	2.41e-118	338.0	COG1241@1|root,arCOG02259@2157|Archaea,2Y8JI@28890|Euryarchaeota,241BZ@183963|Halobacteria	arCOG02259	1	-	DNA replication initiation	L
		358396.C445_12611	5.63e-89	261.0	COG1917@1|root,arCOG02999@2157|Archaea,2XZ2S@28890|Euryarchaeota,23X15@183963|Halobacteria	arCOG02999	1	-	conserved protein, contains double-stranded beta-helix domain	S
		358396.C445_12606	2.23e-298	817.0	arCOG04532@1|root,arCOG04532@2157|Archaea,2XV2M@28890|Euryarchaeota,23S53@183963|Halobacteria	arCOG04532	1	-	COG1914 Mn2 and Fe2 transporters of the NRAMP family	P
		358396.C445_12601	1.63e-55	174.0	arCOG06178@1|root,arCOG06178@2157|Archaea,2Y4TU@28890|Euryarchaeota,2404Q@183963|Halobacteria	arCOG06178	1	-	-	-
		358396.C445_12596	9.92e-110	316.0	COG0454@1|root,arCOG00839@2157|Archaea,2XYXT@28890|Euryarchaeota,23W6X@183963|Halobacteria	arCOG00839	1	yyaI	COG0454 Histone acetyltransferase HPA2 and related acetyltransferases	K
		358396.C445_12591	2.45e-305	832.0	COG0538@1|root,arCOG01164@2157|Archaea,2XTAR@28890|Euryarchaeota,23TEB@183963|Halobacteria	arCOG01164	1	icd	COG0538 Isocitrate dehydrogenases	C
		358396.C445_12586	4.14e-72	216.0	arCOG11492@1|root,arCOG11492@2157|Archaea,2Y0MD@28890|Euryarchaeota,23Y8B@183963|Halobacteria	arCOG11492	1	-	-	-
		358396.C445_12581	4.77e-219	605.0	COG1446@1|root,arCOG04779@2157|Archaea,2XTTT@28890|Euryarchaeota,23T82@183963|Halobacteria	arCOG04779	1	ansA	asparaginase	E
		358396.C445_12571	1.71e-210	582.0	COG0024@1|root,arCOG01001@2157|Archaea,2XT8G@28890|Euryarchaeota,23SHW@183963|Halobacteria	arCOG01001	1	map	Removes the N-terminal methionine from nascent proteins. The N-terminal methionine is often cleaved when the second residue in the primary sequence is small and uncharged (Met-Ala-, Cys, Gly, Pro, Ser, Thr, or Val)	E
		797304.Natgr_1120	1.37e-37	126.0	arCOG06371@1|root,arCOG06371@2157|Archaea,2Y067@28890|Euryarchaeota,23Y4B@183963|Halobacteria	arCOG06371	2	-	-	-
		358396.C445_12566	6.38e-135	381.0	COG0537@1|root,arCOG00419@2157|Archaea,2XWGT@28890|Euryarchaeota,23V8J@183963|Halobacteria	arCOG00419	1	hit1	COG0537 Diadenosine tetraphosphate (Ap4A) hydrolase and other HIT family hydrolases	F
		358396.C445_12561	5.75e-52	163.0	COG0695@1|root,arCOG02608@2157|Archaea,2XZBA@28890|Euryarchaeota,23WNV@183963|Halobacteria	arCOG02608	1	grx3	COG0695 Glutaredoxin and related proteins	O
		358396.C445_12556	4.96e-310	843.0	COG0621@1|root,arCOG01358@2157|Archaea,2XSVB@28890|Euryarchaeota,23TG5@183963|Halobacteria	arCOG01358	1	-	MiaB-like tRNA modifying	J
		358396.C445_12551	1.71e-287	784.0	COG1060@1|root,arCOG00657@2157|Archaea,2XT78@28890|Euryarchaeota,23S4A@183963|Halobacteria	arCOG00657	18	cofG	Catalyzes the radical-mediated transfer of the hydroxybenzyl group from 4-hydroxyphenylpyruvate (HPP) to 5-amino- 6-ribitylamino-2,4(1H,3H)-pyrimidinedione to form 7,8-didemethyl- 8-hydroxy-5-deazariboflavin (FO)	H
		358396.C445_12546	1.19e-190	529.0	COG5524@1|root,arCOG02811@2157|Archaea,2XTIV@28890|Euryarchaeota,23SZ2@183963|Halobacteria	arCOG02811	1	hop	COG5524 Bacteriorhodopsin	S
		358396.C445_12541	1.35e-128	366.0	arCOG09112@1|root,arCOG09112@2157|Archaea,2Y2QA@28890|Euryarchaeota,23ZGZ@183963|Halobacteria	arCOG09112	1	-	-	-
		358396.C445_12536	4e-149	422.0	COG1920@1|root,arCOG04472@2157|Archaea,2XX3C@28890|Euryarchaeota,23VJ8@183963|Halobacteria	arCOG04472	19	cofC	Guanylyltransferase that catalyzes the activation of 2- phospho-L-lactate (LP) as (2S)-lactyl-2-diphospho-5'-guanosine (LPPG), via the condensation of LP with GTP. Is involved in the biosynthesis of coenzyme F420, a hydride carrier cofactor	H
		358396.C445_12531	1.29e-260	716.0	COG0206@1|root,arCOG02202@2157|Archaea,2XTM7@28890|Euryarchaeota,23TEU@183963|Halobacteria	arCOG02202	22	cetZ	Involved in cell shape control	D
		358396.C445_12526	4.1e-221	609.0	COG0702@1|root,arCOG03015@2157|Archaea,2XTKA@28890|Euryarchaeota,23SGJ@183963|Halobacteria	arCOG03015	20	-	NAD-dependent epimerase dehydratase	M
		358396.C445_12521	1.31e-142	402.0	COG0125@1|root,arCOG01891@2157|Archaea,2XTAM@28890|Euryarchaeota,23U8F@183963|Halobacteria	arCOG01891	19	tmk	thymidylate kinase	F
		358396.C445_12516	2.63e-44	144.0	COG1522@1|root,arCOG01117@2157|Archaea,2Y07Z@28890|Euryarchaeota,23XMJ@183963|Halobacteria	arCOG01117	26	trh5	COG1522 Transcriptional regulators	K
		358396.C445_12511	2.68e-161	452.0	COG0569@1|root,arCOG01957@2157|Archaea,2XUUX@28890|Euryarchaeota,23TAA@183963|Halobacteria	arCOG01957	11	trkA2	COG0569 K transport systems, NAD-binding component	P
		358396.C445_12506	2.5e-41	136.0	COG1522@1|root,arCOG01117@2157|Archaea,2Y03Q@28890|Euryarchaeota,23XKC@183963|Halobacteria	arCOG01117	26	-	COG1522 Transcriptional regulators	K
		358396.C445_12501	4.65e-123	351.0	arCOG04764@1|root,arCOG04764@2157|Archaea,2XY8S@28890|Euryarchaeota,23W6M@183963|Halobacteria	arCOG04764	15	-	-	-
		358396.C445_12496	7.71e-47	150.0	arCOG11316@1|root,arCOG11316@2157|Archaea,2Y18Z@28890|Euryarchaeota,23YEB@183963|Halobacteria	arCOG11316	1	-	-	-
		358396.C445_12491	4.94e-84	248.0	arCOG07569@1|root,arCOG07569@2157|Archaea,2XY05@28890|Euryarchaeota,23W9Q@183963|Halobacteria	arCOG07569	3	-	bacterial-type RNA polymerase transcriptional repressor activity, sequence-specific DNA binding	K
		358396.C445_12486	1.94e-316	861.0	COG2873@1|root,arCOG00061@2157|Archaea,2XSWM@28890|Euryarchaeota,23U9W@183963|Halobacteria	arCOG00061	4	metY2	COG2873 O-acetylhomoserine sulfhydrylase	E
		358396.C445_12476	3.07e-153	432.0	arCOG02483@1|root,arCOG02483@2157|Archaea,2XYD2@28890|Euryarchaeota,23WGE@183963|Halobacteria	arCOG02483	2	-	PFAM metallophosphoesterase	S
		358396.C445_12471	0.0	1726.0	arCOG02483@1|root,arCOG08119@1|root,arCOG02483@2157|Archaea,arCOG08119@2157|Archaea,2XT7T@28890|Euryarchaeota,23SWZ@183963|Halobacteria	arCOG02483	2	-	phosphatase	P
		358396.C445_12466	4.8e-93	273.0	arCOG09046@1|root,arCOG09046@2157|Archaea,2XY25@28890|Euryarchaeota,23W7H@183963|Halobacteria	arCOG09046	1	-	signal transduction histidine kinase	T
		358396.C445_12461	0.0	1005.0	COG0696@1|root,arCOG03068@2157|Archaea,2XTUA@28890|Euryarchaeota,23TME@183963|Halobacteria	arCOG03068	3	gpmI	Catalyzes the interconversion of 2-phosphoglycerate and 3-phosphoglycerate	G
		358396.C445_12456	4.37e-107	308.0	COG3011@1|root,arCOG10301@2157|Archaea,2XXB0@28890|Euryarchaeota,23VQH@183963|Halobacteria	arCOG10301	2	-	protein conserved in bacteria	S
		358396.C445_12451	0.0	865.0	arCOG00287@1|root,arCOG00287@2157|Archaea,2XTNN@28890|Euryarchaeota,23SJ2@183963|Halobacteria	arCOG00287	3	-	PFAM NurA domain	S
		358396.C445_12446	1.93e-77	230.0	arCOG04777@1|root,arCOG04777@2157|Archaea,2XXVT@28890|Euryarchaeota,23W9K@183963|Halobacteria	arCOG04777	4	-	-	-
		358396.C445_12441	1.06e-148	419.0	arCOG03828@1|root,arCOG03828@2157|Archaea,2XWYI@28890|Euryarchaeota,23VHB@183963|Halobacteria	arCOG03828	4	-	IMG reference gene	S
		358396.C445_12436	0.0	1276.0	COG0433@1|root,arCOG00280@2157|Archaea,2XSWQ@28890|Euryarchaeota,23SPA@183963|Halobacteria	arCOG00280	5	-	COG0433 Predicted ATPase	L
Haloferacales	HALLF	416348.Hlac_1867	0.0	936.0	COG2333@1|root,arCOG03009@2157|Archaea,2XSXI@28890|Euryarchaeota,23SH8@183963|Halobacteria	arCOG03009	2	-	hydrolase (metallo-beta-lactamase superfamily)	S
		416348.Hlac_1868	8.86e-62	189.0	arCOG06330@1|root,arCOG06330@2157|Archaea,2Y0JX@28890|Euryarchaeota,23XW4@183963|Halobacteria	arCOG06330	2	-	COG0178 Excinuclease ATPase subunit	S
		416348.Hlac_1869	0.0	1349.0	COG2217@1|root,arCOG01576@2157|Archaea,2XT3T@28890|Euryarchaeota,23S6X@183963|Halobacteria	arCOG01576	2	-	copper-translocating P-type ATPase	P
		416348.Hlac_1870	2.69e-79	235.0	arCOG03909@1|root,arCOG03909@2157|Archaea,2Y0HK@28890|Euryarchaeota,23XFK@183963|Halobacteria	arCOG03909	2	-	Short C-terminal domain	S
		416348.Hlac_1871	1.39e-127	366.0	COG3794@1|root,arCOG02918@2157|Archaea,2XWWB@28890|Euryarchaeota,23VAG@183963|Halobacteria	arCOG02918	2	-	Halocyanin-like protein (Copper-containing protein) 2	C
		416348.Hlac_1872	1.2e-72	218.0	COG0640@1|root,arCOG03065@2157|Archaea,2Y0EV@28890|Euryarchaeota,23XTF@183963|Halobacteria	arCOG03065	2	-	transcriptional regulators	K
		416348.Hlac_1873	5.31e-59	182.0	arCOG03915@1|root,arCOG03915@2157|Archaea,2XZ0P@28890|Euryarchaeota,23WXI@183963|Halobacteria	arCOG03915	4	-	-	-
		416348.Hlac_1874	1.66e-56	176.0	arCOG03915@1|root,arCOG03915@2157|Archaea,2XYXH@28890|Euryarchaeota,23XBZ@183963|Halobacteria	arCOG03915	4	-	-	-
		416348.Hlac_1875	3.78e-58	180.0	COG1605@1|root,arCOG02098@2157|Archaea,2XYXR@28890|Euryarchaeota,23W2B@183963|Halobacteria	arCOG02098	2	aroQ	chorismate mutase	E
		416348.Hlac_1876	2.94e-205	568.0	COG1685@1|root,arCOG01025@2157|Archaea,2XUI2@28890|Euryarchaeota,23RZX@183963|Halobacteria	arCOG01025	2	aroK	Shikimate kinase	E
		416348.Hlac_1878	2.11e-86	256.0	2BYGP@1|root,2N5KQ@2157|Archaea,2Y1V3@28890|Euryarchaeota,23YR8@183963|Halobacteria	#VALUE!	6	-	-	-
		416348.Hlac_1879	0.0	871.0	arCOG08958@1|root,arCOG08958@2157|Archaea,2Y06N@28890|Euryarchaeota,23XRS@183963|Halobacteria	arCOG08958	2	-	heavy metal translocating P-type ATPase	S
		416348.Hlac_1880	8.45e-106	305.0	arCOG04608@1|root,arCOG04608@2157|Archaea,2XY12@28890|Euryarchaeota,23W29@183963|Halobacteria	arCOG04608	2	-	-	-
		416348.Hlac_1881	8.9e-51	160.0	arCOG08959@1|root,arCOG08959@2157|Archaea,2XZYM@28890|Euryarchaeota,23XHA@183963|Halobacteria	arCOG08959	2	-	-	-
		416348.Hlac_1882	5.06e-83	244.0	arCOG04765@1|root,arCOG04765@2157|Archaea,2XXXW@28890|Euryarchaeota,23WC5@183963|Halobacteria	arCOG04765	7	-	-	-
		416348.Hlac_1883	7.93e-69	209.0	arCOG06277@1|root,arCOG06277@2157|Archaea	arCOG06277	2	-	-	-
		416348.Hlac_1884	1.56e-314	856.0	COG3919@1|root,arCOG06897@2157|Archaea,2XU4V@28890|Euryarchaeota,23SKP@183963|Halobacteria	arCOG06897	3	-	ATP-grasp protein-like protein	S
		416348.Hlac_1886	4.31e-116	335.0	arCOG04764@1|root,arCOG04764@2157|Archaea,2XY8S@28890|Euryarchaeota,23W6M@183963|Halobacteria	arCOG04764	15	-	-	-
		416348.Hlac_1887	1.25e-63	195.0	arCOG06366@1|root,arCOG06366@2157|Archaea,2XZS3@28890|Euryarchaeota,23XU3@183963|Halobacteria	arCOG06366	10	-	-	-
		416348.Hlac_1888	8.51e-137	387.0	COG0125@1|root,arCOG01891@2157|Archaea,2XTAM@28890|Euryarchaeota,23U8F@183963|Halobacteria	arCOG01891	19	tmk	thymidylate kinase	F
		416348.Hlac_1889	2.49e-311	851.0	COG1253@1|root,arCOG00626@2157|Archaea,2XTQS@28890|Euryarchaeota,23T27@183963|Halobacteria	arCOG00626	2	-	COG1253 Hemolysins and related proteins containing CBS domains	S
		416348.Hlac_1890	1.9e-201	559.0	COG0589@1|root,arCOG00449@2157|Archaea,2XU1E@28890|Euryarchaeota,23TYX@183963|Halobacteria	arCOG00449	5	-	COG0589 Universal stress protein UspA and related nucleotide-binding proteins	T
		416348.Hlac_1891	2.76e-215	594.0	COG0702@1|root,arCOG03015@2157|Archaea,2XTKA@28890|Euryarchaeota,23SGJ@183963|Halobacteria	arCOG03015	20	nolA	NAD-dependent epimerase dehydratase	M
		416348.Hlac_1892	1.19e-261	719.0	COG0206@1|root,arCOG02202@2157|Archaea,2XTM7@28890|Euryarchaeota,23TEU@183963|Halobacteria	arCOG02202	22	cetZ	Involved in cell shape control	D
		416348.Hlac_1893	5.03e-148	417.0	COG1920@1|root,arCOG04472@2157|Archaea,2XX3C@28890|Euryarchaeota,23VJ8@183963|Halobacteria	arCOG04472	19	cofC	Guanylyltransferase that catalyzes the activation of 2- phospho-L-lactate (LP) as (2S)-lactyl-2-diphospho-5'-guanosine (LPPG), via the condensation of LP with GTP. Is involved in the biosynthesis of coenzyme F420, a hydride carrier cofactor	H
		416348.Hlac_1894	1.04e-289	790.0	COG1060@1|root,arCOG00657@2157|Archaea,2XT78@28890|Euryarchaeota,23S4A@183963|Halobacteria	arCOG00657	18	cofG	Catalyzes the radical-mediated transfer of the hydroxybenzyl group from 4-hydroxyphenylpyruvate (HPP) to 5-amino- 6-ribitylamino-2,4(1H,3H)-pyrimidinedione to form 7,8-didemethyl- 8-hydroxy-5-deazariboflavin (FO)	H
		416348.Hlac_1895	4.31e-197	547.0	COG0668@1|root,arCOG01568@2157|Archaea,2XVWW@28890|Euryarchaeota,23UVM@183963|Halobacteria	arCOG01568	5	-	COG0668 Small-conductance mechanosensitive channel	M
		416348.Hlac_1896	1.22e-168	472.0	COG1028@1|root,arCOG04552@2157|Archaea,2XU9S@28890|Euryarchaeota,23TDH@183963|Halobacteria	arCOG04552	3	sdr	COG1028 Dehydrogenases with different specificities (related to short-chain alcohol dehydrogenases)	I
		416348.Hlac_1897	0.0	1025.0	COG1233@1|root,arCOG01521@2157|Archaea,2XSVN@28890|Euryarchaeota,23S0Q@183963|Halobacteria	arCOG01521	3	crtI1	COG1233 Phytoene dehydrogenase and related proteins	Q
		416348.Hlac_1898	8.54e-215	593.0	COG0382@1|root,arCOG00478@2157|Archaea,2XTA4@28890|Euryarchaeota,23S8A@183963|Halobacteria	arCOG00478	3	lye	COG0382 4-hydroxybenzoate polyprenyltransferase and related prenyltransferases	H
		416348.Hlac_1899	8.18e-210	580.0	COG2324@1|root,arCOG02835@2157|Archaea,2XTQ8@28890|Euryarchaeota,23SJ5@183963|Halobacteria	arCOG02835	3	cruF	Carotene biosynthesis associated membrane protein	S
		416348.Hlac_1900	7.69e-134	379.0	COG1624@1|root,arCOG04453@2157|Archaea,2XT7U@28890|Euryarchaeota,23T75@183963|Halobacteria	arCOG04453	2	-	DisA bacterial checkpoint controller nucleotide-binding	H
		416348.Hlac_1901	4.65e-295	807.0	COG0530@1|root,arCOG02881@2157|Archaea,2XTN0@28890|Euryarchaeota,23TQ3@183963|Halobacteria	arCOG02881	4	-	COG0530 Ca2 Na antiporter	P
		416348.Hlac_1902	0.0	1524.0	COG3256@1|root,arCOG04703@2157|Archaea,2XU3H@28890|Euryarchaeota,23S8S@183963|Halobacteria	arCOG04703	3	norB	COG3256 Nitric oxide reductase large subunit	P
		416348.Hlac_1903	1.74e-91	269.0	arCOG00539@1|root,arCOG00539@2157|Archaea,2XXAV@28890|Euryarchaeota,23VRX@183963|Halobacteria	arCOG00539	2	-	COG1977 Molybdopterin converting factor, small subunit	H
		416348.Hlac_1904	2.82e-304	827.0	COG2132@1|root,arCOG03914@2157|Archaea,2XSWP@28890|Euryarchaeota,23SR9@183963|Halobacteria	arCOG03914	2	-	Multicopper	Q
		416348.Hlac_1905	0.0	1517.0	COG0531@1|root,COG0589@1|root,arCOG00009@2157|Archaea,arCOG00449@2157|Archaea,2XTX6@28890|Euryarchaeota,23SWT@183963|Halobacteria	arCOG00009	2	-	COG0531 Amino acid transporters	E
		416348.Hlac_1906	3.96e-131	372.0	COG0622@1|root,arCOG01141@2157|Archaea,2XX8V@28890|Euryarchaeota,23VJG@183963|Halobacteria	arCOG01141	3	-	Phosphoesterase	S
		416348.Hlac_1908	0.0	1030.0	COG0784@1|root,arCOG02333@2157|Archaea,2XST7@28890|Euryarchaeota,23S1Y@183963|Halobacteria	arCOG02333	5	-	Histidine kinase	T
		416348.Hlac_1909	1.14e-152	431.0	arCOG02976@1|root,arCOG02976@2157|Archaea,2XT7H@28890|Euryarchaeota,23S3M@183963|Halobacteria	arCOG02976	2	-	COG0630 Type IV secretory pathway, VirB11 components, and related ATPases involved in archaeal flagella biosynthesis	S
		416348.Hlac_1910	8.55e-78	232.0	COG0589@1|root,arCOG02053@2157|Archaea,2XYN3@28890|Euryarchaeota,23WWV@183963|Halobacteria	arCOG02053	5	-	COG0589 Universal stress protein UspA and related nucleotide-binding proteins	T
		416348.Hlac_1911	6.69e-129	367.0	COG0454@1|root,arCOG00834@2157|Archaea,2XX9M@28890|Euryarchaeota,23VX1@183963|Halobacteria	arCOG00834	2	-	COG0454 Histone acetyltransferase HPA2 and related acetyltransferases	K
Haloferacales	HALLI	1448860.BBJO01000003_gene2468	2.99e-289	791.0	COG0446@1|root,arCOG01070@2157|Archaea,2XTPB@28890|Euryarchaeota,23TGY@183963|Halobacteria	arCOG01070	1	noxA2	NAD(FAD)-dependent dehydrogenases	S
		1448860.BBJO01000003_gene2469	3.57e-156	443.0	COG0061@1|root,arCOG01348@2157|Archaea,2XTP6@28890|Euryarchaeota,23S5C@183963|Halobacteria	arCOG01348	2	nadK	Involved in the regulation of the intracellular balance of NAD and NADP, and is a key enzyme in the biosynthesis of NADP. Catalyzes specifically the phosphorylation on 2'-hydroxyl of the adenosine moiety of NAD to yield NADP	H
		1448860.BBJO01000003_gene2471	5.72e-153	444.0	COG0467@1|root,arCOG01173@2157|Archaea,2XTF1@28890|Euryarchaeota,23U2I@183963|Halobacteria	arCOG01173	2	-	COG0467 RecA-superfamily ATPases implicated in signal transduction	T
		1448860.BBJO01000003_gene2472	1.65e-141	401.0	COG0704@1|root,arCOG00232@2157|Archaea,2XUZ9@28890|Euryarchaeota,23SBP@183963|Halobacteria	arCOG00232	1	phoU2	Plays a role in the regulation of phosphate uptake	P
		1448860.BBJO01000003_gene2473	1.41e-172	486.0	COG1117@1|root,arCOG00231@2157|Archaea,2XTJK@28890|Euryarchaeota,23SS7@183963|Halobacteria	arCOG00231	1	pstB1	Part of the ABC transporter complex PstSACB involved in phosphate import. Responsible for energy coupling to the transport system	P
		1448860.BBJO01000003_gene2474	0.0	880.0	COG0581@1|root,arCOG00168@2157|Archaea,2XTWW@28890|Euryarchaeota,23SCK@183963|Halobacteria	arCOG00168	1	-	COG0581 ABC-type phosphate transport system, permease component	P
		1448860.BBJO01000003_gene2475	5.22e-194	542.0	COG0573@1|root,arCOG00167@2157|Archaea,2XTYD@28890|Euryarchaeota,23SG4@183963|Halobacteria	arCOG00167	1	pstC2	probably responsible for the translocation of the substrate across the membrane	P
		1448860.BBJO01000003_gene2476	2.12e-198	556.0	COG0226@1|root,arCOG00213@2157|Archaea,2XUC6@28890|Euryarchaeota,23SUA@183963|Halobacteria	arCOG00213	1	pstS1	COG0226 ABC-type phosphate transport system, periplasmic component	P
		1448860.BBJO01000003_gene2477	4.52e-218	604.0	COG0704@1|root,arCOG00318@2157|Archaea,2XUA4@28890|Euryarchaeota,23S6Y@183963|Halobacteria	arCOG00318	1	phoU1	Phosphate uptake regulator	K
		1448860.BBJO01000003_gene2478	1.72e-76	229.0	COG2007@1|root,arCOG04154@2157|Archaea,2XYXX@28890|Euryarchaeota,23W98@183963|Halobacteria	arCOG04154	1	rps8e	Ribosomal protein S8e	J
		1448860.BBJO01000003_gene2479	2.25e-80	242.0	arCOG04764@1|root,arCOG04764@2157|Archaea,2XY8S@28890|Euryarchaeota,23W6M@183963|Halobacteria	arCOG04764	15	-	-	-
		1448860.BBJO01000003_gene2480	1.12e-36	124.0	COG1522@1|root,arCOG01117@2157|Archaea,2Y07Z@28890|Euryarchaeota,23XMJ@183963|Halobacteria	arCOG01117	26	trh5	COG1522 Transcriptional regulators	K
		1448860.BBJO01000003_gene2481	7.75e-137	390.0	COG0569@1|root,arCOG01957@2157|Archaea,2XUUX@28890|Euryarchaeota,23TAA@183963|Halobacteria	arCOG01957	11	trkA2	COG0569 K transport systems, NAD-binding component	P
		1448860.BBJO01000003_gene2482	4.36e-33	115.0	COG1522@1|root,arCOG01117@2157|Archaea,2Y03Q@28890|Euryarchaeota,23XKC@183963|Halobacteria	arCOG01117	26	-	COG1522 Transcriptional regulators	K
		1448860.BBJO01000003_gene2483	3.32e-54	171.0	arCOG06366@1|root,arCOG06366@2157|Archaea,2XZS3@28890|Euryarchaeota,23XU3@183963|Halobacteria	arCOG06366	10	-	-	-
		1448860.BBJO01000003_gene2484	1.77e-110	321.0	COG0125@1|root,arCOG01891@2157|Archaea,2XTAM@28890|Euryarchaeota,23U8F@183963|Halobacteria	arCOG01891	19	tmk	thymidylate kinase	F
		1448860.BBJO01000003_gene2485	3.47e-143	414.0	COG1108@1|root,arCOG01006@2157|Archaea,2XTNB@28890|Euryarchaeota,23TCB@183963|Halobacteria	arCOG01006	1	-	COG1108 ABC-type Mn2 Zn2 transport systems, permease components	P
		1448860.BBJO01000003_gene2486	1.76e-139	398.0	COG1121@1|root,arCOG00201@2157|Archaea,2XTEU@28890|Euryarchaeota,23SAC@183963|Halobacteria	arCOG00201	1	znuC2	COG1121 ABC-type Mn Zn transport systems, ATPase component	E
		1448860.BBJO01000003_gene2487	3.43e-144	419.0	COG0803@1|root,arCOG01005@2157|Archaea,2XTUQ@28890|Euryarchaeota,23TSZ@183963|Halobacteria	arCOG01005	1	znuA2	ABC-type metal ion transport system, periplasmic component surface adhesin	P
		469382.Hbor_06430	1.05e-179	504.0	COG0702@1|root,arCOG03015@2157|Archaea,2XTKA@28890|Euryarchaeota,23SGJ@183963|Halobacteria	arCOG03015	20	nolA	NAD-dependent epimerase dehydratase	M
		1448860.BBJO01000003_gene2490	6.85e-256	704.0	COG0206@1|root,arCOG02202@2157|Archaea,2XTM7@28890|Euryarchaeota,23TEU@183963|Halobacteria	arCOG02202	22	cetZ	Involved in cell shape control	D
		1448860.BBJO01000003_gene2491	3.3e-152	431.0	arCOG03888@1|root,arCOG03888@2157|Archaea,2XVYB@28890|Euryarchaeota,23U3P@183963|Halobacteria	arCOG03888	11	-	-	-
		1448860.BBJO01000003_gene2492	4.19e-102	302.0	COG1920@1|root,arCOG04472@2157|Archaea,2XX3C@28890|Euryarchaeota,23VJ8@183963|Halobacteria	arCOG04472	19	cofC	Guanylyltransferase that catalyzes the activation of 2- phospho-L-lactate (LP) as (2S)-lactyl-2-diphospho-5'-guanosine (LPPG), via the condensation of LP with GTP. Is involved in the biosynthesis of coenzyme F420, a hydride carrier cofactor	H
		1448860.BBJO01000003_gene2493	2.41e-235	652.0	COG1060@1|root,arCOG00657@2157|Archaea,2XT78@28890|Euryarchaeota,23S4A@183963|Halobacteria	arCOG00657	18	cofG	Catalyzes the radical-mediated transfer of the hydroxybenzyl group from 4-hydroxyphenylpyruvate (HPP) to 5-amino- 6-ribitylamino-2,4(1H,3H)-pyrimidinedione to form 7,8-didemethyl- 8-hydroxy-5-deazariboflavin (FO)	H
		1448860.BBJO01000003_gene2494	8.33e-100	292.0	arCOG04664@1|root,arCOG04664@2157|Archaea,2XX92@28890|Euryarchaeota,23W56@183963|Halobacteria	arCOG04664	7	-	-	-
		926690.KE386573_gene1529	3.59e-179	510.0	COG0206@1|root,arCOG02202@2157|Archaea,2XTM7@28890|Euryarchaeota,23TEU@183963|Halobacteria	arCOG02202	22	cetZ	Involved in cell shape control	D
		1448860.BBJO01000003_gene2495	2.59e-286	788.0	COG1060@1|root,arCOG00656@2157|Archaea,2XU6S@28890|Euryarchaeota,23SPP@183963|Halobacteria	arCOG00656	13	cofH	COG1060 Thiamine biosynthesis enzyme ThiH and related	H
		1448860.BBJO01000003_gene2496	1.23e-207	579.0	COG0152@1|root,arCOG04421@2157|Archaea,2XTW4@28890|Euryarchaeota,23SPD@183963|Halobacteria	arCOG04421	13	purC	COG0152 Phosphoribosylaminoimidazolesuccinocarboxamide (SAICAR) synthase	F
		1448860.BBJO01000003_gene2497	3.04e-44	144.0	COG1828@1|root,arCOG04462@2157|Archaea,2XYPB@28890|Euryarchaeota,23WPB@183963|Halobacteria	arCOG04462	11	purS	Part of the phosphoribosylformylglycinamidine synthase complex involved in the purines biosynthetic pathway. Catalyzes the ATP-dependent conversion of formylglycinamide ribonucleotide (FGAR) and glutamine to yield formylglycinamidine ribonucleotide (FGAM) and glutamate. The FGAM synthase complex is composed of three subunits. PurQ produces an ammonia molecule by converting glutamine to glutamate.…	F
		1448860.BBJO01000003_gene2498	3.52e-152	428.0	COG0047@1|root,arCOG00102@2157|Archaea,2XTPA@28890|Euryarchaeota,23S9N@183963|Halobacteria	arCOG00102	11	purQ	Part of the phosphoribosylformylglycinamidine synthase complex involved in the purines biosynthetic pathway. Catalyzes the ATP-dependent conversion of formylglycinamide ribonucleotide (FGAR) and glutamine to yield formylglycinamidine ribonucleotide (FGAM) and glutamate. The FGAM synthase complex is composed of three subunits. PurQ produces an ammonia molecule by converting glutamine to glutamate.…	F
		1227487.C474_07627	3.93e-71	218.0	arCOG02898@1|root,arCOG02898@2157|Archaea,2XZ0V@28890|Euryarchaeota,23WT3@183963|Halobacteria	arCOG02898	2	blp	Polyketide cyclase / dehydrase and lipid transport	S
		1448860.BBJO01000003_gene2500	1.09e-230	639.0	COG1244@1|root,arCOG01360@2157|Archaea,2XT5Q@28890|Euryarchaeota,23T9T@183963|Halobacteria	arCOG01360	8	-	Elongator protein 3 MiaB NifB	S
		1448860.BBJO01000003_gene2501	0.0	1209.0	COG2414@1|root,arCOG00706@2157|Archaea,2XTUP@28890|Euryarchaeota,23SBK@183963|Halobacteria	arCOG00706	6	aor1	Aldehyde ferredoxin oxidoreductase	C
		1448860.BBJO01000003_gene2502	8.17e-160	454.0	COG3949@1|root,arCOG00505@2157|Archaea,2XT7W@28890|Euryarchaeota,23TF6@183963|Halobacteria	arCOG00505	1	-	COG0491 Zn-dependent hydrolases, including glyoxylases	S
		1448860.BBJO01000003_gene2503	5.52e-72	218.0	arCOG04667@1|root,arCOG04667@2157|Archaea,2XWKI@28890|Euryarchaeota,23V8A@183963|Halobacteria	arCOG04667	1	-	-	-
		797303.Natpe_2522	4.68e-146	432.0	arCOG02364@1|root,arCOG03567@1|root,arCOG02364@2157|Archaea,arCOG03567@2157|Archaea,2Y346@28890|Euryarchaeota,23Z7I@183963|Halobacteria	arCOG02364	2	-	MEDS: MEthanogen/methylotroph, DcmR Sensory domain	T
		1448860.BBJO01000003_gene2505	9.53e-227	628.0	COG1522@1|root,arCOG01628@2157|Archaea,2XUFJ@28890|Euryarchaeota,23T06@183963|Halobacteria	arCOG01628	5	ahbB	COG1522 Transcriptional regulators	K
		1448860.BBJO01000003_gene2506	4.37e-97	292.0	COG1648@1|root,arCOG01044@2157|Archaea,2XWMY@28890|Euryarchaeota,23V7K@183963|Halobacteria	arCOG01044	1	sirC	COG1648 Siroheme synthase (precorrin-2 oxidase ferrochelatase domain)	H
		1448860.BBJO01000003_gene2507	1.14e-235	659.0	COG0373@1|root,arCOG01036@2157|Archaea,2XTTG@28890|Euryarchaeota,23RX6@183963|Halobacteria	arCOG01036	1	hemA	Catalyzes the NADPH-dependent reduction of glutamyl- tRNA(Glu) to glutamate 1-semialdehyde (GSA)	H
Haloferacales	HALMT	523841.HFX_2282	3.29e-262	716.0	COG3380@1|root,arCOG04623@2157|Archaea,2XUDY@28890|Euryarchaeota,23RZA@183963|Halobacteria	arCOG04623	2	-	NAD FAD-dependent oxidoreductase	S
		523841.HFX_2281	2.7e-68	207.0	arCOG10151@1|root,arCOG10151@2157|Archaea	arCOG10151	1	-	-	-
		523841.HFX_2280	2.03e-176	495.0	COG0613@1|root,arCOG00302@2157|Archaea,2XT0R@28890|Euryarchaeota,23SGT@183963|Halobacteria	arCOG00302	2	-	metal-dependent phosphoesterases (PHP family)	S
		523841.HFX_2279	6.63e-259	708.0	COG1522@1|root,arCOG01628@2157|Archaea,2XTH0@28890|Euryarchaeota,23TQN@183963|Halobacteria	arCOG01628	5	ahbA	COG1522 Transcriptional regulators	K
		523841.HFX_2278	8.37e-257	704.0	COG0547@1|root,arCOG02012@2157|Archaea,2XU35@28890|Euryarchaeota,23TCP@183963|Halobacteria	arCOG02012	5	trpD2	Anthranilate phosphoribosyltransferase	E
		523841.HFX_2277	9.58e-197	547.0	COG0668@1|root,arCOG01568@2157|Archaea,2XSU5@28890|Euryarchaeota,23SC1@183963|Halobacteria	arCOG01568	5	-	COG0668 Small-conductance mechanosensitive channel	M
		523841.HFX_2276	7.04e-247	677.0	COG3608@1|root,arCOG02890@2157|Archaea,2XUN3@28890|Euryarchaeota,23TXV@183963|Halobacteria	arCOG02890	2	-	Succinylglutamate desuccinylase aspartoacylase	S
[truncated: 470 more rows]

## Sheet: CetZ2 regions - full
Order	Species abbreviation	Gene locus	EggNog E value	EggNog score	Assigned COG - raw output	arCOG	arCOG count from 41 CetZ regions	Prefered Name	Description (reported annotation)	COG category
[truncated: 987 more rows]

[truncated: 3 more sheets: CetZ2 regions - additional, CetZ2 synteny summary, vLOOKUP]
