# Supplementary material for: Diversity and Potential Multifunctionality of Archaeal CetZ Tubulin-like Cytoskeletal Proteins
Source: Biomolecules. 2023 Jan 9;13(1):134. doi: 10.3390/biom13010134 (PMC9856176; doi:10.3390/biom13010134)
Supplement: Supplementary file 1 [file biomolecules-13-00134-s001.zip › biomolecules-2083598-Table S3.xlsx]

## Sheet: Sheet1
Species	Taxa ID	CetZ1 uniprot ID	pI	CetZ2 uniprot ID	pI
Halapricum salinum	1457250	A0A4D6H7Y7	4.41	A0A4D6HAK4	4.29
Natronococcus occultus SP4	694430	L0JW68	4.38	No homologue
Halobacterium salinarum R1	478009	B0R6P5	4.3	B0R302	4.45
Halomicrobium mukohataei (DSM 12286)	57705	A0A4D6KLR1	4.42	A0A4D6KF30	4.38
Haloarcula japonica DSM 6131	1227453	M0L6Q9	4.41	M0L8F8	4.45
Halorhabdus tiamatea SARL4B	1033806	U2F590	4.42	U2FCM8	4.33
Halorhabdus utahensis DSM 12940	519442	C7NN76	4.4	C7NMR3	4.32
Halorientalis persicus	1367881	A0A1H8PN33	4.49	A0A1H8EZH8	4.44
Halosimplex carlsbadense 2-9-1	797114	M0D6L4	4.38	M0CDC5	4.4
Haladaptatus paucihalophilus DX253	797209	E7QNJ2	4.48	A0A1M6QME6	4.46
Halalkalicoccus jeotgali B3	795797	D8J9G8	4.62	No homologue
Halanaeroarchaeum sulfurireducens	1604004	A0A0F7PB78	4.42	A0A0F7P8K9	4.53
Halarchaeum acidiphilum MH1-52-1	1261545	U3ADR3	4.37	No homologue
Haloarchaeobius iranensis	996166	A0A1G9YAV4	4.38	A0A1G9T927	4.25
Halodesulfurarchaeum formicicum	1873524	A0A1D8S6Z9	4.41	A0A1D8S2L3	4.47
Halovenus aranensis	890420	A0A1G8W4C6	4.34	A0A1G8WJF0	4.33
Natronoarchaeum philippinense	558529	A0A285P9I5	4.4	A0A285NYK2	4.35
Halorubrum lacusprofundi ACAM 34	416348	B9LQ32	4.49	B9LRI0	4.29
Halorubrum lacusprofundi ATCC 49239	416348	B9LQ32	4.49	B9LRI0	4.29
Halorubrum sodomense	35743	A0A1I6HS72	4.44	A0A1I6FU70	4.28
Haloferax volcanii DS2	309800	D4GVD7	4.58	D4GTC1	4.38
Haloferax mediterranei ATCC 33500	523841	I3R6T9	4.63	I3R2G6	4.38
Halobellus limi	699433	A0A1H5V5F4	4.53	A0A1H5Z0A4	4.5
Halogeometricum borinquense DSM 11551	469382	E4NN12	4.53	E4NRY0	4.43
Halogranum gelatinilyticum	660521	A0A1G9UB91	4.66	A0A1G9QIH7	4.48
Halopelagius longus	1236180	A0A1H0Y3D3	4.45	A0A1H1D9C4	4.52
Haloplanus rubicundus	1547898	A0A345EI87	4.51	A0A345ECK6	4.48
Haloprofundus marisrubri	1514971	A0A0W1R924	4.55	A0A0W1R8R4	4.47
Haloquadratum walsbyi C23	768065	G0LMW0	4.44	No homologue
Candidatus Halobonum tyrrellensis G22	1324957	V4GTK4	4.41	No homologue
Halalkaliarchaeum desulfuricum	2055893	A0A343TIA9	4.66	A0A343TJ10	4.44
Halobaculum gomorrense	43928	A0A1M5MRL4	4.38	A0A1M5TLT1	4.59
Halohasta litchfieldiae	1073996	A0A1H6RBH0	4.43	A0A1H6URG7	4.51
Halolamina pelagica	699431	A0A1I5STM2	4.43	A0A1I5R211	4.33
Halonotius sp. J07HN4	1070774	U1QKE6	4.4	U1QKB9	4.4
Halopenitus persicus	1048396	A0A1H3KHR7	4.49	A0A1H3G6B1	4.49
Salinigranum rubrum	755307	A0A2I8VQ27	4.56	A0A2I8VGF8	4.55
halophilic archaeon DL31	756883	G2MG05	4.5	G2MIC8	4.46
Natrialba magadii ATCC 43099	547559	D3SYZ7	4.33	D3SYY1	4.64
Natronobacterium gregoryi SP2	797304	A0A1I3PMI6	4.42	A0A1I3NY31	4.33
Halobiforma lacisalsi AJ5	358396	M0LI91	4.34	M0L1G6	4.45
Halopiger salifodinae	1202768	A0A1I0NMZ7	4.29	A0A1I0Q5A5	4.54
Halostagnicola larsenii XH-48	797299	W0JMR0	4.37	W0JNI4	4.31
Haloterrigena jeotgali A29	1455609	A0A4D6HYU3	4.28	A0A4D6HZ13	4.44
Haloterrigena turkmenica DSM 5511	543526	D2RWE8	4.35	D2RPX7	4.46
Halovivax ruber XH-70	797302	L0IA31	4.42	No homologue
Natrarchaeobaculum aegyptiacum	745377	A0A2Z2I100	4.42	A0A2Z2I1C8	4.47
Natrinema altunense JCM 12890	1227494	L9ZXI4	4.28	L9ZZN8	4.45
Natronolimnobius baerhuensis	253108	A0A202E6M2	4.32	A0A202E8C1	4.42
Natronolimnohabitans innermongolicus JCM 12255	1227499	L9XA83	4.29	L9XHE9	4.6
Salinarchaeum sp. Harcht-Bsk1	1333523	R4W2H8	4.4	No homologue
Natronorubrum tibetense GA33	1114856	L9W0F9	4.29	L9VMK0	4.49
Natronorubrum bangense JCM 10635	1227500	L9WHE8	4.34	L9W292	4.7
		Mean	4.42887		4.43522
		SD	0.0961701		0.0993029
